# Supplementary material for: 1-{3-[(7-Fluoro-9H-pyrimido[4,5-b]indol-4-yl)(meth­yl)amino]­piperidin-1-yl}propan-1-one
Source: IUCrdata. 2021 Feb 23;6(Pt 2):x210159. doi: 10.1107/S2414314621001590 (PMC9462319; doi:10.1107/S2414314621001590)
Supplement: Supplementary file 1 [file x-06-x210159-sup1.cif]

##############################################################################
#                                                                            #
# This CIF contains the data for a data article accepted for                 #
# publication in IUCrData. It conforms to the requirements of                #
# Notes for Authors for IUCrData, and has been                               #
# peer reviewed under the auspices of IUCrData.                              #
#                                                                            #
# Full details of the Crystallographic Information File format               #
# are given in the paper "The Crystallographic Information File (CIF):       #
# a New Standard Archive File for Crystallography" by S. R. Hall, F. H.      #
# Allen and I. D. Brown [Acta Cryst. (1991), A47, 655-685].                  #
#                                                                            #
# The current version of the core CIF dictionary is obtainable from          #
# ftp://ftp.iucr.org/pub/cif_core.dic.                                       #
#                                                                            #
# Software is freely available for graphical display of the structure(s)     #
# in this CIF. For information consult the CIF software page                 #
# http://www.iucr.org/resources/cif/software.                                #
#                                                                            #
# This file may be used for bona fide research purposes within the           #
# scientific community so long as proper attribution is given to the data    # 
# article from which it was obtained.                                        #
#                                                                            #
##############################################################################
data_I
_database_code_depnum_ccdc_archive 'CCDC 2062292'
_audit_creation_method     'SHELXL-2018/3'
_chemical_name_systematic
;\
1-{3-[(7-Fluoro-9<i>H</i>-pyrimido[4,5-<i>b</i>]indol-4-yl)(methyl)amino]\
piperidin-1-yl}propan-1-one
;
_chemical_name_common     ?
_chemical_formula_moiety     'C19 H22 F N5 O'
_chemical_formula_sum     'C19 H22 F N5 O'
_chemical_formula_iupac     'C19 H22 F N5 O'
_chemical_formula_weight     355.41
_chemical_melting_point     ?
_space_group_crystal_system     orthorhombic
_space_group_name_H-M_alt     'P b c a'
_space_group_name_Hall     '-P 2ac 2ab'
loop_
    _space_group_symop_operation_xyz
    'x, y, z'
    '-x+1/2, -y, z+1/2'
    'x+1/2, -y+1/2, -z'
    '-x, y+1/2, -z+1/2'
    '-x, -y, -z'
    'x-1/2, y, -z-1/2'
    '-x-1/2, y-1/2, z'
    'x, -y-1/2, z-1/2'
_cell_length_a     10.6982(3)
_cell_length_b     19.8473(8)
_cell_length_c     16.7642(6)
_cell_angle_alpha     90
_cell_angle_beta     90
_cell_angle_gamma     90
_cell_volume     3559.5(2)
_cell_formula_units_Z     8
_cell_measurement_reflns_used     7975
_cell_measurement_theta_min     2.38
_cell_measurement_theta_max     28.30
_cell_measurement_temperature     120(2)
_exptl_crystal_description     block
_exptl_crystal_colour     colourless
_exptl_crystal_size_max     0.350
_exptl_crystal_size_mid     0.170
_exptl_crystal_size_min     0.080
_exptl_crystal_density_diffrn     1.326
_exptl_crystal_density_meas     ?
_exptl_crystal_density_method     ?
_exptl_crystal_F_000     1504
_exptl_absorpt_coefficient_mu     0.093
_exptl_absorpt_correction_type     none
_exptl_absorpt_process_details     ?
_exptl_absorpt_correction_T_min     ?
_exptl_absorpt_correction_T_max     ?
_diffrn_ambient_temperature     120(2)
_diffrn_source     'sealed X-ray tube, 12 x 0.4 mm long-fine focus'
_diffrn_radiation_type     MoK\a
_diffrn_radiation_wavelength     0.71073
_diffrn_measurement_device_type     'Stoe IPDS 2T'
_diffrn_measurement_method     'rotation method, \w scans'
_diffrn_detector_area_resol_mean     6.67
_diffrn_reflns_number     9882
_diffrn_reflns_av_R_equivalents     0.0662
_diffrn_reflns_av_unetI/netI     0.0667
_diffrn_reflns_theta_min     2.385
_diffrn_reflns_theta_max     27.894
_diffrn_reflns_theta_full     25.242
_diffrn_measured_fraction_theta_max     0.990
_diffrn_measured_fraction_theta_full     0.993
_diffrn_reflns_limit_h_min     -14
_diffrn_reflns_limit_h_max     12
_diffrn_reflns_limit_k_min     -22
_diffrn_reflns_limit_k_max     26
_diffrn_reflns_limit_l_min     -19
_diffrn_reflns_limit_l_max     22
_refine_special_details
;
 H atoms found in a difference map. Then, they were positioned
geometrically and refined using a riding model with C---H = 0.95 \%A and
<i>U</i>~iso~(H) = 1.2<i>U</i>eq(C) for aromatic CH, C---H = 0.99 \%A and
<i>U</i>~iso~(H) = 1.2<i>U</i>eq(C) for CH~2~, C---H = 1.00 \%A and
<i>U</i>~iso~(H) = 1.2<i>U</i>eq(C) for tertiary H and with C---H = 0.98 \%A
and <i>U</i>~iso~(H) = 1.5<i>U</i>eq(C) for CH~3~. The methyl groups were
allowed to rotate but not to tip.
;
_reflns_number_total     4202
_reflns_number_gt     2840
_reflns_threshold_expression     'I > 2\s(I)'
_refine_ls_structure_factor_coef     Fsqd
_refine_ls_matrix_type     full
_refine_ls_R_factor_all     0.1099
_refine_ls_R_factor_gt     0.0689
_refine_ls_wR_factor_gt     0.1659
_refine_ls_wR_factor_ref     0.1940
_refine_ls_goodness_of_fit_ref     1.141
_refine_ls_restrained_S_all     1.141
_refine_ls_number_reflns     4202
_refine_ls_number_parameters     237
_refine_ls_number_restraints     0
_refine_ls_hydrogen_treatment     constr
_refine_ls_weighting_scheme     calc
_refine_ls_weighting_details
              'w=1/[\s^2^(Fo^2^)+(0.0822P)^2^+2.3561P] where P=(Fo^2^+2Fc^2^)/3'
_atom_sites_solution_hydrogens     geom
_atom_sites_solution_primary     dual
_atom_sites_solution_secondary     ?
_refine_ls_shift/su_max     0.001
_refine_ls_shift/su_mean     0.000
_refine_diff_density_max     0.360
_refine_diff_density_min     -0.410
_refine_ls_extinction_method     none
_refine_ls_extinction_coef     .
loop_
    _atom_type_symbol
    _atom_type_description
    _atom_type_scat_dispersion_real
    _atom_type_scat_dispersion_imag
    _atom_type_scat_source
    'C' 'C' 0.0033 0.0016
                         'International Tables Vol C Tables 4.2.6.8 and 6.1.1.4'
    'H' 'H' 0.0000 0.0000
                         'International Tables Vol C Tables 4.2.6.8 and 6.1.1.4'
    'N' 'N' 0.0061 0.0033
                         'International Tables Vol C Tables 4.2.6.8 and 6.1.1.4'
    'O' 'O' 0.0106 0.0060
                         'International Tables Vol C Tables 4.2.6.8 and 6.1.1.4'
    'F' 'F' 0.0171 0.0103
                         'International Tables Vol C Tables 4.2.6.8 and 6.1.1.4'
_computing_data_collection
;
X-Area <i>WinXpose</i> (Stoe & Cie, 2019)
;
_computing_cell_refinement
;
X-Area <i>Recipe</i> (Stoe & Cie, 2019)
;
_computing_data_reduction
;
X-Area <i>Integrate</i> (Stoe & Cie, 2019)
;
_computing_structure_solution
;
SHELXT2014 (Sheldrick, 2015a)
;
_computing_structure_refinement
;
<i>SHELXL2018/3</i> (Sheldrick, 2015b)
;
_computing_molecular_graphics     ?
_computing_publication_material     ?
loop_
    _atom_site_type_symbol
    _atom_site_label
    _atom_site_fract_x
    _atom_site_fract_y
    _atom_site_fract_z
    _atom_site_U_iso_or_equiv
    _atom_site_adp_type
    _atom_site_calc_flag
    _atom_site_occupancy
    _atom_site_disorder_assembly
    _atom_site_disorder_group
    F F1 0.03835(15) 0.75389(8) 0.26711(10) 0.0344(4) Uani d 1 . .
    N N1 0.0797(2) 0.56013(11) 0.43722(12) 0.0247(5) Uani d 1 . .
    H H1 0.011506 0.562102 0.466503 0.030 Uiso calc 1 . .
    C C2 0.1147(2) 0.60634(12) 0.38014(14) 0.0224(5) Uani d 1 . .
    C C3 0.0481(2) 0.66282(13) 0.35527(14) 0.0243(5) Uani d 1 . .
    H H3 -0.028161 0.676063 0.379652 0.029 Uiso calc 1 . .
    C C4 0.1002(2) 0.69815(13) 0.29309(15) 0.0260(5) Uani d 1 . .
    C C5 0.2099(3) 0.67981(13) 0.25432(16) 0.0272(5) Uani d 1 . .
    H H5 0.239394 0.705203 0.210137 0.033 Uiso calc 1 . .
    C C6 0.2757(2) 0.62393(13) 0.28097(15) 0.0259(5) Uani d 1 . .
    H H6 0.351084 0.610925 0.255311 0.031 Uiso calc 1 . .
    C C7 0.2302(2) 0.58663(12) 0.34613(14) 0.0221(5) Uani d 1 . .
    C C8 0.2673(2) 0.52527(12) 0.38809(14) 0.0213(5) Uani d 1 . .
    C C9 0.3654(2) 0.47773(12) 0.38893(14) 0.0218(5) Uani d 1 . .
    N N10 0.3530(2) 0.42059(11) 0.43277(13) 0.0255(5) Uani d 1 . .
    C C11 0.2515(2) 0.41287(13) 0.47767(15) 0.0256(5) Uani d 1 . .
    H H11 0.245845 0.371894 0.506735 0.031 Uiso calc 1 . .
    N N12 0.15664(19) 0.45588(11) 0.48670(12) 0.0250(5) Uani d 1 . .
    C C13 0.1679(2) 0.51100(13) 0.44078(14) 0.0230(5) Uani d 1 . .
    N N14 0.47433(18) 0.48402(10) 0.34654(12) 0.0225(4) Uani d 1 . .
    C C15 0.5310(2) 0.54981(13) 0.33467(16) 0.0283(6) Uani d 1 . .
    H H15A 0.612776 0.551050 0.360984 0.042 Uiso calc 1 . .
    H H15B 0.476882 0.584631 0.357578 0.042 Uiso calc 1 . .
    H H15C 0.541595 0.558115 0.277441 0.042 Uiso calc 1 . .
    C C16 0.5572(2) 0.42482(13) 0.34154(15) 0.0252(5) Uani d 1 . .
    H H16 0.503095 0.383843 0.338129 0.030 Uiso calc 1 . .
    C C17 0.6387(3) 0.42663(14) 0.26687(16) 0.0289(6) Uani d 1 . .
    H H17A 0.691916 0.467432 0.267526 0.035 Uiso calc 1 . .
    H H17B 0.585136 0.428388 0.218752 0.035 Uiso calc 1 . .
    C C18 0.7214(3) 0.36317(14) 0.26433(16) 0.0308(6) Uani d 1 . .
    H H18A 0.668171 0.322908 0.256490 0.037 Uiso calc 1 . .
    H H18B 0.779753 0.366247 0.218634 0.037 Uiso calc 1 . .
    C C19 0.7956(2) 0.35565(14) 0.34126(15) 0.0291(6) Uani d 1 . .
    H H19A 0.842958 0.312818 0.340020 0.035 Uiso calc 1 . .
    H H19B 0.856282 0.393090 0.345791 0.035 Uiso calc 1 . .
    N N20 0.7121(2) 0.35610(11) 0.41082(13) 0.0275(5) Uani d 1 . .
    C C21 0.6384(2) 0.41798(13) 0.41636(15) 0.0272(6) Uani d 1 . .
    H H21A 0.694825 0.457341 0.420976 0.033 Uiso calc 1 . .
    H H21B 0.584720 0.416496 0.464414 0.033 Uiso calc 1 . .
    C C22 0.6811(2) 0.29723(13) 0.44725(15) 0.0261(5) Uani d 1 . .
    O O23 0.72866(19) 0.24321(10) 0.42863(11) 0.0328(5) Uani d 1 . .
    C C24 0.5879(3) 0.30135(14) 0.51579(16) 0.0317(6) Uani d 1 . .
    H H24A 0.610597 0.339869 0.550410 0.038 Uiso calc 1 . .
    H H24B 0.503685 0.310256 0.493727 0.038 Uiso calc 1 . .
    C C25 0.5829(3) 0.23828(16) 0.56585(18) 0.0421(8) Uani d 1 . .
    H H25A 0.554350 0.200474 0.532942 0.063 Uiso calc 1 . .
    H H25B 0.524624 0.244955 0.610271 0.063 Uiso calc 1 . .
    H H25C 0.666367 0.228412 0.586876 0.063 Uiso calc 1 . .
loop_
    _atom_site_aniso_label
    _atom_site_aniso_U_11
    _atom_site_aniso_U_22
    _atom_site_aniso_U_33
    _atom_site_aniso_U_12
    _atom_site_aniso_U_13
    _atom_site_aniso_U_23
    F1 0.0314(8) 0.0340(9) 0.0379(9) 0.0069(7) 0.0044(7) 0.0117(7)
    N1 0.0215(10) 0.0274(11) 0.0252(10) 0.0027(9) 0.0058(8) 0.0051(8)
    C2 0.0205(11) 0.0266(13) 0.0202(11) 0.0000(10) 0.0010(9) 0.0013(9)
    C3 0.0201(11) 0.0290(13) 0.0238(12) -0.0001(10) 0.0015(10) -0.0001(10)
    C4 0.0242(12) 0.0254(13) 0.0285(12) 0.0026(10) -0.0004(10) 0.0052(10)
    C5 0.0257(13) 0.0279(13) 0.0279(13) -0.0023(11) 0.0026(10) 0.0062(10)
    C6 0.0198(12) 0.0311(14) 0.0267(12) -0.0010(10) 0.0048(10) 0.0042(10)
    C7 0.0200(11) 0.0243(12) 0.0220(11) -0.0020(9) 0.0009(9) -0.0014(9)
    C8 0.0177(11) 0.0255(12) 0.0207(11) 0.0003(9) 0.0004(9) 0.0011(9)
    C9 0.0181(11) 0.0262(12) 0.0210(11) -0.0019(10) 0.0000(9) -0.0005(9)
    N10 0.0202(10) 0.0286(11) 0.0276(11) 0.0000(9) 0.0027(8) 0.0040(8)
    C11 0.0209(11) 0.0300(14) 0.0260(12) -0.0015(10) 0.0013(10) 0.0048(10)
    N12 0.0215(10) 0.0268(11) 0.0268(11) -0.0005(9) 0.0029(8) 0.0049(8)
    C13 0.0176(11) 0.0293(14) 0.0220(12) -0.0016(10) -0.0005(9) 0.0004(9)
    N14 0.0174(10) 0.0234(11) 0.0266(10) -0.0002(8) 0.0038(8) 0.0002(8)
    C15 0.0212(12) 0.0285(14) 0.0352(14) -0.0009(10) 0.0026(11) 0.0026(11)
    C16 0.0204(12) 0.0285(13) 0.0266(12) 0.0023(10) 0.0032(10) 0.0004(10)
    C17 0.0276(13) 0.0321(14) 0.0269(13) 0.0036(11) 0.0057(11) 0.0041(10)
    C18 0.0299(14) 0.0337(15) 0.0288(13) 0.0047(12) 0.0072(11) -0.0003(11)
    C19 0.0244(12) 0.0332(14) 0.0299(13) 0.0020(11) 0.0075(10) 0.0008(11)
    N20 0.0242(11) 0.0306(12) 0.0277(11) 0.0049(9) 0.0029(9) -0.0007(9)
    C21 0.0241(12) 0.0295(14) 0.0279(13) 0.0018(10) -0.0003(10) -0.0004(10)
    C22 0.0239(12) 0.0298(14) 0.0246(12) 0.0007(10) -0.0011(10) -0.0006(10)
    O23 0.0362(11) 0.0302(10) 0.0320(10) 0.0063(9) 0.0065(8) 0.0003(8)
    C24 0.0318(14) 0.0364(15) 0.0270(13) 0.0003(12) 0.0057(11) -0.0014(11)
    C25 0.0496(19) 0.0461(19) 0.0305(15) 0.0016(15) 0.0114(13) 0.0051(13)
_geom_special_details
;
 All esds (except the esd in the dihedral angle between two l.s. planes)
 are estimated using the full covariance matrix.  The cell esds are taken
 into account individually in the estimation of esds in distances, angles
 and torsion angles; correlations between esds in cell parameters are only
 used when they are defined by crystal symmetry.  An approximate (isotropic)
 treatment of cell esds is used for estimating esds involving l.s. planes.
;
loop_
    _geom_bond_atom_site_label_1
    _geom_bond_atom_site_label_2
    _geom_bond_site_symmetry_2
    _geom_bond_distance
    _geom_bond_publ_flag
    F1 C4 . 1.361(3) ?
    N1 C13 . 1.359(3) ?
    N1 C2 . 1.377(3) ?
    N1 H1 . 0.8800 ?
    C2 C3 . 1.392(3) ?
    C2 C7 . 1.417(3) ?
    C3 C4 . 1.375(3) ?
    C3 H3 . 0.9500 ?
    C4 C5 . 1.389(4) ?
    C5 C6 . 1.388(4) ?
    C5 H5 . 0.9500 ?
    C6 C7 . 1.406(3) ?
    C6 H6 . 0.9500 ?
    C7 C8 . 1.461(3) ?
    C8 C13 . 1.411(3) ?
    C8 C9 . 1.411(3) ?
    C9 N10 . 1.358(3) ?
    C9 N14 . 1.370(3) ?
    N10 C11 . 1.330(3) ?
    C11 N12 . 1.335(3) ?
    C11 H11 . 0.9500 ?
    N12 C13 . 1.343(3) ?
    N14 C15 . 1.453(3) ?
    N14 C16 . 1.474(3) ?
    C15 H15A . 0.9800 ?
    C15 H15B . 0.9800 ?
    C15 H15C . 0.9800 ?
    C16 C17 . 1.526(3) ?
    C16 C21 . 1.532(4) ?
    C16 H16 . 1.0000 ?
    C17 C18 . 1.540(4) ?
    C17 H17A . 0.9900 ?
    C17 H17B . 0.9900 ?
    C18 C19 . 1.522(4) ?
    C18 H18A . 0.9900 ?
    C18 H18B . 0.9900 ?
    C19 N20 . 1.469(3) ?
    C19 H19A . 0.9900 ?
    C19 H19B . 0.9900 ?
    N20 C22 . 1.360(3) ?
    N20 C21 . 1.462(3) ?
    C21 H21A . 0.9900 ?
    C21 H21B . 0.9900 ?
    C22 O23 . 1.227(3) ?
    C22 C24 . 1.523(4) ?
    C24 C25 . 1.508(4) ?
    C24 H24A . 0.9900 ?
    C24 H24B . 0.9900 ?
    C25 H25A . 0.9800 ?
    C25 H25B . 0.9800 ?
    C25 H25C . 0.9800 ?
loop_
    _geom_angle_atom_site_label_1
    _geom_angle_atom_site_label_2
    _geom_angle_atom_site_label_3
    _geom_angle_site_symmetry_1
    _geom_angle_site_symmetry_3
    _geom_angle
    _geom_angle_publ_flag
    C13 N1 C2 . . 108.6(2) ?
    C13 N1 H1 . . 125.7 ?
    C2 N1 H1 . . 125.7 ?
    N1 C2 C3 . . 127.3(2) ?
    N1 C2 C7 . . 109.4(2) ?
    C3 C2 C7 . . 123.2(2) ?
    C4 C3 C2 . . 115.5(2) ?
    C4 C3 H3 . . 122.2 ?
    C2 C3 H3 . . 122.2 ?
    F1 C4 C3 . . 117.4(2) ?
    F1 C4 C5 . . 118.3(2) ?
    C3 C4 C5 . . 124.3(2) ?
    C6 C5 C4 . . 119.2(2) ?
    C6 C5 H5 . . 120.4 ?
    C4 C5 H5 . . 120.4 ?
    C5 C6 C7 . . 119.7(2) ?
    C5 C6 H6 . . 120.1 ?
    C7 C6 H6 . . 120.1 ?
    C6 C7 C2 . . 118.0(2) ?
    C6 C7 C8 . . 136.0(2) ?
    C2 C7 C8 . . 105.9(2) ?
    C13 C8 C9 . . 114.8(2) ?
    C13 C8 C7 . . 105.3(2) ?
    C9 C8 C7 . . 139.8(2) ?
    N10 C9 N14 . . 116.1(2) ?
    N10 C9 C8 . . 119.4(2) ?
    N14 C9 C8 . . 124.5(2) ?
    C11 N10 C9 . . 118.8(2) ?
    N10 C11 N12 . . 127.7(2) ?
    N10 C11 H11 . . 116.2 ?
    N12 C11 H11 . . 116.2 ?
    C11 N12 C13 . . 112.8(2) ?
    N12 C13 N1 . . 123.2(2) ?
    N12 C13 C8 . . 126.2(2) ?
    N1 C13 C8 . . 110.6(2) ?
    C9 N14 C15 . . 120.5(2) ?
    C9 N14 C16 . . 117.9(2) ?
    C15 N14 C16 . . 117.21(19) ?
    N14 C15 H15A . . 109.5 ?
    N14 C15 H15B . . 109.5 ?
    H15A C15 H15B . . 109.5 ?
    N14 C15 H15C . . 109.5 ?
    H15A C15 H15C . . 109.5 ?
    H15B C15 H15C . . 109.5 ?
    N14 C16 C17 . . 111.8(2) ?
    N14 C16 C21 . . 111.4(2) ?
    C17 C16 C21 . . 110.5(2) ?
    N14 C16 H16 . . 107.6 ?
    C17 C16 H16 . . 107.6 ?
    C21 C16 H16 . . 107.6 ?
    C16 C17 C18 . . 109.4(2) ?
    C16 C17 H17A . . 109.8 ?
    C18 C17 H17A . . 109.8 ?
    C16 C17 H17B . . 109.8 ?
    C18 C17 H17B . . 109.8 ?
    H17A C17 H17B . . 108.2 ?
    C19 C18 C17 . . 110.9(2) ?
    C19 C18 H18A . . 109.5 ?
    C17 C18 H18A . . 109.5 ?
    C19 C18 H18B . . 109.5 ?
    C17 C18 H18B . . 109.5 ?
    H18A C18 H18B . . 108.1 ?
    N20 C19 C18 . . 110.8(2) ?
    N20 C19 H19A . . 109.5 ?
    C18 C19 H19A . . 109.5 ?
    N20 C19 H19B . . 109.5 ?
    C18 C19 H19B . . 109.5 ?
    H19A C19 H19B . . 108.1 ?
    C22 N20 C21 . . 124.2(2) ?
    C22 N20 C19 . . 120.0(2) ?
    C21 N20 C19 . . 112.5(2) ?
    N20 C21 C16 . . 109.1(2) ?
    N20 C21 H21A . . 109.9 ?
    C16 C21 H21A . . 109.9 ?
    N20 C21 H21B . . 109.9 ?
    C16 C21 H21B . . 109.9 ?
    H21A C21 H21B . . 108.3 ?
    O23 C22 N20 . . 122.4(2) ?
    O23 C22 C24 . . 120.7(2) ?
    N20 C22 C24 . . 116.9(2) ?
    C25 C24 C22 . . 113.5(2) ?
    C25 C24 H24A . . 108.9 ?
    C22 C24 H24A . . 108.9 ?
    C25 C24 H24B . . 108.9 ?
    C22 C24 H24B . . 108.9 ?
    H24A C24 H24B . . 107.7 ?
    C24 C25 H25A . . 109.5 ?
    C24 C25 H25B . . 109.5 ?
    H25A C25 H25B . . 109.5 ?
    C24 C25 H25C . . 109.5 ?
    H25A C25 H25C . . 109.5 ?
    H25B C25 H25C . . 109.5 ?
loop_
    _geom_torsion_atom_site_label_1
    _geom_torsion_atom_site_label_2
    _geom_torsion_atom_site_label_3
    _geom_torsion_atom_site_label_4
    _geom_torsion_site_symmetry_1
    _geom_torsion_site_symmetry_2
    _geom_torsion_site_symmetry_3
    _geom_torsion_site_symmetry_4
    _geom_torsion
    _geom_torsion_publ_flag
    C13 N1 C2 C3 . . . . 177.1(2) ?
    C13 N1 C2 C7 . . . . -0.5(3) ?
    N1 C2 C3 C4 . . . . -175.6(2) ?
    C7 C2 C3 C4 . . . . 1.7(4) ?
    C2 C3 C4 F1 . . . . -179.8(2) ?
    C2 C3 C4 C5 . . . . 1.7(4) ?
    F1 C4 C5 C6 . . . . 178.7(2) ?
    C3 C4 C5 C6 . . . . -2.7(4) ?
    C4 C5 C6 C7 . . . . 0.4(4) ?
    C5 C6 C7 C2 . . . . 2.7(4) ?
    C5 C6 C7 C8 . . . . 176.5(3) ?
    N1 C2 C7 C6 . . . . 173.9(2) ?
    C3 C2 C7 C6 . . . . -3.9(4) ?
    N1 C2 C7 C8 . . . . -1.7(3) ?
    C3 C2 C7 C8 . . . . -179.4(2) ?
    C6 C7 C8 C13 . . . . -171.2(3) ?
    C2 C7 C8 C13 . . . . 3.1(3) ?
    C6 C7 C8 C9 . . . . 5.8(5) ?
    C2 C7 C8 C9 . . . . -179.9(3) ?
    C13 C8 C9 N10 . . . . 6.0(3) ?
    C7 C8 C9 N10 . . . . -170.8(3) ?
    C13 C8 C9 N14 . . . . -175.5(2) ?
    C7 C8 C9 N14 . . . . 7.7(5) ?
    N14 C9 N10 C11 . . . . 177.4(2) ?
    C8 C9 N10 C11 . . . . -4.0(4) ?
    C9 N10 C11 N12 . . . . -1.0(4) ?
    N10 C11 N12 C13 . . . . 3.2(4) ?
    C11 N12 C13 N1 . . . . 176.8(2) ?
    C11 N12 C13 C8 . . . . -0.6(4) ?
    C2 N1 C13 N12 . . . . -175.1(2) ?
    C2 N1 C13 C8 . . . . 2.7(3) ?
    C9 C8 C13 N12 . . . . -3.8(4) ?
    C7 C8 C13 N12 . . . . 174.0(2) ?
    C9 C8 C13 N1 . . . . 178.6(2) ?
    C7 C8 C13 N1 . . . . -3.6(3) ?
    N10 C9 N14 C15 . . . . -146.1(2) ?
    C8 C9 N14 C15 . . . . 35.4(3) ?
    N10 C9 N14 C16 . . . . 9.8(3) ?
    C8 C9 N14 C16 . . . . -168.7(2) ?
    C9 N14 C16 C17 . . . . 154.3(2) ?
    C15 N14 C16 C17 . . . . -49.0(3) ?
    C9 N14 C16 C21 . . . . -81.5(3) ?
    C15 N14 C16 C21 . . . . 75.2(3) ?
    N14 C16 C17 C18 . . . . -179.1(2) ?
    C21 C16 C17 C18 . . . . 56.2(3) ?
    C16 C17 C18 C19 . . . . -54.0(3) ?
    C17 C18 C19 N20 . . . . 54.8(3) ?
    C18 C19 N20 C22 . . . . 101.4(3) ?
    C18 C19 N20 C21 . . . . -58.9(3) ?
    C22 N20 C21 C16 . . . . -98.9(3) ?
    C19 N20 C21 C16 . . . . 60.4(3) ?
    N14 C16 C21 N20 . . . . 176.0(2) ?
    C17 C16 C21 N20 . . . . -59.1(3) ?
    C21 N20 C22 O23 . . . . 164.3(2) ?
    C19 N20 C22 O23 . . . . 6.4(4) ?
    C21 N20 C22 C24 . . . . -18.4(4) ?
    C19 N20 C22 C24 . . . . -176.4(2) ?
    O23 C22 C24 C25 . . . . 11.8(4) ?
    N20 C22 C24 C25 . . . . -165.5(3) ?
loop_
    _geom_hbond_atom_site_label_D
    _geom_hbond_atom_site_label_H
    _geom_hbond_atom_site_label_A
    _geom_hbond_site_symmetry_A
    _geom_hbond_distance_DH
    _geom_hbond_distance_HA
    _geom_hbond_distance_DA
    _geom_hbond_angle_DHA
    _geom_hbond_publ_flag
    N1 H1 N12 5_566 0.88 1.99 2.849(3) 163.5 yes
    C5 H5 O23 4_655 0.95 2.47 3.380(3) 161 yes
    C11 H11 O23 3_456 0.95 2.54 3.482(3) 174 yes
    C19 H19A O23 1_555 0.99 2.37 2.764(3) 103 yes
    C19 H19A F1 4_645 0.99 2.49 3.246(3) 133 yes
_shelx_space_group_comment
;
The symmetry employed for this shelxl refinement is uniquely defined
by the following loop, which should always be used as a source of
symmetry information in preference to the above space-group names.
They are only intended as comments.
;
_shelx_estimated_absorpt_T_min     0.968
_shelx_estimated_absorpt_T_max     0.993
_shelx_hkl_file
;
 -11 -13  -7   31.40    7.30   0
 -11 -11  -8   49.52    6.37   0
 -11  -8  -9    8.98    4.98   0
 -11  -4 -10    3.25    2.58   0
 -10 -16  -5    0.54    8.47   0
 -10   6 -10   21.22    2.70   0
  -9 -18  -3   21.23    8.92   0
  -9 -12  -7    9.59    4.73   0
  -9   9  -9    9.01    3.17   0
  -8 -21   1    3.83   10.88   0
  -8 -13  -6   -1.43    4.95   0
  -8  -8  -8    5.06    3.80   0
  -8  -4  -9  110.69    3.24   0
  -8   7  -9   35.96    2.56   0
  -8  11  -8   29.85    4.16   0
  -8  16  -6   -6.94    7.41   0
  -8  19  -4   54.02   10.52   0
  -8  20  -3    0.03    9.43   0
  -7 -21   2   16.29   10.18   0
  -7 -15  -4  155.44    9.54   0
  -7  -6  -8  785.59    8.11   0
  -7   9  -8  321.56    6.24   0
  -7  12  -7  149.06    6.26   0
  -6 -21   3   35.48    8.58   0
  -6 -20   2    3.48    9.95   0
  -6 -15  -3  122.86    8.68   0
  -6 -12  -5  227.18    6.89   0
  -6  -7  -7  943.50    9.44   0
  -6  13  -6   37.74    6.04   0
  -6  18  -3    5.68    6.83   0
  -6  22   1   -1.75   10.03   0
  -5 -22   8    7.06    8.72   0
  -5 -21   5   -6.85    7.37   0
  -5 -19   2    4.97    6.50   0
  -5 -18   1   11.87    9.35   0
  -5 -15  -2   30.25    5.76   0
  -5 -10  -5    1.77    4.87   0
  -5  13  -5   10.90    6.24   0
  -5  15  -4    5.27    7.53   0
  -5  18  -2   -6.62    9.11   0
  -5  20   0   -1.91    7.19   0
  -5  21   1    7.19    8.65   0
  -5  22   2   -9.70   10.66   0
  -5  23   4    7.77    9.12   0
  -4 -21   9   27.82   10.58   0
  -4  22   4  -15.38    8.95   0
  -4  23   6   18.87   11.51   0
  -3 -20  11   47.92    9.23   0
  -3 -20  12   17.05   10.44   0
  -3 -19   7   16.45    7.41   0
  -3 -18   5   19.22    6.72   0
  -3 -16   2   66.30    6.24   0
  -3 -15   1   60.61    6.12   0
  -3  -9  -3  153.42    5.21   0
  -3   5  -5  130.68    2.84   0
  -3  20   4    2.86    5.93   0
  -2 -18   9   36.41    7.44   0
  -2 -18  10   34.92    8.30   0
  -2 -16   5 1118.41   16.88   0
  -2  14   0  139.52    6.32   0
  -2  18   4  242.98    9.64   0
  -2  19   5    4.65    6.39   0
  -2  21   9    3.23    8.80   0
  -2  21  10    6.88    6.89   0
  -2  21  11   36.38    8.57   0
  -1 -16  10    4.49    8.40   0
  -1 -16  16   -0.47    7.76   0
  -1 -15   7  216.16    8.01   0
  -1 -14   5   57.36    5.39   0
  -1 -12   3   55.32    4.82   0
  -1 -11   2    3.98    3.94   0
  -1  -8   0   -1.36    2.96   0
  -1   4  -2  662.59    5.21   0
  -1  15   3   -7.00    6.70   0
  -1  16   4   24.05    7.63   0
  -1  18   7    0.91    8.34   0
  -1  19  11   33.36    6.91   0
   0 -14  11   28.62    5.20   0
   0 -14  12   39.43    5.69   0
   0 -14  13   19.06    5.51   0
   0 -14  14   80.88    7.10   0
   0 -13   8   -8.15    4.54   0
   0 -13  17   12.21    6.74   0
   0 -12  19    9.45    6.48   0
   0 -11   5   -2.41    4.14   0
   0  -7   2    8.12    2.92   0
   0   3   0    1.96    2.56   0
   0  15   7    6.07    4.82   0
   0  16   9   20.89    5.44   0
   0  16  17   16.47    5.83   0
   0  17  12    9.03    7.28   0
   0  17  13   -4.98    6.85   0
   0  17  14    4.65    6.50   0
   1 -10  16   12.37    5.14   0
   1  -9   8    5.76    4.58   0
   1  -6  21    9.06    3.13   0
   1   4   3 1461.27    7.66   0
   1   9   5   45.92    3.57   0
   1  12   8  387.41    7.80   0
   1  13  10  123.26    5.69   0
   1  13  16   -2.40    4.92   0
   2  -5  15   22.92    2.54   0
   2  -4   9   28.59    1.78   0
   2   3   7 1464.84    6.33   0
   2   7   9    4.57    3.16   0
   2   7  17  114.91    4.18   0
   2   8  11  448.74    6.29   0
   2   8  15  187.32    4.99   0
 -12  -8  -9    4.49    4.55   0
 -11   8 -10    0.37    3.67   0
 -11  12  -9    7.31    6.07   0
 -10 -17  -4    7.56    6.87   0
 -10 -14  -6    9.51    7.58   0
 -10 -10  -8   74.72    5.82   0
 -10  -7  -9   36.46    4.21   0
 -10  11  -9    2.33    4.75   0
  -9 -15  -5   14.55    6.04   0
  -9  -9  -8   -0.51    4.72   0
  -9  -6  -9    9.16    3.12   0
  -9  17  -6   17.46    7.65   0
  -8 -20   0   96.95   10.15   0
  -8 -19  -1   49.93    8.85   0
  -8 -18  -2    9.59    7.47   0
  -8 -17  -3   -0.72    6.50   0
  -8  14  -7    7.22    5.00   0
  -8  18  -5   26.14    9.36   0
  -7 -22   4   44.11   10.21   0
  -7 -21   3   50.04   11.09   0
  -7 -20   1   -1.22    7.47   0
  -7 -19   0   -1.91    9.21   0
  -7 -18  -1    2.48    9.47   0
  -7 -17  -2   38.82    8.64   0
  -7 -11  -6   83.61    6.02   0
  -7  15  -6    6.65    5.67   0
  -7  17  -5    4.24    9.01   0
  -7  22  -1   20.19   13.26   0
  -6 -22   6   -4.12    8.40   0
  -6 -21   4  -10.61    7.67   0
  -6 -19   1    5.63    6.94   0
  -6 -18   0   75.16    8.08   0
  -6   6  -8  154.65    3.41   0
  -6  17  -4   38.39    7.28   0
  -6  21  -1   -2.31   10.55   0
  -6  22   0   -5.59   13.28   0
  -5 -17   0   -1.73    6.44   0
  -5  -7  -6   36.07    4.33   0
  -5   7  -7   58.84    2.90   0
  -5  11  -6   42.79    5.36   0
  -4 -21  10  108.98   11.11   0
  -4 -21  11   23.08    8.85   0
  -4 -20   7    0.18    7.47   0
  -4 -19   5    6.38    8.34   0
  -4 -18   3    5.72    6.37   0
  -4 -14  -1  113.80    7.78   0
  -4 -13  -2  158.20    6.50   0
  -4  -7  -5  239.58    4.83   0
  -4  -3  -6   16.80    2.10   0
  -4   7  -6  959.50    8.16   0
  -4  11  -5    0.41    5.08   0
  -4  13  -4   71.42    5.48   0
  -4  15  -3  250.37    8.13   0
  -4  19   0   38.72    7.49   0
  -4  21   2   37.62    9.92   0
  -4  23   5    7.90   10.61   0
  -3 -18   6  147.84   10.49   0
  -3 -17   4  405.57   11.49   0
  -3 -16   3  103.83    8.52   0
  -3 -12  -1   -3.48    4.50   0
  -3  -6  -4 1994.62   11.48   0
  -3   6  -5  668.02    6.59   0
  -3  10  -4  715.36    9.58   0
  -3  16  -1   34.00    7.77   0
  -3  17   0   -7.19    6.30   0
  -3  18   1   -0.44    6.38   0
  -3  19   2   47.71    7.17   0
  -3  20   3   77.25    7.41   0
  -3  23   9   -8.00    8.17   0
  -2 -18  11   64.80    8.57   0
  -2 -18  12   24.94    7.44   0
  -2 -18  13   -6.68    7.19   0
  -2 -18  14   -1.02    7.41   0
  -2 -14   3  211.22    8.38   0
  -2 -12   1  896.03   12.09   0
  -2 -11   0  117.18    5.53   0
  -2  11  -2  156.06    5.83   0
  -2  13  -1   10.99    4.80   0
  -2  19   4   12.58    8.15   0
  -2  20   6   60.50    7.72   0
  -1 -16  11    1.31    6.24   0
  -1 -16  12   43.41    6.92   0
  -1 -16  13  252.23   10.19   0
  -1 -16  14   -3.91    6.52   0
  -1 -16  15   15.68    6.89   0
  -1  -9   1   61.81    5.69   0
  -1  -5  -1   10.11    3.71   0
  -1   5  -2  103.92    3.99   0
  -1  11   0    1.42    3.89   0
  -1  17   5  236.43    8.97   0
  -1  18   6    0.87    8.45   0
  -1  19   8  297.19   12.27   0
  -1  19   9   40.97    7.06   0
  -1  20  13    5.06    7.77   0
  -1  20  14   10.95    8.03   0
   0 -13   9   -7.24    4.54   0
   0 -13  10   -3.71    6.48   0
   0 -13  16    4.36    6.62   0
   0 -12   7  514.76    9.45   0
   0 -11   6    6.84    5.23   0
   0  -8   3  338.50    6.53   0
   0   4   0  266.43    4.44   0
   0   8   1   12.02    3.01   0
   0  10   2  145.13    4.96   0
   0  12   3  162.78    7.06   0
   0  13   4   -6.00    4.37   0
   0  14   5   98.68    5.56   0
   0  15   6   -8.09    4.77   0
   0  16   8   85.36    6.65   0
   0  17  10    2.26    7.20   0
   0  17  11   15.92    5.92   0
   0  17  15   -0.24    5.42   0
   0  17  16    7.20    6.69   0
   1 -10  14  131.41    6.61   0
   1 -10  15   -3.37    4.76   0
   1  -8   7  725.91    8.73   0
   1  -8  19   31.87    3.80   0
   1  -7   6   74.63    4.46   0
   1  -6   5    1.84    2.54   0
   1   5   3   60.37    2.91   0
   1  11   6  237.67    7.36   0
   1  12   7   29.13    5.92   0
   1  12  19   -0.02    4.80   0
   1  13  17   -2.55    4.11   0
   1  14  12   16.42    5.00   0
   1  14  13    0.96    4.41   0
   1  14  14  202.51    7.07   0
   2  -5  12   65.65    2.95   0
   2  -5  14   19.32    2.61   0
   2  -2   8 1412.21    5.61   0
   2   4   7   -3.76    1.70   0
   2   6   8   97.68    3.07   0
   2   6  18  139.06    4.07   0
   2   8  16   12.60    3.14   0
   2   9  11   25.49    3.76   0
   2   9  12   18.02    3.55   0
   2   9  13  117.32    4.24   0
   2   9  14  100.89    4.57   0
   2   9  15  145.16    5.01   0
 -12  -4 -10   13.39    3.26   0
 -11 -14  -6   -4.96    7.47   0
 -10 -15  -5   -2.24    8.05   0
 -10  -2 -10   17.98    2.03   0
 -10   7 -10    2.82    2.85   0
  -9 -19  -1   -2.61   10.08   0
  -9 -18  -2  114.73   10.72   0
  -9 -17  -3   11.67    8.36   0
  -9 -16  -4   28.01    6.88   0
  -9 -13  -6   -6.32    5.12   0
  -9 -11  -7    7.25    5.07   0
  -9   4 -10  101.02    2.69   0
  -9  16  -7   17.69    9.30   0
  -9  18  -6   -0.70    9.63   0
  -8 -21   2   -4.56    8.71   0
  -8 -20   1    6.49   10.40   0
  -8 -15  -4   -1.16    8.06   0
  -8 -12  -6   13.76    6.14   0
  -8 -10  -7   36.20    5.36   0
  -8  12  -8   31.10    4.44   0
  -8  15  -7   19.45    6.62   0
  -8  17  -6   51.04    8.80   0
  -8  21  -3   26.23   10.47   0
  -7 -20   2  -10.84   10.93   0
  -7  19  -4    4.08    8.96   0
  -6 -20   3   -8.75    7.67   0
  -6 -19   2   10.18    9.28   0
  -6 -13  -4  320.19    8.40   0
  -6 -11  -5   -6.41    5.13   0
  -6  -9  -6 1069.25   11.80   0
  -6  -2  -8  108.34    2.12   0
  -6  11  -7   55.88    4.48   0
  -6  14  -6  200.33    8.78   0
  -6  16  -5   -3.76    7.24   0
  -6  19  -3   -7.24    6.86   0
  -6  23   1  103.50   12.91   0
  -5 -21   8   -2.93    9.54   0
  -5 -20   5    6.06    6.85   0
  -5 -14  -2   13.04    7.42   0
  -5  -3  -7 1105.62    6.15   0
  -5   8  -7   14.44    3.68   0
  -5  19  -2   15.61    8.98   0
  -5  21   0   -4.60    8.49   0
  -5  22   1   98.68   11.02   0
  -5  23   2  -10.90   10.97   0
  -4 -20   8   54.12    9.07   0
  -4 -18   4   -7.85    8.15   0
  -4 -15   0  441.05   10.18   0
  -4 -11  -3   27.97    4.34   0
  -4  -9  -4   82.60    4.50   0
  -4   8  -6  565.15    7.37   0
  -4  17  -2  155.28    8.14   0
  -4  22   3    7.07    7.25   0
  -3 -19  10   41.68    8.35   0
  -3 -19  11   21.66    9.68   0
  -3 -19  13    7.96   10.52   0
  -3 -19  14    5.94    9.82   0
  -3 -18   7    0.75    8.22   0
  -3 -17   5  146.15    9.71   0
  -3 -13   0   -7.94    4.46   0
  -3 -10  -2  579.69    9.15   0
  -3  13  -3   37.11    4.68   0
  -3  19   1   72.48    9.58   0
  -3  22   5    7.07    9.20   0
  -3  23   8    8.86    7.77   0
  -2 -17   9   29.17    6.89   0
  -2 -17  16   12.53    8.84   0
  -2 -16   6   13.58    7.14   0
  -2  15   0    6.15    4.89   0
  -2  20   5   -1.31    6.34   0
  -2  21   7   15.11    7.08   0
  -2  22   9   22.04    9.16   0
  -2  22  10   73.89    9.00   0
  -2  22  11  -18.20    7.71   0
  -1 -15  16   24.23    7.96   0
  -1 -15  17  -11.65    6.52   0
  -1 -14   7  536.10   11.60   0
  -1 -13   5    6.60    4.48   0
  -1  -7   0    2.53    3.03   0
  -1   6  -2   -3.02    3.69   0
  -1  12   0   -8.36    5.71   0
  -1  15   2  496.56   11.08   0
  -1  16   3    0.50    5.15   0
  -1  19   7   -6.65    8.05   0
  -1  20  11    3.39    6.84   0
   0 -13  11    7.97    4.56   0
   0 -13  12  -14.98    5.73   0
   0 -13  13    9.31    6.26   0
   0 -13  14   -5.30    5.17   0
   0 -13  15    3.74    5.40   0
   0 -12   8   46.06    5.14   0
   0 -12  18  126.52    7.57   0
   0 -11  19  -11.86    5.99   0
   0 -10   5  520.99    8.16   0
   0  -9   4    2.84    3.94   0
   0  -6   2  626.58    7.02   0
   0  -4   1 1076.65    6.60   0
   0   5   0    1.60    3.72   0
   0   9   1   22.43    4.85   0
   0  11   2    1.37    4.82   0
   0  16   7  103.78    6.65   0
   0  17   9   -8.36    5.79   0
   0  18  12  101.85    8.54   0
   0  18  13   -2.78    8.00   0
   0  18  14   25.22    6.82   0
   1 -10  13  107.58    5.11   0
   1  -9   9   -1.51    3.58   0
   1  -9  16   17.44    4.16   0
   1  -5  21   -0.53    2.92   0
   1   6   3  653.08    7.07   0
   1  10   5   -1.43    3.66   0
   1  13   8   60.80    5.25   0
   1  13  18   -1.82    4.89   0
   2  -4  10  167.82    3.29   0
   2  -3   9   19.30    1.65   0
   2   8  17   24.01    3.66   0
   2   9  16   74.78    4.25   0
 -11 -15  -5    4.58    8.24   0
 -11 -12  -7   -4.24    5.39   0
 -11  -7  -9   26.09    4.02   0
 -11  -3 -10   14.15    2.45   0
 -10 -17  -3    4.94    8.81   0
 -10 -16  -4    5.41    8.19   0
 -10  -9  -8   11.51    4.62   0
 -10   8 -10    6.22    3.40   0
  -9 -14  -5    7.71    8.30   0
  -9  -5  -9   54.13    3.84   0
  -9   5 -10    1.57    2.00   0
  -9  11  -9   91.11    6.25   0
  -8 -19   0    4.37    7.88   0
  -8 -17  -2   54.53    8.82   0
  -8 -16  -3   18.73    6.97   0
  -8  -7  -8   22.12    3.79   0
  -8  19  -5    2.81    7.46   0
  -7 -19   1   79.74    8.57   0
  -7 -18   0   21.17    8.98   0
  -7 -15  -3   10.41    7.37   0
  -7 -12  -5   10.47    5.46   0
  -7  -5  -8  425.41    5.81   0
  -7  11  -8    1.61    4.86   0
  -7  14  -7   -7.23    6.02   0
  -7  16  -6    4.10    5.82   0
  -7  18  -5   -3.71    8.27   0
  -7  22  -2    7.06   10.58   0
  -6 -20   4   -3.90    7.19   0
  -6 -17   0   39.55    8.73   0
  -6 -15  -2   -7.09    7.90   0
  -6  -6  -7    8.77    3.40   0
  -6  12  -7   14.00    5.58   0
  -6  21  -2   27.55   10.66   0
  -6  22  -1    5.35   10.64   0
  -6  23   0   18.50   12.44   0
  -5 -21  10   -2.42   11.25   0
  -5 -20   6    4.31    6.88   0
  -5 -19   4  124.58    9.03   0
  -5 -17   1   23.57    6.41   0
  -5 -16   0    4.42    5.25   0
  -5 -15  -1   13.53    5.58   0
  -5  -9  -5   42.36    3.99   0
  -5  12  -6   20.62    4.21   0
  -5  18  -3    5.06    7.16   0
  -4 -20  11  113.45   10.59   0
  -4 -17   3  228.37    9.57   0
  -4 -12  -2   56.50    5.11   0
  -4  12  -5    2.61    4.08   0
  -4  20   0   -2.32    7.17   0
  -4  22   2   17.52    8.00   0
  -4  24   5   26.87   11.95   0
  -3 -18   8  164.19    9.10   0
  -3  -8  -3   77.66    3.81   0
  -3  11  -4    1.55    3.84   0
  -3  18   0   10.29    6.56   0
  -3  22   4    7.26    8.74   0
  -3  23   6    4.78    9.75   0
  -2 -17  10   10.17    6.65   0
  -2 -17  11   -4.31    6.69   0
  -2 -17  12    8.04    8.51   0
  -2 -17  13   -7.68    8.05   0
  -2 -17  14    2.27    8.62   0
  -2 -17  15   34.05    7.64   0
  -2 -16   7  104.74    7.73   0
  -2 -10   0   59.99    4.42   0
  -2  -4  -3  248.84    3.55   0
  -2   4  -4 1654.73    8.00   0
  -2  12  -2  692.08    9.78   0
  -2  14  -1  405.76    8.76   0
  -2  16   0  180.07    8.42   0
  -2  17   1    6.36    5.31   0
  -2  18   2   68.69    7.71   0
  -2  19   3  210.43    9.34   0
  -2  20   4  116.37    9.77   0
  -2  21   6   10.44    7.35   0
  -2  22   8   79.67    9.28   0
  -1 -15  10  125.74    7.67   0
  -1 -15  11    6.55    6.00   0
  -1 -15  13   54.17    8.48   0
  -1 -14   8   74.10    7.56   0
  -1 -13   6  131.17    7.44   0
  -1 -11   3  467.84    8.18   0
  -1  10  -1   -1.86    3.80   0
  -1  14   1   92.50    5.69   0
  -1  19   6   33.28    9.08   0
  -1  20   8   27.78    8.19   0
   0 -12   9   10.05    4.54   0
   0 -12  16  -15.27    6.01   0
   0 -12  17    8.87    5.31   0
   0 -11   7   -1.80    4.22   0
   0 -10  20    7.00    6.30   0
   0   6   0 4319.27   15.61   0
   0  13   3  -10.04    4.32   0
   0  14   4   45.94    5.08   0
   0  15   5   -0.99    4.67   0
   0  16   6  547.65   10.79   0
   0  17   7   -4.30    6.68   0
   0  17   8    4.58    5.72   0
   0  18  10   19.71    5.76   0
   0  18  11   10.14    6.27   0
   0  18  15   30.26    6.55   0
   1  -9  11   48.71    4.99   0
   1  -9  15   13.75    4.86   0
   1  -7  19    4.56    3.61   0
   1  -6  20   -1.31    3.35   0
   1   7   3   20.78    4.06   0
   1  12   6   -3.87    4.13   0
   1  13   7   66.37    5.09   0
   1  13  19    8.24    4.90   0
   1  14   8   91.64    6.83   0
   1  14  17    6.27    4.64   0
   1  15  11    6.32    5.43   0
   1  15  12    7.81    4.89   0
   1  15  13   58.65    5.74   0
   1  15  14   68.09    6.02   0
   1  15  15  -10.94    5.55   0
   2  -1  18    0.94    1.35   0
   2   5  19   15.04    2.07   0
   2   9   9  152.76    5.17   0
   2  10  11  105.94    4.97   0
   2  10  12   62.33    3.69   0
   2  10  14   13.27    3.28   0
   2  10  15   35.93    4.31   0
 -12  -7  -9   -3.72    4.54   0
 -11 -13  -6   13.88    7.96   0
 -11  10 -10    1.39    4.04   0
 -10 -18  -2    5.17    7.82   0
 -10 -11  -7    8.56    6.07   0
 -10  -6  -9    1.37    3.74   0
 -10   9 -10   -1.24    3.33   0
 -10  13  -9   -2.49    6.80   0
  -9 -19   0    8.05   12.02   0
  -9 -15  -4   47.97    8.27   0
  -9 -12  -6   17.14    7.19   0
  -9  -8  -8   42.42    4.64   0
  -9  12  -9   38.93    5.49   0
  -9  15  -8   51.27    7.61   0
  -8 -20   2   18.25    8.69   0
  -8 -11  -6   93.37    6.91   0
  -8  -9  -7   17.26    4.87   0
  -8  -3  -9   29.41    2.12   0
  -8  10  -9   -2.14    4.19   0
  -8  18  -6   18.11    8.72   0
  -7 -20   3   -4.75    7.97   0
  -7 -16  -2   27.08    6.82   0
  -7 -10  -6   85.54    4.94   0
  -7   6  -9    5.54    2.20   0
  -7  17  -6   10.49    7.82   0
  -7  20  -4    4.01    7.66   0
  -6 -21   7   10.82    8.46   0
  -6 -21   8   -2.10   10.13   0
  -6 -20   5    2.40    9.37   0
  -6 -19   3   -6.27    7.07   0
  -6 -12  -4   -0.09    5.57   0
  -6  17  -5   47.08    7.12   0
  -6  19  -4   -2.52    8.32   0
  -6  20  -3    3.23    8.03   0
  -5 -20   7   18.05    8.09   0
  -5 -18   3    5.76    6.57   0
  -5 -17   2   25.83    8.64   0
  -5 -12  -3    7.03    4.70   0
  -5  -6  -6  532.12    6.76   0
  -5  13  -6  149.24    7.31   0
  -5  15  -5    5.16    4.73   0
  -5  17  -4   39.82    6.44   0
  -5  20  -2   11.24    7.45   0
  -5  21  -1   -0.35    7.78   0
  -5  22   0   -0.48    8.56   0
  -5  24   2    8.25   11.94   0
  -4 -19   8   -2.03    7.82   0
  -4 -17   4   56.58    8.78   0
  -4 -16   2   49.45    6.26   0
  -4 -15   1   12.35    5.53   0
  -4 -14   0  109.05    6.40   0
  -4 -13  -1    7.11    4.86   0
  -4   9  -6    3.79    3.34   0
  -4  15  -4    6.74    7.27   0
  -4  17  -3  218.97   10.19   0
  -4  18  -2   11.48    6.93   0
  -4  23   3    4.27    8.56   0
  -4  24   4    5.08   10.31   0
  -3 -18   9  185.24   10.09   0
  -3 -18  10   -0.35    6.81   0
  -3 -18  11   61.11    9.97   0
  -3 -15   3   93.88    6.29   0
  -3 -14   2   16.08    6.81   0
  -3 -12   0   -4.57    5.75   0
  -3  -5  -4    8.88    2.88   0
  -3  14  -3   24.99    5.01   0
  -3  19   0  -12.37    8.46   0
  -3  21   2    9.23    9.19   0
  -3  23   5   -0.86    9.26   0
  -2 -16   8   11.39    6.52   0
  -2 -16  17   43.69    9.45   0
  -2 -13   3   12.30    4.63   0
  -2 -11   1  152.68    5.56   0
  -2  -8  -1  766.54    8.83   0
  -2  10  -3  694.29    8.82   0
  -2  13  -2   10.58    4.55   0
  -2  21   5   23.89    7.41   0
  -2  22   7    3.05    7.54   0
  -1 -14   9   16.30    6.93   0
  -1 -13  19    6.60    7.31   0
  -1 -12   5   -5.32    6.23   0
  -1  -8   1  179.78    4.70   0
  -1  11  -1  386.83    7.97   0
  -1  13   0    2.48    4.40   0
  -1  17   3  137.91    7.39   0
  -1  19   5   29.38    9.28   0
  -1  21   9   14.92    8.86   0
  -1  21  10   12.57    7.36   0
   0 -12  10 1100.23   13.33   0
   0 -12  11   18.96    5.77   0
   0 -12  12  380.62    9.44   0
   0 -12  13   43.52    6.51   0
   0 -12  14  119.00    7.83   0
   0 -12  15    2.93    5.29   0
   0 -11   8   -6.37    5.76   0
   0 -11  18   -0.68    4.97   0
   0 -10   6  664.50    9.11   0
   0  -9   5   -7.86    4.93   0
   0  -7   3   -2.05    2.85   0
   0   7   0   -1.48    4.11   0
   0  10   1  129.03    5.08   0
   0  12   2   14.67    4.15   0
   0  15   4   -0.38    5.95   0
   0  16   5   18.68    7.61   0
   0  18   8    9.60    8.15   0
   0  18   9   26.15    6.64   0
   0  19  11   -3.41    7.55   0
   0  19  12    1.02    7.65   0
   0  19  13    0.18    7.14   0
   0  19  14   -3.39    7.08   0
   0  19  15   -7.53    7.39   0
   1  -9  12    5.67    3.65   0
   1  -9  13   29.80    3.89   0
   1  -9  14   61.21    4.38   0
   1  -8   9   49.88    5.02   0
   1  -4  21    5.32    2.88   0
   1  15   9    2.05    6.37   0
   1  15  16   17.28    4.84   0
   1  15  17  -11.11    5.63   0
   1  16  12   39.12    7.23   0
   2  -4  12  278.94    4.24   0
   2  -4  14    2.72    2.10   0
   2  -2  17   58.20    2.23   0
   2   6   7  747.68    6.60   0
   2   6  19   53.47    2.85   0
   2   8   8  559.40    6.79   0
   2   8  18   48.82    3.81   0
   2   9  17    3.47    3.38   0
   2  11  12    3.96    4.45   0
   2  11  13   21.90    4.41   0
   2  11  14   13.31    4.14   0
 -12  -9  -8    3.47    5.50   0
 -12  -3 -10   -2.09    2.62   0
 -11 -14  -5    2.36    7.79   0
 -11 -11  -7   12.82    6.55   0
 -11  -9  -8   67.80    5.84   0
 -10 -15  -4   39.43    8.14   0
 -10 -14  -5   15.66    6.06   0
  -9 -18  -1    8.05    8.09   0
  -9 -17  -2   14.66    7.50   0
  -9 -10  -7   48.05    4.70   0
  -9   7 -10   27.56    2.76   0
  -8 -19   1   53.89    8.71   0
  -8 -18   0  133.68   11.72   0
  -8 -15  -3   20.12    7.94   0
  -8  14  -8   10.13    4.55   0
  -8  20  -5   12.70    8.07   0
  -7 -21   6   25.00    9.55   0
  -7 -20   4   -2.91    8.81   0
  -7 -13  -4  252.07    8.01   0
  -6 -21   9    6.08    9.40   0
  -6 -20   6    8.98    7.61   0
  -6 -17   1    5.29    9.83   0
  -6 -13  -3   66.25    6.93   0
  -6 -10  -5  296.13    7.01   0
  -6  -8  -6  241.99    5.76   0
  -6   9  -8   74.37    3.72   0
  -6  21  -3   27.39   11.06   0
  -6  22  -2    4.11    8.99   0
  -5 -20   9    1.18    8.49   0
  -5 -20  10   -4.67   10.44   0
  -5 -19   6   -3.95    6.98   0
  -5 -18   4   18.48    6.67   0
  -5 -16   1    7.23    6.06   0
  -5 -15   0   -9.87    6.54   0
  -5 -10  -4   14.85    4.10   0
  -5  19  -3    8.22    6.86   0
  -5  22  -1   81.68   11.27   0
  -5  23   0   -8.09   11.18   0
  -4 -19   9   46.11    8.92   0
  -4 -19  10    9.79    7.77   0
  -4 -19  11    8.81   11.13   0
  -4 -19  12   -9.01    9.79   0
  -4 -19  13   15.77   11.38   0
  -4 -18   7  157.78   10.58   0
  -4 -16   3   42.80    8.28   0
  -4  -8  -4  670.81    8.02   0
  -4  10  -6  662.20    9.24   0
  -4  13  -5   -1.58    4.47   0
  -4  21   0  230.69   11.68   0
  -4  22   1  215.94   11.81   0
  -3 -18  12   -1.96    7.80   0
  -3 -18  13   24.23    8.32   0
  -3 -18  14   28.83    8.48   0
  -3 -17   8   68.85    9.41   0
  -3 -16   5  557.36   12.00   0
  -3  -9  -2  419.74    7.26   0
  -3   9  -5  392.73    6.54   0
  -3  15  -3   87.84    7.87   0
  -3  18  -1    1.00    6.26   0
  -3  22   3    1.90    7.36   0
  -3  23   4   12.89    9.44   0
  -2 -16  10   -3.09    6.10   0
  -2 -16  11   -1.30    8.10   0
  -2 -16  15    3.67    8.31   0
  -2 -16  16   10.30    6.81   0
  -2 -15   7   -8.21    5.27   0
  -2 -14   5   -2.94    5.28   0
  -2   6  -4  509.10    5.71   0
  -2  11  -3  269.99    6.65   0
  -2  17   0    9.00    6.28   0
  -2  18   1  617.48   12.68   0
  -2  19   2  556.22   12.92   0
  -2  20   3   -2.02    6.14   0
  -2  21   4   28.35    7.02   0
  -2  23   8    2.90    7.94   0
  -1 -14  10  281.23    8.81   0
  -1 -14  11   69.99    7.92   0
  -1 -14  15    0.29    7.31   0
  -1 -14  16  127.88    8.14   0
  -1 -13   7   62.17    5.26   0
  -1 -10   3   49.40    4.36   0
  -1  -9   2  165.05    5.28   0
  -1  -6   0   -1.07    2.77   0
  -1  -4  -1 1177.92    8.30   0
  -1  20   6    3.77    6.99   0
  -1  21   8   16.78    7.14   0
  -1  22  11   -4.66    8.66   0
   0 -11   9   -1.21    5.89   0
   0 -11  17   -1.62    4.99   0
   0 -10  19  124.37    6.85   0
   0  -8   4  593.65    7.36   0
   0   8   0   83.46    4.89   0
   0  11   1   12.32    5.02   0
   0  13   2    2.13    5.87   0
   0  14   3   24.72    5.13   0
   0  17   6    1.25    5.42   0
   0  18   7   -0.64    6.96   0
   0  19   9    9.47    8.44   0
   0  19  10    9.54    6.26   0
   1  -8  10  175.74    5.80   0
   1  -6  19   22.82    3.68   0
   1   8   3   52.79    4.16   0
   1  12   5   -7.05    3.95   0
   1  14   7  549.09    9.72   0
   1  15   8  204.34    8.26   0
   1  15  18    7.34    5.57   0
   1  16  10    3.29    6.85   0
   1  16  11    5.53    5.49   0
   1  16  14   -4.12    4.85   0
   1  16  15   25.66    5.74   0
   1  16  16    3.02    6.34   0
   2  -3  10  355.01    3.89   0
   2   7  19   -3.09    2.61   0
   2   9   8  199.79    5.08   0
   2   9  18   34.42    4.02   0
   2  10   9   28.34    3.54   0
   2  10  17    5.42    3.60   0
   2  11  10  185.98    6.67   0
   2  11  11   -1.66    3.20   0
   2  11  15   -0.73    3.07   0
   2  11  16    4.30    3.99   0
 -11 -15  -4   12.05    9.38   0
 -11  -6  -9   37.36    4.36   0
 -10 -18  -1   77.55    9.69   0
 -10 -16  -3    5.02    7.21   0
 -10 -10  -7    5.68    4.99   0
 -10  -8  -8    2.56    4.97   0
 -10  -1 -10   81.45    2.37   0
 -10  10 -10    2.77    3.98   0
 -10  14  -9    3.28    5.34   0
  -9 -19   1   15.40    8.74   0
  -9 -13  -5   37.94    5.99   0
  -9   8 -10   20.55    3.08   0
  -9  16  -8    3.26    7.62   0
  -9  18  -7    4.99    7.56   0
  -8 -19   2    1.90   10.18   0
  -8 -12  -5   10.49    6.73   0
  -8  -6  -8    2.24    3.30   0
  -8  15  -8   14.38    6.28   0
  -8  17  -7    8.66    6.10   0
  -7 -21   7   -0.40    8.79   0
  -7 -20   5    2.15    8.16   0
  -7 -19   3   19.37    8.28   0
  -7 -17   0   -3.24    6.20   0
  -7 -16  -1   41.63    7.09   0
  -7 -15  -2  144.66    8.28   0
  -7 -11  -5    8.70    5.24   0
  -7  -7  -7 2011.63   14.05   0
  -7   8  -9   25.69    3.30   0
  -7  13  -8   75.08    6.22   0
  -7  16  -7  -11.68    6.94   0
  -7  18  -6   -5.83    7.79   0
  -7  21  -4   90.12   10.53   0
  -6 -20   7   -7.28    7.56   0
  -6 -19   5   -3.20    8.31   0
  -6 -18   3   -0.21    7.97   0
  -6 -16   0   12.75    6.23   0
  -6 -15  -1   -5.94    5.65   0
  -6 -14  -2   24.87    6.00   0
  -6  -5  -7  306.17    5.06   0
  -6  10  -8  551.71    8.16   0
  -6  14  -7  267.58    9.23   0
  -6  16  -6   48.33    6.83   0
  -5 -18   5   25.84    8.97   0
  -5 -17   3   25.86    7.25   0
  -5  -2  -7   25.13    1.52   0
  -5  11  -7  263.29    7.34   0
  -5  14  -6    0.76    4.36   0
  -5  21  -2   23.23    7.85   0
  -4 -17   5   47.15    7.17   0
  -4 -15   2   -3.71    5.42   0
  -4 -13   0  154.80    7.57   0
  -4 -11  -2   33.91    4.50   0
  -4  -2  -6 3099.59    8.27   0
  -4  11  -6  270.39    7.56   0
  -4  14  -5   -6.01    5.95   0
  -4  16  -4   37.74    5.91   0
  -4  18  -3   -5.00    5.73   0
  -4  21  -1   33.22   10.29   0
  -4  22   0   85.61   11.84   0
  -4  23   1   13.51   10.26   0
  -3 -17   9  -14.17    7.10   0
  -3 -17  16   19.16    9.51   0
  -3 -16   6  116.68    8.19   0
  -3 -14   3   28.55    6.87   0
  -3 -10  -1 1325.48   12.93   0
  -3  13  -4  281.53    7.45   0
  -3  17  -2    5.69    5.76   0
  -3  20   0    4.57    6.47   0
  -3  21   1  129.30    9.18   0
  -3  23   3   34.47   10.13   0
  -3  24   5   24.33    8.90   0
  -2 -15  17   78.68   10.21   0
  -2 -12   3   56.22    6.61   0
  -2  -9   0   59.10    4.25   0
  -2   7  -4  432.93    5.82   0
  -2  12  -3   59.45    6.47   0
  -2  21   3   76.87    8.97   0
  -2  22   5   34.64    7.83   0
  -2  23   7   10.92    7.80   0
  -1 -13  17    0.20    7.45   0
  -1 -12   6    7.56    4.34   0
  -1 -12  19    1.85    7.53   0
  -1   9  -2  161.97    5.06   0
  -1  12  -1   80.37    4.99   0
  -1  14   0   -4.68    4.39   0
  -1  18   3   35.25    6.75   0
  -1  19   4   10.15    6.55   0
  -1  20   5    2.11    6.32   0
  -1  21   7   20.76    7.56   0
  -1  22  10    2.69    7.50   0
   0 -11  10   -2.32    5.27   0
   0 -11  15    3.00    5.96   0
   0 -11  16   -5.29    4.53   0
   0 -10   7    8.11    3.86   0
   0 -10  18   -8.11    5.29   0
   0  -5   2   -5.08    2.50   0
   0  -3   1   -1.93    1.69   0
   0   9   0   -5.18    4.28   0
   0  15   3    2.82    4.69   0
   0  16   4 1069.94   14.28   0
   0  17   5   -6.53    5.05   0
   0  18   6  256.79   10.34   0
   0  19   8   -8.28    6.09   0
   0  20  10   13.46    7.85   0
   0  20  11  -11.31    7.78   0
   0  20  12    7.70    6.45   0
   0  20  13    7.83    6.02   0
   0  20  14   19.47    6.57   0
   1  -8  15   -3.57    3.03   0
   1   9   3   49.77    3.52   0
   1  14   6   87.72    5.52   0
   1  16   9   33.70    5.26   0
   1  16  17   -1.16    5.93   0
   1  17  11   -2.20    6.95   0
   1  17  12   98.72    8.23   0
   1  17  13    5.63    6.47   0
   1  17  14  117.92    8.83   0
   2  -3  15  103.97    2.89   0
   2  -2   9    2.10    1.39   0
   2   8   7   10.79    2.88   0
   2  10   8   -2.61    4.62   0
   2  11   9   -1.17    4.83   0
   2  12  11  204.49    6.73   0
   2  12  12   59.76    4.44   0
   2  12  13   65.05    4.67   0
   2  12  14    0.99    3.32   0
   2  12  15   -4.42    3.84   0
 -12  -6  -9    8.20    3.77   0
 -11  -2 -10    2.12    2.01   0
 -10 -13  -5    7.81    7.17   0
 -10  -5  -9    1.79    3.36   0
 -10  11 -10   -1.79    4.74   0
  -9 -18   0    4.67    8.22   0
  -9 -17  -1    3.72    7.11   0
  -9 -14  -4   -8.31    6.04   0
  -9  -9  -7   62.20    5.66   0
  -9  -7  -8   31.52    3.43   0
  -9  -4  -9  171.52    4.08   0
  -9   9 -10   91.06    4.79   0
  -9  14  -9   14.85    6.65   0
  -8 -20   4   -3.37    8.25   0
  -8 -18   1    9.54    7.68   0
  -8 -13  -4   19.63    7.25   0
  -8 -10  -6    4.35    5.34   0
  -8  12  -9   -6.33    4.68   0
  -8  18  -7    2.78    8.05   0
  -7 -19   4   -4.17    9.41   0
  -7 -18   2   20.66    8.18   0
  -7 -12  -4   -2.32    5.63   0
  -7  -9  -6  192.79    5.92   0
  -7  -4  -8   17.69    2.33   0
  -7   9  -9   -8.02    3.24   0
  -6 -20   9   10.56   10.05   0
  -6 -19   6   75.91    9.86   0
  -6  11  -8  308.79    7.43   0
  -6  17  -6    9.08    8.10   0
  -6  22  -3   -8.69   10.83   0
  -6  23  -2    3.06    9.55   0
  -5 -18   6   13.61    7.70   0
  -5 -16   2   61.91    7.16   0
  -5 -12  -2   39.53    6.02   0
  -5  17  -5   10.09    6.29   0
  -5  19  -4  121.81   10.26   0
  -5  22  -2    7.77   10.29   0
  -5  23  -1   14.18   11.09   0
  -5  24   0   16.50   11.81   0
  -4 -18   9   21.41    8.02   0
  -4 -18  10   30.41   10.40   0
  -4 -16   4   23.33    6.44   0
  -4  -9  -3  259.00    6.23   0
  -4  20  -2    3.95    6.68   0
  -4  24   2    3.65    8.61   0
  -3 -17  11    2.55    6.76   0
  -3 -17  12    3.93    6.88   0
  -3 -17  14    1.06    7.69   0
  -3 -16   7   15.71    6.44   0
  -3 -15   5    2.32    5.76   0
  -3 -13   2    3.60    4.74   0
  -3 -12   1   -1.34    4.06   0
  -3 -11   0    0.36    4.29   0
  -3  -1  -5 1961.04    4.58   0
  -3  11  -5   49.72    5.84   0
  -3  14  -4    4.58    4.47   0
  -3  16  -3  102.75    6.93   0
  -3  24   4    1.38    8.05   0
  -2 -15  10    0.81    7.08   0
  -2 -15  16    8.16    6.70   0
  -2  -3  -3    1.72    1.52   0
  -2   9  -4   17.06    4.15   0
  -2  17  -1  -11.12    7.90   0
  -2  18   0  675.37   13.93   0
  -2  22   4   54.87    8.38   0
  -2  23   5   14.77    9.64   0
  -2  24   8   31.95    8.68   0
  -1 -13   9  157.51    7.01   0
  -1 -13  10  115.28    8.44   0
  -1 -13  15   15.13    7.51   0
  -1 -11   5   25.23    4.56   0
  -1  -7   1  115.45    4.45   0
  -1  10  -2 1596.44   12.46   0
  -1  13  -1    0.22    4.16   0
  -1  15   0    2.21    4.77   0
  -1  20   4   42.97    9.81   0
  -1  21   6   -1.85    6.64   0
  -1  22   7    5.11    9.14   0
  -1  22   8  121.02    9.48   0
   0 -11  11   -3.83    4.25   0
   0 -11  12    8.91    4.25   0
   0 -11  13  -11.12    3.83   0
   0 -11  14  -10.45    4.53   0
   0 -10   8   20.13    4.11   0
   0 -10  17    5.39    5.57   0
   0  -9   6    4.59    3.70   0
   0  -9  19   -7.55    6.02   0
   0  -8   5 1276.15   11.10   0
   0  -6   3   13.08    2.73   0
   0  10   0  724.47    9.47   0
   0  12   1 1057.33   11.74   0
   0  14   2   88.12    5.51   0
   0  17   4    3.65    7.62   0
   0  18   5  623.39   13.70   0
   0  19   7   -2.85    5.83   0
   0  20   9   14.11    6.61   0
   1  -8  13   14.13    3.28   0
   1  -7   9   46.42    4.37   0
   1  -6  18    5.72    3.73   0
   1  -5   6  641.99    6.47   0
   1  -4   5 1281.82    7.21   0
   1  -3  21   -0.67    2.68   0
   1   6   2    3.97    3.74   0
   1  12   4   18.57    4.36   0
   1  16   8   73.60    6.36   0
   1  17  15   47.16    6.45   0
   1  17  16   56.36    7.79   0
   2   0  18   -0.35    1.17   0
   2   3   6   16.91    1.60   0
   2   4   6    2.01    1.36   0
   2   7   6  363.12    5.91   0
   2   8  19    5.28    2.63   0
   2   9   7    2.33    3.04   0
   2  11   8   18.69    4.74   0
   2  11  17   57.90    4.69   0
   2  12  10    1.84    3.77   0
   2  12  16   14.79    4.40   0
   2  13  12   -1.36    4.98   0
   2  13  14   55.54    5.20   0
 -12 -10  -7    6.23    6.17   0
 -12  -8  -8    7.59    5.60   0
 -12  -2 -10   23.26    3.33   0
 -11 -13  -5  -10.68    7.78   0
 -11 -10  -7   -4.07    4.63   0
 -10 -18   0   47.62    8.88   0
 -10 -17  -1    7.54    7.71   0
 -10 -16  -2   33.37    9.78   0
 -10 -15  -3    2.60    7.98   0
 -10 -14  -4   -7.75    5.77   0
 -10 -11  -6   16.24    6.12   0
  -9 -19   2   85.87   10.55   0
  -9  17  -8   17.56    7.05   0
  -8 -20   5   20.12    8.70   0
  -8 -19   3    8.56    8.41   0
  -8 -17   0  265.42   11.10   0
  -8 -16  -1   -6.92    6.66   0
  -8 -14  -3   29.79    6.56   0
  -8  -2  -9   -0.36    1.66   0
  -8  13  -9    3.88    5.16   0
  -7 -20   7    6.99    8.39   0
  -7 -20   8   18.40   10.30   0
  -7 -19   5   39.33   10.19   0
  -7 -18   3    6.62    8.79   0
  -7 -17   1   27.88    7.03   0
  -7 -16   0    9.31    7.65   0
  -7 -15  -1   16.54    7.75   0
  -7 -14  -2   -4.30    6.82   0
  -7 -13  -3   12.33    6.33   0
  -7  14  -8   18.88    4.86   0
  -7  17  -7   37.82    6.37   0
  -7  19  -6    7.49    7.03   0
  -6 -20  10   14.13    9.02   0
  -6 -18   4   17.86    6.84   0
  -6 -16   1   43.51    7.26   0
  -6 -15   0   29.01    7.78   0
  -6 -14  -1    0.76    7.10   0
  -6 -12  -3   13.75    4.81   0
  -6  -7  -6  185.24    5.33   0
  -6  15  -7    3.38    5.21   0
  -5 -19  10    0.41    8.58   0
  -5 -19  11   -2.41    8.16   0
  -5 -14   0    3.57    5.28   0
  -5 -13  -1   50.83    5.36   0
  -5  -9  -4   67.84    4.51   0
  -5  -5  -6   22.46    2.32   0
  -5  18  -5   28.36    8.18   0
  -4 -18  11   51.59    8.36   0
  -4 -18  13   -9.59    7.86   0
  -4 -18  14   10.13    8.87   0
  -4 -17   7   31.74    7.23   0
  -4 -10  -2  166.05    6.98   0
  -4  -7  -4  934.28    8.56   0
  -4  12  -6  485.31    8.61   0
  -4  15  -5   38.04    5.56   0
  -4  22  -1  239.38   13.26   0
  -4  23   0    4.76    8.65   0
  -4  24   1    2.33   10.60   0
  -3 -16  16   10.12    9.17   0
  -3 -14   4    4.83    4.93   0
  -3  -4  -4   42.21    2.80   0
  -3  12  -5  200.69    7.18   0
  -3  15  -4  477.81   10.93   0
  -3  17  -3   24.85    8.21   0
  -3  20  -1   23.22    7.20   0
  -3  21   0    1.27    6.98   0
  -3  22   1    3.29    7.27   0
  -3  23   2    1.14    7.07   0
  -3  24   3   64.19   11.39   0
  -2 -15  12    9.47    6.24   0
  -2 -15  13   34.59    6.88   0
  -2 -14   7   31.67    5.53   0
  -2 -14   8   -7.59    6.69   0
  -2 -14  18    2.75    6.98   0
  -2  -7  -1 1703.07   11.52   0
  -2  10  -4  163.36    6.22   0
  -2  13  -3   11.04    4.62   0
  -2  19   0  133.69   10.27   0
  -2  22   3   -0.68    7.45   0
  -2  23   4    1.40    9.33   0
  -2  24   6    6.25    9.94   0
  -1 -13  11   -0.60    5.05   0
  -1 -13  13    5.75    5.87   0
  -1 -12   8  413.59    9.86   0
  -1 -10   4   -3.38    3.82   0
  -1  -8   2    9.23    3.09   0
  -1  14  -1   88.87    6.77   0
  -1  16   0  520.66   11.68   0
  -1  17   1  368.71    9.54   0
  -1  21   5   -0.03    7.20   0
  -1  22   6   87.77   10.28   0
  -1  23   8    0.76    9.83   0
  -1  23   9   36.13    8.85   0
   0 -10   9  356.69    7.56   0
   0 -10  16   -5.24    6.06   0
   0  -9   7   -7.51    4.96   0
   0  -7   4   -1.22    2.82   0
   0  13   1   -4.74    4.18   0
   0  15   2    2.41    4.77   0
   0  16   3  365.57    9.47   0
   0  19   6    7.37    6.61   0
   0  20   7   -8.16    7.96   0
   0  20   8   65.12    7.56   0
   0  21  10  -22.79    7.80   0
   0  21  11    2.91    6.45   0
   0  21  12    3.78    6.55   0
   0  21  13    4.42    6.56   0
   1  -7  10  192.08    5.58   0
   1  -5  19    2.98    3.65   0
   1  -4  20    0.91    3.20   0
   1   3   2 3432.35   11.69   0
   1   7   2  113.48    3.90   0
   1   8   2   12.78    4.27   0
   1  11   3  472.45    7.96   0
   1  13   4  329.94    7.63   0
   1  14   5   59.92    5.20   0
   1  17   8   10.64    6.89   0
   1  18  11   22.97    7.75   0
   1  18  12   89.18    7.45   0
   1  18  13    1.02    5.92   0
   1  18  15   17.74    7.88   0
   2  -3  13   15.51    1.84   0
   2   9  19    0.38    2.70   0
   2  10   7   18.00    3.56   0
   2  11  18   -1.42    3.70   0
   2  12   9   54.04    4.37   0
   2  13  15   21.72    3.93   0
   2  13  16    0.63    4.46   0
   2  14  13    5.42    5.17   0
 -11 -16  -2   12.87    8.19   0
 -11 -14  -4   16.57    7.59   0
 -11 -11  -6   48.54    7.55   0
 -10 -18   1   54.04   13.76   0
 -10  -9  -7    3.29    5.60   0
 -10  -7  -8    2.29    4.10   0
  -9 -17   0   -6.64    7.09   0
  -9 -16  -1  122.21   10.82   0
  -9 -10  -6   -8.19    5.29   0
  -9  11 -10   13.19    4.95   0
  -9  15  -9    7.56    5.35   0
  -8 -20   6   59.05    9.73   0
  -8 -19   4   52.27    9.16   0
  -8 -18   2    8.91    7.79   0
  -8 -17   1   44.13    9.67   0
  -8  -5  -8   42.30    3.42   0
  -8   5 -10  107.76    2.75   0
  -8   7 -10   -1.06    2.21   0
  -8  17  -8   27.72    8.14   0
  -8  19  -7   19.13    7.67   0
  -7 -19   6   10.82   10.85   0
  -7 -17   2   52.08   10.49   0
  -7  -6  -7  213.68    5.33   0
  -7  15  -8   13.53    5.07   0
  -7  18  -7    0.53    7.55   0
  -7  20  -6   -1.48    8.15   0
  -6 -19   8   16.24    8.13   0
  -6 -18   5    7.48    6.93   0
  -6 -17   3   28.75    7.03   0
  -6  16  -7   -6.07    6.79   0
  -6  18  -6  102.66    8.23   0
  -6  20  -5    6.07    7.21   0
  -6  22  -4   24.19   10.50   0
  -5 -18   8    1.02    7.15   0
  -5 -16   3  210.50    9.45   0
  -5 -15   2   30.87    7.84   0
  -5 -10  -3   81.73    5.95   0
  -5   6  -8  440.07    5.45   0
  -5  13  -7   15.38    4.34   0
  -5  16  -6   72.89    6.31   0
  -5  20  -4    9.41    6.76   0
  -5  23  -2    2.91   10.89   0
  -5  24  -1    4.15    9.43   0
  -4 -17   8    2.96    6.64   0
  -4 -17   9   25.26    9.31   0
  -4 -16   6  172.04   10.48   0
  -4 -14   2    7.34    5.44   0
  -4 -13   1    2.30    4.87   0
  -4 -12   0  110.38    6.90   0
  -4 -11  -1  140.92    5.89   0
  -4   4  -7   13.12    1.72   0
  -4   7  -7    8.39    3.16   0
  -4   8  -7   33.42    3.76   0
  -4  16  -5   -0.05    5.21   0
  -4  20  -3  169.89   10.76   0
  -3 -16  10    8.18    6.60   0
  -3 -15   7  171.16    9.58   0
  -3 -13   3   36.26    5.03   0
  -3  -6  -3   24.59    2.78   0
  -3  19  -2   50.27    7.89   0
  -3  22   0  -28.69   10.08   0
  -3  23   1   15.25   10.69   0
  -3  24   2   77.40   11.63   0
  -3  25   4   -6.06    8.49   0
  -2 -14  16   32.93    9.11   0
  -2 -14  17   29.76    7.17   0
  -2  -8   0  944.84    9.08   0
  -2  18  -1  683.60   14.75   0
  -2  21   1   -4.13    8.11   0
  -2  22   2   74.32    9.36   0
  -1 -12   9  -10.37    6.51   0
  -1 -12  17   60.49    6.58   0
  -1 -11   6  232.66    6.67   0
  -1 -11  19    1.03    5.60   0
  -1  -5   0   -3.82    2.65   0
  -1  19   2  140.01    8.51   0
  -1  21   4   -5.32    6.56   0
  -1  22   5  -11.02    8.82   0
  -1  23   7   71.31   10.77   0
   0 -10  10   87.43    5.26   0
   0 -10  11  124.87    7.01   0
   0 -10  14   46.58    6.03   0
   0 -10  15    1.25    4.34   0
   0  -9  18  -10.25    3.93   0
   0  11   0    1.71    3.98   0
   0  14   1  564.49    9.97   0
   0  16   2  242.03   10.01   0
   0  17   3   -5.92    5.99   0
   0  18   4   36.06    6.66   0
   0  19   5  -10.80    6.36   0
   0  20   6   70.44    9.24   0
   0  21   8  -12.28    9.85   0
   0  21   9    3.87    6.68   0
   1  -7  11    7.63    3.77   0
   1  -7  12   82.73    4.51   0
   1  -7  13  152.18    5.30   0
   1  -6  17   11.87    3.89   0
   1  14   4  105.59    7.42   0
   1  15   5   11.88    4.87   0
   1  17   7   40.88    7.64   0
   1  18   9  101.50    7.33   0
   1  19  12    8.11    7.32   0
   1  19  13    4.05    7.45   0
   2   5  20   -0.73    1.39   0
   2   6  20    5.42    1.91   0
   2   7  20   22.71    2.69   0
   2   9   6   97.19    4.38   0
   2  10  19   91.34    4.94   0
   2  11   7  114.82    5.08   0
   2  12   8  283.06    7.03   0
   2  12  18   37.22    4.69   0
   2  13   9    5.53    3.87   0
   2  13  17   13.44    4.80   0
   2  14  10    4.07    5.74   0
   2  14  11  300.01    7.98   0
   2  14  14    1.79    3.89   0
 -12 -11  -6   -1.69    5.68   0
 -11 -12  -5   10.13    7.72   0
 -11  -9  -7    1.41    5.51   0
 -11  -7  -8   11.73    4.61   0
 -11   6 -11   -1.30    2.19   0
 -11   7 -11    3.30    2.62   0
 -10 -17   0   59.63    9.11   0
 -10 -12  -5    5.56    5.70   0
 -10  -4  -9   -0.47    3.57   0
  -9 -19   4   -2.76    8.84   0
  -9 -18   2  103.05    9.75   0
  -9 -15  -2   67.90    7.61   0
  -9 -14  -3    0.89    6.34   0
  -9  -8  -7   -0.63    5.24   0
  -9  -6  -8   14.06    3.64   0
  -9  12 -10    7.46    4.59   0
  -9  16  -9    9.86    7.26   0
  -8 -19   5    2.87    8.27   0
  -8 -18   3   16.14    7.82   0
  -8 -16   0  120.58    8.48   0
  -8 -15  -1   -7.66    8.51   0
  -8 -13  -3   46.66    7.71   0
  -8 -12  -4   25.32    5.31   0
  -8  -7  -7   92.95    5.05   0
  -8   4 -10    8.39    1.36   0
  -8   8 -10    5.07    2.86   0
  -8  14  -9   10.30    4.95   0
  -7 -18   4    4.41    7.15   0
  -7  -8  -6  422.81    7.40   0
  -7  12  -9   32.53    5.20   0
  -7  16  -8    5.55    7.50   0
  -6 -19  10   -7.60    8.71   0
  -6 -18   6   98.33    8.51   0
  -6 -15   1   -5.42    7.88   0
  -6 -10  -4  241.26    6.60   0
  -6  -4  -7  346.12    4.94   0
  -6  21  -5    6.39    9.41   0
  -5 -18   9   -8.48    7.33   0
  -5 -18  10   89.71    9.22   0
  -5 -18  11   -0.73   10.04   0
  -5 -18  12   66.58   11.36   0
  -5 -18  13   94.01   12.00   0
  -5 -16   4   -7.22    5.91   0
  -5 -14   1   58.82    6.00   0
  -5 -13   0  -15.77    6.03   0
  -5   9  -8  511.23    7.66   0
  -5  17  -6    8.55    7.39   0
  -5  19  -5   27.89    6.58   0
  -5  21  -4   35.01   10.16   0
  -5  22  -3   69.77    9.70   0
  -4 -17  13   30.21   11.07   0
  -4 -17  14    8.66    8.49   0
  -4 -17  15   12.63    8.78   0
  -4 -16   7  282.45   12.05   0
  -4  -8  -3    8.31    4.93   0
  -4   9  -7  419.59    7.21   0
  -4  14  -6  379.33    8.57   0
  -4  17  -5   45.84    8.16   0
  -4  22  -2   34.52    9.63   0
  -4  23  -1   14.68    8.48   0
  -4  24   0   -1.28    8.65   0
  -3 -15  17   29.81    9.11   0
  -3 -14   5   18.79    5.05   0
  -3 -12   2    2.57    4.23   0
  -3 -11   1  107.60    5.36   0
  -3 -10   0   17.93    4.40   0
  -3   5  -6   15.93    2.48   0
  -3   6  -6  314.20    5.01   0
  -3   8  -6  293.57    6.07   0
  -3  16  -4  229.03    8.12   0
  -3  18  -3   -0.80    6.10   0
  -3  20  -2  237.98   11.87   0
  -2 -14  11  288.11   10.59   0
  -2 -14  13   13.25    8.73   0
  -2 -14  15    3.29    6.43   0
  -2 -13  18   12.48    8.44   0
  -2 -10   2  239.68    6.26   0
  -2  -9   1  506.50    7.34   0
  -2  15  -3   15.65    5.08   0
  -2  17  -2   28.31    5.92   0
  -2  19  -1    8.80    9.80   0
  -2  20   0   85.54    8.24   0
  -2  24   4   23.08   10.44   0
  -1 -12  11   15.16    7.15   0
  -1 -12  14   14.63    6.88   0
  -1 -12  15  130.54    7.59   0
  -1 -11   7  -10.21    4.19   0
  -1 -10   5   -5.14    4.14   0
  -1 -10  20    0.41    6.43   0
  -1   6  -3  638.59    6.38   0
  -1   8  -3   55.51    4.57   0
  -1  15  -1  176.07    7.06   0
  -1  17   0    5.12    5.67   0
  -1  21   3   -7.41    8.00   0
  -1  22   4   -1.08    8.82   0
  -1  23   6    2.84    8.14   0
  -1  24   8   24.89   10.28   0
   0 -10  12  746.32   10.97   0
   0 -10  13   15.44    4.08   0
   0  -9   8   -2.99    3.90   0
   0  -9  17   -5.60    4.66   0
   0  -8   6 2031.58   13.42   0
   0  -8  19    7.59    3.82   0
   0  -4   2 2689.03   10.17   0
   0   5  -1   -0.82    2.60   0
   0   6  -1  336.44    5.08   0
   0   7  -1    3.40    3.00   0
   0   8  -1    9.25    3.70   0
   0  12   0 1400.90   12.97   0
   0  15   1    2.44    6.69   0
   0  18   3   50.64    8.15   0
   0  19   4   -2.03    8.01   0
   0  21   7   -7.69    6.72   0
   0  22   9   31.95   10.99   0
   0  22  10   -1.28    7.30   0
   0  22  11    6.21    7.42   0
   1  -5   7 1230.35    8.59   0
   1  -2  21   40.15    3.12   0
   1  10   2 1635.67   12.65   0
   1  13   3   83.63    6.58   0
   1  16   5    5.39    6.67   0
   1  18   8   33.10    6.52   0
   1  19   9   43.47    8.14   0
   1  19  10   10.59    6.32   0
   1  19  11   27.54    6.61   0
   1  19  14    4.81    6.47   0
   1  19  15   -8.18    5.91   0
   2  -2  15   28.43    1.89   0
   2   8  20   20.60    2.86   0
   2  10   6    5.67    3.59   0
   2  11  19   34.91    4.17   0
   2  14   9   -3.97    4.07   0
   2  15  11   11.77    6.05   0
   2  15  12    4.96    4.61   0
   2  15  14   42.35    5.97   0
   2  15  15   34.32    5.93   0
 -12 -12  -5   17.71    6.68   0
 -12  -9  -7   23.74    5.20   0
 -12  -7  -8    9.69    4.83   0
 -11 -16  -1    1.98    9.37   0
 -11 -15  -2   97.24   10.50   0
 -11 -14  -3   13.06    8.36   0
 -11 -13  -4   -0.90    7.75   0
 -11  -1 -10   -1.04    2.41   0
 -11   5 -11   11.36    1.69   0
 -11   8 -11   33.01    3.37   0
 -10 -15  -2    4.16    6.92   0
 -10 -14  -3    9.27    6.62   0
 -10 -10  -6   17.15    5.62   0
  -9 -19   5   -1.72   10.27   0
  -9 -16   0   -2.47    8.37   0
  -9 -11  -5    5.11    5.40   0
  -9  -3  -9    5.46    2.23   0
  -8 -19   6  190.53   12.19   0
  -8 -18   4   -7.38    9.69   0
  -8 -17   2   60.00    8.81   0
  -8  10 -10    0.61    3.62   0
  -8  15  -9   36.77    5.62   0
  -8  18  -8   10.32    6.55   0
  -7 -19   9    8.68   11.82   0
  -7 -15   0   -2.60    5.85   0
  -7 -14  -1   96.09    7.59   0
  -7 -13  -2  145.48    8.42   0
  -7 -12  -3  175.97    7.10   0
  -7  -3  -8  776.86    6.37   0
  -7  19  -7   20.40    6.87   0
  -7  21  -6   16.56    7.87   0
  -6 -18   7   39.03    7.38   0
  -6 -18   8   23.16   10.95   0
  -6 -16   3   10.57    8.23   0
  -6 -14   0    3.24    5.67   0
  -6 -12  -2  188.38    6.93   0
  -6  -8  -5   83.71    4.52   0
  -6  -6  -6   62.29    4.12   0
  -6   7  -9   71.73    3.28   0
  -6   8  -9  179.71    4.72   0
  -6  14  -8   90.09    5.86   0
  -6  17  -7   26.92    6.10   0
  -6  23  -4    9.68    9.39   0
  -5 -17   7   68.41    8.19   0
  -5 -15   3   -1.71    6.11   0
  -5  -8  -4 1116.46   10.96   0
  -5  10  -8  310.32    7.01   0
  -5  15  -7  221.07    8.59   0
  -5  20  -5    8.41    8.12   0
  -5  23  -3    4.88   10.90   0
  -4  -9  -2  270.01    7.12   0
  -4  -6  -4  333.89    5.86   0
  -4  -4  -5   37.02    2.76   0
  -4   3  -7  724.40    4.33   0
  -4  10  -7    8.08    3.51   0
  -4  15  -6   43.39    6.70   0
  -4  21  -3    5.36    6.94   0
  -4  24  -1    7.31   10.93   0
  -3 -15   9   28.87    6.94   0
  -3 -15  10   27.32    8.61   0
  -3 -15  16    2.12    7.25   0
  -3  -7  -2  148.17    5.16   0
  -3   9  -6  288.75    5.87   0
  -3  19  -3   -1.21    6.79   0
  -3  23   0   10.59    8.02   0
  -2 -13   8  443.90   10.73   0
  -2 -12  19   19.39    8.17   0
  -2 -11   4  530.72    9.90   0
  -2  13  -4   26.98    5.76   0
  -2  18  -2  463.28   12.68   0
  -2  21   0  197.05   11.01   0
  -2  22   1   24.22    6.91   0
  -2  25   5   26.72    9.28   0
  -1 -11  17    7.76    6.63   0
  -1 -10  19   12.00    6.95   0
  -1  -9   4  147.32    5.18   0
  -1  -7   2  108.98    4.99   0
  -1   4  -3 1469.36    7.48   0
  -1   9  -3   43.61    3.64   0
  -1  10  -3   63.38    6.19   0
  -1  14  -2  213.51    8.20   0
  -1  16  -1  551.66   10.91   0
  -1  18   0    4.10    5.73   0
  -1  19   1  152.98    8.50   0
   0  -9   9    0.70    3.71   0
   0  -9  16    5.14    5.13   0
   0  -8  18   52.68    5.69   0
   0  -7   5   -0.17    2.71   0
   0  -6   4  520.20    6.75   0
   0  -6  21   -1.43    4.31   0
   0  -5   3   -1.43    2.43   0
   0   4  -1 1205.13    6.91   0
   0   9  -1    5.76    3.65   0
   0  10  -1  131.54    6.02   0
   0  13   0   -0.97    4.28   0
   0  17   2   -2.94    5.42   0
   0  20   5  322.17   11.26   0
   0  21   6    0.44    6.59   0
   0  22   8   16.45    7.28   0
   0  23  10   -0.87    9.10   0
   1  -6   9  267.83    4.79   0
   1  -4   6  342.38    4.41   0
   1  -4  19   -0.64    3.29   0
   1  -3  20   46.77    3.39   0
   1   2   2 6523.50   10.85   0
   1  14   3   88.14    7.40   0
   1  20  10   25.40    8.40   0
   1  20  11    2.75    7.75   0
   1  20  12   -3.04    6.29   0
   1  20  13    4.25    5.97   0
   1  20  14    9.80    7.65   0
   2  -2  11    0.72    1.58   0
   2  -2  14   28.64    2.07   0
   2   5   5 1298.94    7.81   0
   2   7   5   21.41    2.65   0
   2   8   5  265.94    5.28   0
   2   9   5   -0.60    4.69   0
   2   9  20   -0.97    3.04   0
   2  11   6   58.78    4.62   0
   2  12   6   36.38    5.51   0
   2  12  19   12.29    3.90   0
   2  13  18   13.21    4.54   0
   2  14   8    2.93    4.29   0
   2  15   9   88.95    7.33   0
   2  15  16    5.05    6.67   0
   2  16  11    0.01    6.28   0
   2  16  12   12.40    6.96   0
   2  16  13    4.00    6.55   0
 -12 -10  -6    7.79    6.82   0
 -12  -1 -10   29.56    3.23   0
 -11 -10  -6   25.70    6.76   0
 -11  -4  -9   99.26    4.87   0
 -10 -18   3   -1.72   10.87   0
 -10 -17   1    5.96    9.04   0
 -10 -16   0   24.27    9.81   0
 -10  -8  -7    0.17    4.66   0
 -10  -6  -8    6.79    4.58   0
  -9 -18   4    0.96   10.55   0
  -9 -15  -1    3.18    6.36   0
  -9 -13  -3    7.75    7.96   0
  -9  -9  -6   12.24    5.25   0
  -8 -19   7    9.33    8.99   0
  -8 -19   8    6.31   10.33   0
  -8  11 -10    4.24    4.04   0
  -8  16  -9    4.75    6.62   0
  -8  19  -8   -0.49    8.01   0
  -7 -18   6   -9.33    7.54   0
  -7 -17   4   16.96    7.31   0
  -7  14  -9   -3.94    6.08   0
  -7  20  -7    6.13    8.06   0
  -6 -18   9   -6.97    7.83   0
  -6 -18  10   28.18   10.44   0
  -6 -18  11    8.44   10.52   0
  -6 -17   6   19.03    8.42   0
  -6 -15   2    2.36    7.68   0
  -6   5  -9   32.30    2.00   0
  -6   9  -9   13.29    3.49   0
  -6  10  -9   75.35    4.81   0
  -6  18  -7   37.55    6.86   0
  -6  22  -5    2.95    8.26   0
  -5 -17   9   14.75    7.23   0
  -5 -17  10    0.22    9.25   0
  -5 -14   2   -1.76    5.41   0
  -5  -6  -5  144.65    4.83   0
  -5   3  -8    9.13    1.28   0
  -5  11  -8  712.57    9.45   0
  -5  16  -7    5.32    6.55   0
  -5  22  -4    7.88    8.78   0
  -4 -16  10   17.07    9.08   0
  -4 -16  14    7.30    9.27   0
  -4 -14   4  103.69    6.35   0
  -4 -12   1    5.14    4.70   0
  -4 -11   0   34.04    4.67   0
  -4 -10  -1  453.92    8.14   0
  -4  16  -6  174.46    8.55   0
  -4  20  -4    7.64    6.62   0
  -3 -15  12    6.20    6.44   0
  -3 -12   3    9.80    4.49   0
  -3  11  -6    0.54    5.27   0
  -3  15  -5    9.66    5.02   0
  -3  18  -4   11.82    7.46   0
  -3  21  -2    9.12    7.52   0
  -2 -13   9    7.03    5.02   0
  -2 -13  10   13.99    7.01   0
  -2 -13  15   19.14    8.04   0
  -2 -13  16    3.19    6.05   0
  -2 -10   3  712.38   10.21   0
  -2  20  -1   -7.72    6.59   0
  -1 -11   9   81.50    6.80   0
  -1 -11  16   12.50    5.39   0
  -1 -10   6    6.65    4.49   0
  -1  -9  20   30.96    6.84   0
  -1  11  -3  483.91    8.06   0
  -1  17  -1  360.64    9.53   0
  -1  19   0  -21.05    8.48   0
  -1  21   2   73.05    7.25   0
  -1  23   4   55.80    8.55   0
   0  -9  10    0.99    3.80   0
   0  -9  11   -1.33    5.45   0
   0  -9  13   -7.81    4.81   0
   0  -9  14   -3.05    5.14   0
   0  -9  15   -1.57    4.31   0
   0  -8   7  122.70    4.42   0
   0  14   0   17.81    4.75   0
   0  16   1 1159.84   14.81   0
   0  18   2    5.85    6.00   0
   0  19   3   -0.55    5.99   0
   0  20   4   49.99    7.86   0
   0  21   5   -8.14    6.62   0
   0  22   6   58.63    9.84   0
   0  22   7   22.40    7.61   0
   0  23   8   -4.54    9.60   0
   0  23   9   -4.57    7.93   0
   1   8   1  165.69    5.45   0
   1  12   2   23.82    4.54   0
   1  13   2  513.85    9.98   0
   1  15   3   10.25    6.44   0
   1  16   4   24.54    5.66   0
   1  20   9   16.94    6.33   0
   1  21  12   40.57    9.01   0
   1  21  13    3.22    7.95   0
   2  -2  12  266.11    3.49   0
   2  -1  16    0.80    1.47   0
   2  10   5   58.11    4.49   0
   2  14   7   31.59    4.70   0
   2  14  18   -1.62    4.91   0
   2  15   8    8.75    6.17   0
   2  15  17   75.88    6.53   0
   2  16   9   71.48    6.95   0
   2  16  10    5.10    4.76   0
   2  16  15    3.80    5.03   0
   2  16  16   13.82    6.16   0
 -12 -11  -5   65.18    8.42   0
 -12  -8  -7   -0.50    5.91   0
 -12  -4  -9   -0.64    4.01   0
 -11 -16   0  -16.19    7.93   0
 -11 -11  -5   16.49    6.95   0
 -11  -8  -7   10.62    5.60   0
 -11  -6  -8   25.77    4.51   0
 -10 -17   2    9.00   10.66   0
 -10 -15  -1    8.94    7.65   0
 -10 -14  -2   -4.29    9.12   0
 -10 -13  -3   13.83    9.11   0
 -10   0 -10   35.17    1.89   0
 -10   7 -11    1.62    2.28   0
 -10   8 -11   15.14    2.80   0
 -10   9 -11   52.22    3.96   0
  -9  -7  -7  136.28    5.86   0
  -9  -5  -8  204.76    5.35   0
  -8 -15   0    8.34    6.66   0
  -8 -14  -1    5.29    6.58   0
  -8 -13  -2   73.57    8.21   0
  -8 -12  -3   -8.50    6.09   0
  -8 -11  -4   28.69    4.93   0
  -8  -8  -6   -2.55    5.17   0
  -8  17  -9   39.52    7.97   0
  -7 -18   7   -4.08    7.18   0
  -7 -18   8   76.68   10.80   0
  -7 -17   5   13.47    9.24   0
  -7 -16   3   33.59    9.49   0
  -7 -14   0   11.18    7.96   0
  -7 -10  -4    3.36    5.31   0
  -7  -5  -7   37.74    3.66   0
  -7  15  -9   12.47    5.72   0
  -7  18  -8   82.12    7.57   0
  -6 -18  12   -5.99    8.90   0
  -6 -14   1   -2.92    5.01   0
  -6  -9  -4   12.02    4.08   0
  -6  11  -9   67.00    5.02   0
  -6  21  -6   26.41    9.28   0
  -5 -17  11    4.63    7.69   0
  -5 -17  13   37.49    9.06   0
  -5 -16   7    8.14    8.52   0
  -5 -15   4    4.03    5.68   0
  -5 -12   0    7.87    6.46   0
  -5 -10  -2   73.09    6.40   0
  -5  -9  -3  188.14    5.73   0
  -5  13  -8   82.76    6.21   0
  -5  19  -6    5.44    6.60   0
  -5  21  -5   -3.31    7.14   0
  -5  23  -4    4.08   11.69   0
  -5  24  -3   24.87    9.76   0
  -4 -16  12   10.08    7.09   0
  -4 -16  13   31.66    7.89   0
  -4 -14   5    3.91    6.44   0
  -4 -13   3  156.43    8.09   0
  -4  13  -7  175.69    7.71   0
  -4  19  -5   10.34    6.61   0
  -4  21  -4    5.13    9.59   0
  -4  24  -2   10.16   11.26   0
  -3 -14   8    0.71    5.38   0
  -3 -14  16   14.11    9.54   0
  -3 -14  17   36.92    7.22   0
  -3  -9   0    5.09    4.05   0
  -3  20  -3   85.17    8.97   0
  -3  22  -2   76.83   10.66   0
  -3  23  -1   16.88    8.45   0
  -2 -13  12   -7.65    5.66   0
  -2 -13  13   36.29    5.96   0
  -2 -12   7   69.40    5.30   0
  -2 -11   5   45.38    6.09   0
  -2  -9   2   52.26    4.36   0
  -2  -8   1  716.22    8.12   0
  -2  -7   0  159.61    4.46   0
  -2   8  -5  264.22    5.25   0
  -2   9  -5    5.63    3.57   0
  -2  10  -5   54.64    5.42   0
  -2  15  -4   10.73    6.58   0
  -2  22   0  223.19   10.84   0
  -2  23   1   -3.88    7.44   0
  -2  25   3    6.91    8.93   0
  -1 -11  10   31.12    5.04   0
  -1 -11  11   31.65    6.12   0
  -1 -11  13   62.74    7.10   0
  -1 -11  14  319.70    9.81   0
  -1 -11  15   42.20    5.77   0
  -1 -10   7   93.65    5.29   0
  -1 -10  18   -8.15    5.50   0
  -1  -9   5   48.44    4.69   0
  -1  12  -3   57.80    5.08   0
  -1  18  -1   40.92    8.96   0
  -1  21   1   30.54    9.26   0
  -1  22   2   13.09    8.65   0
  -1  23   3    3.36    9.34   0
   0  -9  12   -1.72    3.66   0
   0  -8   8   54.87    5.12   0
   0  -8  17   -0.06    3.76   0
   0   3  -1    3.18    1.84   0
   0  12  -1 1066.10   11.69   0
   0  15   0   10.51    4.95   0
   0  17   1   -1.80    5.20   0
   0  19   2   21.10    8.73   0
   0  20   3  137.32    8.75   0
   0  21   4   -8.63    8.54   0
   0  22   5  187.73   11.73   0
   0  23   7    9.61    9.39   0
   1  -6  11   39.89    3.02   0
   1  -6  12   -1.98    2.18   0
   1  -5   8  284.09    4.51   0
   1   5   1   11.43    3.83   0
   1   6   1  197.01    4.46   0
   1  10   1   -0.34    3.69   0
   1  17   4   28.48    5.60   0
   1  20   7   29.36    9.64   0
   1  20   8   22.98    6.92   0
   1  21   9   14.91    8.15   0
   1  21  10   21.67    7.51   0
   1  21  11    0.59    6.48   0
   2  -1   9   59.07    1.45   0
   2   0  17    1.96    1.49   0
   2   1  18   -0.01    1.24   0
   2  11   5   42.66    4.47   0
   2  12   5   59.68    6.48   0
   2  14   6   13.55    6.53   0
   2  16   8   16.40    7.25   0
   2  17  11   -3.72    5.72   0
   2  17  13    8.92    5.28   0
   2  17  14   -1.51    5.69   0
 -12 -12  -4   18.65    8.13   0
 -11 -15  -1   -1.43    6.82   0
 -11 -14  -2   23.01    7.70   0
 -11 -13  -3   86.61    9.17   0
 -11 -12  -4   48.30    7.05   0
 -10 -16   1  -10.79   10.34   0
 -10  -9  -6   12.65    5.44   0
 -10   6 -11    1.42    1.73   0
 -10  10 -11  106.88    4.96   0
 -10  11 -11   -3.74    4.22   0
  -9 -17   3    7.84    8.02   0
  -9 -15   0    1.26    6.43   0
  -9 -10  -5    4.90    4.85   0
  -9  15 -10    3.10    5.29   0
  -8 -18   7   -1.81    8.56   0
  -8 -17   4    8.76    8.48   0
  -8 -16   2   45.11    8.32   0
  -8 -15   1  -10.50    7.78   0
  -8  -6  -7   65.38    4.55   0
  -8  -1  -9    8.96    1.76   0
  -8  13 -10   29.65    5.21   0
  -7 -17   6    0.40    8.12   0
  -7 -15   2  134.55   10.19   0
  -7 -13  -1  377.38    9.96   0
  -7 -12  -2  300.38    8.69   0
  -7 -11  -3    3.64    4.68   0
  -7  16  -9   -1.59    6.16   0
  -7  19  -8   67.40    8.78   0
  -7  21  -7   -0.93    7.26   0
  -6 -17   9    9.29    9.98   0
  -6 -16   5    1.30    6.04   0
  -6 -13   0  159.53    7.23   0
  -6 -12  -1  144.82    6.73   0
  -6 -10  -3    1.97    4.46   0
  -6   4  -9   61.62    1.83   0
  -6  17  -8   65.93    9.07   0
  -6  22  -6  -12.07    9.41   0
  -5 -16   8  155.59    9.02   0
  -5 -14   3  378.58   10.09   0
  -5 -11  -1  109.83    5.69   0
  -5  20  -6    6.58    8.34   0
  -4 -15   8   67.72    7.57   0
  -4 -15   9    4.13    8.84   0
  -4  -7  -3  477.26    6.63   0
  -4  17  -6  263.76    9.23   0
  -4  22  -4  -15.76    9.17   0
  -4  23  -3   19.66    8.30   0
  -3 -14   9    2.53    5.42   0
  -3 -14  10   19.95    5.78   0
  -3 -14  13    7.50    8.42   0
  -3 -13   6    4.89    5.41   0
  -3 -12   4    8.80    4.70   0
  -3  -3  -4   42.00    2.34   0
  -3   3  -6    3.79    1.31   0
  -3  19  -4    9.64    6.15   0
  -3  21  -3   16.51    7.42   0
  -3  24  -1   -5.17   10.57   0
  -3  25   0   -8.51    8.40   0
  -2 -12  16   12.59    7.57   0
  -2 -12  17   33.48    7.12   0
  -2  -2  -3 1908.57    6.21   0
  -2   5  -5 1240.52    7.73   0
  -2  11  -5   39.12    4.44   0
  -2  16  -4   10.22    7.24   0
  -2  18  -3   30.37    7.18   0
  -2  20  -2  139.41    9.17   0
  -2  23   0  110.57   11.24   0
  -2  24   1   10.66    7.75   0
  -1 -10  17    2.55    4.78   0
  -1  -9  19   -1.54    6.47   0
  -1  -8   4  310.47    6.57   0
  -1  -4   0   -2.28    2.34   0
  -1  13  -3   78.23    5.49   0
  -1  20   0  -11.54    6.93   0
  -1  24   4   33.99    8.89   0
   0  -8   9   18.07    4.56   0
   0  -8  16   -4.55    3.88   0
   0  -7  18   -2.48    4.37   0
   0  -5  21   -5.29    3.88   0
   0  13  -1   11.64    4.39   0
   0  14  -1  581.15   11.27   0
   0  16   0  316.03    8.85   0
   0  18   1   94.01    7.01   0
   0  21   3   18.37    8.14   0
   0  23   6   -0.81    7.68   0
   0  24   8   13.63    8.11   0
   1  -5  16   84.63    4.17   0
   1  -4  18   -6.54    3.15   0
   1  -1  21   -0.97    2.40   0
   1  15   2  517.69   11.19   0
   1  18   4   64.79    8.77   0
   1  19   5   22.22    6.56   0
   1  20   6   13.75    9.36   0
   1  22  10    1.62    8.67   0
   1  22  11   -6.06    8.58   0
   2   8   4  343.28    5.87   0
   2   9   4   14.97    3.12   0
   2  10   4  159.21    6.20   0
   2  13   5   -7.06    4.43   0
   2  15   6  133.07    7.93   0
   2  17   8   48.39    7.47   0
   2  17   9   32.42    6.46   0
   2  17  16    9.10    5.49   0
   2  18  13   -4.40    5.76   0
   2  18  14   -5.25    7.05   0
   2  18  15   21.76    7.76   0
   3   7  12   48.64    2.80   0
   3   7  13   25.71    2.53   0
   3   8  11  141.45    4.16   0
   3   8  12  160.01    4.44   0
   3   8  13   35.56    3.00   0
   3   9  13   14.60    3.28   0
 -12  -9  -6    0.40    7.41   0
 -11 -16   1   10.22    8.57   0
 -11 -15   0   -8.11    9.34   0
 -11  -9  -6   16.52    6.29   0
 -10 -17   3   14.66    8.86   0
 -10 -15   0    8.48    7.43   0
 -10 -10  -5  147.63    8.64   0
 -10  -7  -7   -1.35    4.15   0
 -10   5 -11   30.74    1.65   0
 -10  12 -11    6.55    4.61   0
  -9 -18   7   -1.77   10.53   0
  -9 -17   4   10.39    8.51   0
  -9 -16   2  163.79   10.32   0
  -9 -14  -1   50.79    7.55   0
  -9 -12  -3    0.24    5.32   0
  -9 -11  -4  226.41    8.31   0
  -9  -2  -9   84.91    3.06   0
  -9  16 -10    4.16    6.64   0
  -8 -18   8   10.55    8.60   0
  -8 -18   9    2.01   10.40   0
  -8 -17   5   -3.68    7.70   0
  -8 -14   0   59.52    9.68   0
  -8  14 -10   -2.30    4.59   0
  -7 -17   7   30.14    7.74   0
  -7 -16   4   36.35    7.43   0
  -7  -8  -5   48.80    5.18   0
  -7   8 -10   20.73    2.92   0
  -7   9 -10   12.94    3.24   0
  -7  10 -10  436.83    8.02   0
  -7  11 -10   16.91    4.23   0
  -6 -17  10   -3.49    8.24   0
  -6 -17  11    7.18    8.42   0
  -6 -17  13   20.55    9.08   0
  -6 -14   2   28.19    6.07   0
  -6  -3  -7   89.18    2.89   0
  -6  20  -7   -1.66    6.68   0
  -5 -16   9   -4.98    6.63   0
  -5 -16  11   20.64    9.83   0
  -5 -16  12  -11.92    9.90   0
  -5 -16  13    0.26   10.52   0
  -5 -16  15   18.65    8.97   0
  -5 -15   6    6.51    6.24   0
  -5 -14   4   51.55    8.18   0
  -5 -13   2   86.46    6.36   0
  -5  -7  -4    0.77    3.19   0
  -5  15  -8   13.47    6.66   0
  -5  18  -7    2.15    6.02   0
  -4 -15  10   47.54    7.20   0
  -4 -15  12    5.59    8.64   0
  -4 -13   4   72.22    6.16   0
  -4 -11   1  155.24    6.36   0
  -4 -10   0 1388.18   13.99   0
  -4  -1  -6 1640.91    5.06   0
  -4  18  -6    9.09    6.32   0
  -4  24  -3   33.30   11.42   0
  -3 -13   7    1.51    4.87   0
  -3 -11   3  104.29    5.45   0
  -3  14  -6   -2.69    4.49   0
  -3  15  -6  271.09    8.92   0
  -3  18  -5   14.39    8.55   0
  -3  22  -3    8.82    9.55   0
  -3  23  -2    1.13    8.25   0
  -2 -12  15    0.90    6.11   0
  -2  13  -5   -7.52    4.28   0
  -2  21  -2   19.82    8.88   0
  -2  22  -1   21.22    7.40   0
  -2  25   1   23.26    9.87   0
  -1 -10   9   68.27    6.51   0
  -1 -10  15    1.44    6.29   0
  -1 -10  16   10.38    5.29   0
  -1  -9   6  141.41    5.40   0
  -1  -9  18   -5.04    5.70   0
  -1  -8  20   -0.40    6.69   0
  -1  17  -2  268.32    8.71   0
  -1  19  -1  149.41    8.30   0
  -1  21   0   -0.25    7.00   0
  -1  23   2   31.73    7.76   0
  -1  25   4    0.42    8.85   0
   0  -8  10   24.53    5.05   0
   0  -8  14   -6.96    4.37   0
   0  -8  15   87.08    5.26   0
   0  -7   7    1.68    4.06   0
   0  -6   5   15.99    2.74   0
   0   8  -2  656.75    7.48   0
   0   9  -2    9.74    3.90   0
   0  10  -2  138.14    6.04   0
   0  15  -1   -3.73    6.38   0
   0  17   0   -0.26    5.15   0
   0  19   1   -8.37    5.79   0
   0  20   2  117.77    8.33   0
   0  22   4   68.35    8.54   0
   0  23   5   -9.88    8.14   0
   0  24   6   12.53   10.13   0
   0  24   7   -0.84    7.94   0
   1  -5   9  121.25    3.25   0
   1  -2  20  217.93    5.39   0
   1  13   1    8.49    4.40   0
   1  16   2   92.57    8.37   0
   1  22   8  123.66   10.47   0
   1  22   9    4.62    7.55   0
   2  -1  15   20.23    1.81   0
   2   3   5  218.24    2.93   0
   2   6   4  524.65    5.80   0
   2   7  21    4.47    1.89   0
   2  11   4  532.74    8.41   0
   2  12   4   61.83    5.89   0
   2  14   5   -0.95    4.59   0
   2  17   7   -6.20    7.23   0
   2  18   9   38.64    6.73   0
   2  19  11   74.41    9.45   0
   2  19  13   62.49    7.95   0
   2  19  14   14.16    7.49   0
   3   6  12  104.76    2.99   0
   3   7  11   98.96    3.36   0
   3   8  14  405.14    5.97   0
   3   9  10   78.67    4.38   0
   3  10  10  176.69    5.61   0
   3  10  11   57.35    3.61   0
   3  10  12  467.48    7.30   0
   3  10  13   35.36    3.32   0
   3  11  11  100.94    5.44   0
   3  11  12   -2.92    3.73   0
   3  11  13   25.50    4.15   0
   3  11  14  145.72    5.33   0
 -12 -10  -5   11.52    7.04   0
 -12  -7  -7   18.30    5.49   0
 -11 -14  -1    7.53    8.56   0
 -11 -10  -5    2.99    6.17   0
 -10 -17   4    3.73    8.70   0
 -10 -16   2   23.92    8.91   0
 -10 -14  -1   -1.27    6.72   0
 -10 -12  -3   -6.36    7.27   0
 -10 -11  -4   30.06    6.25   0
 -10  -5  -8   37.60    4.24   0
  -9 -17   5   64.81    9.35   0
  -9 -15   1   -4.34    6.84   0
  -9  -8  -6    0.64    3.91   0
  -9   8 -11   17.83    3.06   0
  -9   9 -11    8.04    3.17   0
  -9  10 -11   -1.21    3.50   0
  -8 -15   2  173.59   11.31   0
  -8 -13  -1    6.26    6.22   0
  -8 -10  -4   97.08    5.70   0
  -7 -17   8    2.84    7.21   0
  -7 -17  10   -3.64    9.63   0
  -7 -16   5    0.73    6.71   0
  -7 -15   3   14.20    6.42   0
  -7 -13   0    9.22    6.92   0
  -7   6 -10   18.37    2.01   0
  -7  12 -10   -4.86    4.19   0
  -7  17  -9   -1.07    5.93   0
  -6 -16   7   -4.53    6.28   0
  -6 -15   5   76.39    9.02   0
  -6  -5  -6  197.21    4.24   0
  -6  15  -9   18.27    6.45   0
  -6  21  -7   13.82    7.43   0
  -5 -12   1   71.68    5.55   0
  -5 -11   0    6.34    5.85   0
  -5  -8  -3  107.71    5.73   0
  -5  19  -7    0.95    6.12   0
  -5  23  -5   22.81    9.19   0
  -4 -14   7  235.49    8.81   0
  -4 -14  17    7.34    7.78   0
  -4 -12   3   11.74    5.98   0
  -4  -5  -4  605.06    6.09   0
  -4   2  -7   39.66    1.12   0
  -4  21  -5    7.17    6.87   0
  -4  23  -4   22.37    8.70   0
  -3 -13   8   -2.38    4.95   0
  -3 -13  15   -1.91    8.04   0
  -3 -13  16   37.14    7.30   0
  -3 -10   2  569.20    8.73   0
  -3  -6  -2  301.31    5.04   0
  -3  16  -6  125.29    8.44   0
  -3  19  -5   29.60    8.04   0
  -3  24  -2  102.87   10.56   0
  -3  25  -1    6.53    8.70   0
  -2 -12  12   59.53    6.31   0
  -2 -12  13   66.09    6.74   0
  -2 -11  17   49.49    8.77   0
  -2  -9   3  223.12    6.09   0
  -2  -5  -1   55.89    3.29   0
  -2   4  -5 2916.07   10.16   0
  -2  20  -3  -18.85    8.99   0
  -2  22  -2   74.82   10.20   0
  -2  23  -1    6.62    7.53   0
  -2  24   0    4.54    7.74   0
  -1 -10  11   15.30    6.39   0
  -1 -10  12    4.40    5.76   0
  -1 -10  14  131.85    6.61   0
  -1  -7  21    6.05    5.48   0
  -1   7  -4   99.51    4.58   0
  -1  10  -4   -3.66    3.95   0
  -1  11  -4   25.17    5.38   0
  -1  16  -3    7.68    7.13   0
  -1  18  -2   12.44    5.92   0
  -1  20  -1   97.17    8.33   0
  -1  22   0  -14.54    8.45   0
  -1  23   1    4.42    7.00   0
  -1  24   2    1.66    7.94   0
  -1  25   3   27.43   10.26   0
   0  -8  11  259.95    6.45   0
   0  -8  12   14.36    3.79   0
   0  -8  13  107.66    5.11   0
   0  -7  17    1.39    3.57   0
   0  -5   4   -3.29    2.45   0
   0  -5  20   -1.75    4.14   0
   0  -4   3 1119.61    7.36   0
   0  -3   2   -0.64    1.79   0
   0   6  -2  622.16    7.04   0
   0   7  -2    6.66    3.00   0
   0  11  -2  -10.03    3.67   0
   0  12  -2   16.48    4.36   0
   0  16  -1 1326.14   16.32   0
   0  18   0 1956.70   20.82   0
   0  20   1   95.32   10.31   0
   0  21   2    4.03    6.55   0
   0  22   3  116.75    9.16   0
   0  23   4   -3.45    8.27   0
   0  24   5    0.86   10.82   0
   1  -4  17    9.47    3.03   0
   1   9   0   14.40    4.83   0
   1  14   1   92.04    5.51   0
   1  15   1  158.01    8.35   0
   1  17   2  259.34   10.71   0
   1  18   3   24.28    6.43   0
   1  21   6   -6.45    6.35   0
   1  22   7   -2.21    7.28   0
   1  23  10    1.79    7.29   0
   2   5   4   14.21    2.33   0
   2  13   4   22.15    4.50   0
   2  15   5  189.46    7.19   0
   2  18   7    6.66    7.34   0
   2  18   8   18.27    6.37   0
   2  19   9   14.23    7.82   0
   2  19  10   -1.62    6.34   0
   2  20  12  -14.61    7.48   0
   2  20  13   63.70    9.01   0
   3   6  11    2.40    1.90   0
   3   7  10   12.41    2.02   0
   3   7  15   65.68    2.97   0
   3   8   9  566.99    7.09   0
   3   8  15  142.25    4.02   0
   3   9   9   33.85    3.90   0
   3  10   9  103.38    5.24   0
   3  10  15   83.95    4.37   0
   3  11  10  109.34    4.66   0
   3  11  15   11.51    3.84   0
   3  12  11   19.63    3.38   0
   3  12  12  227.08    6.24   0
   3  12  13    2.51    3.19   0
   3  12  14   68.40    4.72   0
   3  13  11   78.39    5.78   0
   3  13  12   55.37    5.91   0
 -12 -13  -2   48.15    8.09   0
 -12 -12  -3  -16.23    6.99   0
 -12 -11  -4   27.01    6.83   0
 -12  -5  -8    3.88    4.38   0
 -12   0 -10   26.78    3.05   0
 -11 -15   1   -9.59    9.79   0
 -11 -12  -3    6.54    6.26   0
 -11  -5  -8   52.89    5.05   0
 -11   0 -10   67.49    2.80   0
 -10 -17   5   46.04    9.61   0
 -10 -16   3   -1.35    8.04   0
 -10 -15   1   12.26    7.47   0
 -10  -8  -6   72.19    6.30   0
  -9 -14   0    7.52    6.65   0
  -9  -9  -5   23.24    4.76   0
  -9  -4  -8   80.77    3.88   0
  -9   7 -11   87.35    3.27   0
  -9  11 -11   -0.27    3.99   0
  -9  12 -11    8.49    5.12   0
  -8 -17   8   10.61    8.14   0
  -8 -16   5   95.48   10.74   0
  -8  -7  -6  569.17    8.64   0
  -8  16 -10    1.02    5.21   0
  -7 -17  11    0.91    8.62   0
  -7 -17  12   14.86    8.78   0
  -7 -16   6   -1.09    6.54   0
  -7 -11  -2  422.39    9.31   0
  -7 -10  -3  138.84    6.27   0
  -7  -6  -6   82.34    4.04   0
  -7  -2  -8  127.21    2.88   0
  -7   1  -9  373.07    2.13   0
  -7  13 -10   -1.86    3.65   0
  -7  14 -10   -0.96    5.24   0
  -7  18  -9   12.82    6.47   0
  -6 -16   9   24.32    7.62   0
  -6 -16  11   15.39   10.07   0
  -6 -16  14   54.03   11.51   0
  -6 -14   3   -9.80    5.72   0
  -6 -12   0    8.26    4.99   0
  -6 -11  -1    9.67    4.93   0
  -6 -10  -2   80.62    6.93   0
  -6  -9  -3    6.39    4.12   0
  -6  22  -7   18.26   10.06   0
  -5 -15   8   24.23    7.24   0
  -5 -14   5  127.58    7.84   0
  -5 -13   3  289.56    8.58   0
  -5  -9  -2  151.87    5.77   0
  -5  -3  -6  156.06    3.34   0
  -5  17  -8   10.96    7.23   0
  -5  22  -6   20.20    7.93   0
  -4 -14  10   73.86    8.91   0
  -4 -14  14   11.56    8.77   0
  -4 -14  16   33.26    7.63   0
  -4 -11   2   35.65    6.28   0
  -4  -3  -5 1200.84    6.82   0
  -4   9  -8  640.98    7.90   0
  -4  10  -8   33.58    3.76   0
  -4  11  -8   36.22    5.04   0
  -4  12  -8  167.00    6.84   0
  -4  17  -7   34.00    6.01   0
  -4  22  -5    5.31    7.73   0
  -4  24  -4   -0.30   11.30   0
  -3 -13  10    9.15    5.78   0
  -3 -13  12   63.62    8.46   0
  -3 -13  14   37.98    6.95   0
  -3 -12  18   11.39    6.97   0
  -3  -9   1  110.33    5.04   0
  -3  -8   0   -4.03    3.86   0
  -3  11  -7   18.34    5.42   0
  -3  17  -6  140.26    8.88   0
  -3  22  -4    7.29    9.35   0
  -3  23  -3   32.42    8.22   0
  -3  25  -2    1.11   10.74   0
  -2 -11  16    0.91    7.09   0
  -2  -8   2  313.04    6.26   0
  -2  -7   1 1752.21   11.49   0
  -2  -6   0  368.27    5.54   0
  -2  15  -5  177.62    7.11   0
  -2  21  -3   76.35    9.66   0
  -2  24  -1    6.32    9.69   0
  -2  25   0    4.03    8.18   0
  -1  -9  17   36.10    5.43   0
  -1  -8   5  368.05    6.62   0
  -1  -8  19   28.18    5.52   0
  -1   6  -4   61.35    3.93   0
  -1  21  -1   41.44    7.41   0
  -1  24   1    3.16    9.27   0
  -1  25   2   -9.46   10.53   0
   0  -7   8   -2.32    3.53   0
   0  -7  16    2.60    4.58   0
   0  -6   6 1308.09   10.12   0
   0  -4  21    2.29    4.06   0
   0  13  -2   10.77    4.46   0
   0  14  -2   65.68    6.94   0
   0  17  -1   -6.36    5.37   0
   0  19   0    1.85    6.49   0
   0  22   2    3.96    9.03   0
   0  23   3    1.83    9.71   0
   0  24   4  168.53   13.74   0
   0  25   6   13.96    8.51   0
   1  -3  18   25.79    3.37   0
   1   7   0    0.98    2.92   0
   1   8   0    0.03    3.04   0
   1  11   0   12.86    4.03   0
   1  12   0    0.25    4.23   0
   1  18   2    3.23    8.34   0
   1  19   3   78.02    7.73   0
   1  20   4   70.27    7.98   0
   1  22   6   84.78    9.16   0
   2  -1  14   -0.51    1.53   0
   2   8   3   16.59    3.08   0
   2  11   3  230.78    6.47   0
   2  12   3   64.29    6.50   0
   2  14   4    2.21    4.63   0
   2  16   5 1129.42   14.88   0
   2  18   6    5.87    7.40   0
   2  19   7   10.26    8.11   0
   2  19   8    5.56    6.01   0
   2  20  10    5.94    6.13   0
   2  20  11   55.71    7.20   0
   3   5  12  157.96    2.90   0
   3   6  10   79.33    2.87   0
   3   7   9  827.39    7.66   0
   3   8  16   97.92    3.81   0
   3   9  16    9.25    3.12   0
   3  10   8   42.69    4.33   0
   3  10  16    8.45    3.72   0
   3  11  16   86.66    4.80   0
   3  12   9  106.32    4.91   0
   3  12  15    1.51    3.04   0
   3  13  10   10.95    3.67   0
   3  13  14   38.33    3.97   0
   3  13  15    2.25    4.39   0
   3  14  12   22.22    5.23   0
   3  14  13    6.72    4.63   0
   3  14  14    7.11    4.48   0
 -12  -8  -6   -0.35    6.20   0
 -11 -14   0   13.85    8.76   0
 -11  -8  -6   -0.30    5.64   0
 -10 -16   4    2.55    9.95   0
 -10 -15   2   14.62   10.68   0
 -10 -14   0    1.02    7.09   0
 -10 -13  -1   -4.55    9.19   0
 -10  -9  -5   10.90    6.82   0
  -9 -17   7   13.27    8.57   0
  -9 -17   8   11.56   11.23   0
  -9 -12  -2   18.90    6.24   0
  -9  14 -11    0.22    5.16   0
  -8 -17   9   27.66    8.84   0
  -8 -17  10    2.89    8.17   0
  -8 -13   0  156.85    8.42   0
  -8  -8  -5  116.35    6.54   0
  -8  17 -10    2.97    5.47   0
  -7 -16   8   13.70    8.12   0
  -7 -13   1  369.21   11.79   0
  -7  -4  -7   51.70    3.44   0
  -7   5 -10   30.58    1.86   0
  -7  15 -10   17.04    6.70   0
  -7  19  -9   -5.37    6.48   0
  -6 -16  12   -0.78    7.80   0
  -6  20  -8    8.98    6.55   0
  -5 -15  10  -10.24    6.91   0
  -5 -15  11   11.50    7.06   0
  -5 -15  12    9.47    7.21   0
  -5 -15  13    0.64    7.70   0
  -5 -15  14    4.36    8.09   0
  -5 -13   4  105.81    8.31   0
  -5 -12   2   38.96    5.53   0
  -5   8  -9 1004.35    9.26   0
  -5   9  -9  114.71    4.10   0
  -5  10  -9 1503.30   12.58   0
  -5  11  -9   -3.71    3.36   0
  -5  12  -9  324.20    7.87   0
  -5  18  -8   10.20    8.13   0
  -5  21  -7   23.41    9.04   0
  -5  23  -6    2.94    9.55   0
  -4 -14  11    2.65    6.76   0
  -4 -14  13   18.28    6.94   0
  -4 -13  17   55.04    9.75   0
  -4 -13  18    5.27    7.59   0
  -4 -12   4   40.63    5.29   0
  -4  -6  -3  624.49    7.51   0
  -4  13  -8  200.03    6.57   0
  -4  14  -8  138.74    6.91   0
  -4  21  -6   26.65    8.97   0
  -4  23  -5  -10.22   10.17   0
  -3 -12   7   -1.75    4.73   0
  -3 -11   5   40.92    5.90   0
  -3 -11  19   12.60    9.63   0
  -3 -10   3  243.81    7.32   0
  -3   7  -7  319.73    5.60   0
  -3  12  -7    4.92    3.90   0
  -3  13  -7    5.02    5.50   0
  -3  20  -5   14.06    6.76   0
  -2 -11   9    1.93    4.62   0
  -2 -11  10  190.98    8.49   0
  -2 -10   6    8.63    4.33   0
  -2 -10  18   22.11    8.13   0
  -2  -9   4   12.76    3.87   0
  -2  10  -6    6.02    4.73   0
  -2  17  -5   -1.90    7.75   0
  -2  23  -2   -7.62    7.58   0
  -1  -9   8   11.93    3.99   0
  -1  -7  20    7.40    5.93   0
  -1  -2  -1 2733.73    7.30   0
  -1  15  -4   -9.63    6.14   0
  -1  20  -2  133.79    9.47   0
  -1  22  -1   42.61    9.14   0
  -1  23   0  -17.05    6.74   0
   0  -7   9   -4.04    4.45   0
   0  -7  15    4.93    4.67   0
   0   2  -1    9.85    1.37   0
   0   5  -2   -5.43    2.59   0
   0  15  -2   11.58    4.98   0
   0  18  -1 1223.99   16.64   0
   0  20   0   17.99    7.23   0
   0  21   1   -8.58    6.19   0
   0  23   2   -3.86    9.17   0
   0  24   3    3.59    9.68   0
   0  25   5    0.86    8.27   0
   1  -4  16  126.03    4.32   0
   1  -2  19   28.23    3.53   0
   1   0  21   -3.96    2.40   0
   1   6   0   11.05    4.17   0
   1  13   0   -7.16    4.35   0
   1  14   0   -7.16    4.76   0
   1  19   2  108.11    9.94   0
   1  20   3  232.91   10.01   0
   1  21   4   -6.79    6.46   0
   1  22   5  -12.83    7.12   0
   1  23   6    7.67    9.12   0
   1  24   8   26.56   10.70   0
   2  -1  13    3.46    1.56   0
   2   0  16    4.43    1.52   0
   2  16   4   11.32    5.40   0
   2  17   5   -6.57    5.19   0
   2  19   6   -0.49    8.16   0
   2  21   9   -4.02    8.68   0
   2  21  10   10.25    8.04   0
   2  21  11   36.38    7.34   0
   2  21  12   -5.15    6.11   0
   3   6   9    4.99    2.39   0
   3   6  15    9.57    1.85   0
   3   7  16  312.06    4.81   0
   3   8   8   -3.56    2.30   0
   3   9   8   18.32    3.06   0
   3  11   8   25.37    3.83   0
   3  12   8  202.19    6.17   0
   3  12  16   13.79    4.09   0
   3  13   8   -4.72    5.18   0
   3  14   9   -3.95    5.04   0
   3  14  10   16.76    4.03   0
   3  14  15   45.66    5.31   0
   3  15  10   22.82    6.58   0
   3  15  11    5.00    4.63   0
   3  15  12   10.53    4.67   0
   3  15  13   16.69    4.39   0
   3  15  14    0.22    5.69   0
 -12 -12  -2   27.48    8.85   0
 -12 -11  -3    5.51    7.83   0
 -11 -13  -1   27.15    7.65   0
 -11 -12  -2   -6.68    7.74   0
 -11 -10  -4   24.82    7.39   0
 -11  -9  -5    0.66    5.64   0
 -11  -6  -7    6.82    4.87   0
 -10 -14   1   -7.06    8.70   0
 -10 -12  -2    4.27    6.20   0
 -10 -11  -3    1.88    6.14   0
 -10  -6  -7    5.54    3.28   0
 -10  -2  -9    3.23    2.84   0
  -9 -15   3   13.22    7.49   0
  -9 -13   0  -21.91    7.94   0
  -9  -7  -6  234.18    7.21   0
  -9   6 -11    5.04    1.65   0
  -9  15 -11    7.17    6.27   0
  -8 -16   7   60.76    8.87   0
  -8 -14   2   90.24    7.74   0
  -8 -12  -1    7.77    5.52   0
  -8 -10  -3    7.33    6.58   0
  -8  -9  -4   26.88    4.45   0
  -8  10 -11    2.64    3.37   0
  -8  11 -11   -1.69    4.08   0
  -7 -16  12   -7.86   10.37   0
  -7 -14   3   12.63    6.70   0
  -7 -12   0   13.64    7.00   0
  -7  -7  -5  208.29    5.69   0
  -7  16 -10   -0.77    6.41   0
  -6 -15  15   23.90   11.43   0
  -6 -14   5  542.37   13.67   0
  -6 -12   1  143.31    7.01   0
  -6  -6  -5  398.42    6.31   0
  -6  18  -9   -0.97    6.96   0
  -6  21  -8   -0.35    7.91   0
  -5 -14   7  212.97    9.08   0
  -5 -14   8   20.29    8.49   0
  -5 -11   1  117.81    6.05   0
  -5  -6  -4   37.99    3.41   0
  -5   7  -9  415.46    5.73   0
  -5  13  -9   22.74    4.30   0
  -4 -13   8  197.94   10.19   0
  -4 -11   3   19.08    5.78   0
  -4  -9   0 2149.63   16.16   0
  -4  -8  -1   53.12    5.64   0
  -4  19  -7   40.12    6.87   0
  -3 -12  15   -2.31    8.23   0
  -3 -11  18    1.25    7.82   0
  -3  -9   2  396.72    8.09   0
  -3  -4  -3  648.11    5.62   0
  -3   6  -7  862.69    7.42   0
  -3  14  -7    0.61    4.36   0
  -3  19  -6    4.22    8.97   0
  -3  21  -5    5.83    7.25   0
  -3  23  -4   17.90    8.21   0
  -2 -11  11    0.54    5.02   0
  -2 -11  12    9.94    5.03   0
  -2 -10   7   27.91    6.40   0
  -2   3  -5  218.08    2.93   0
  -2   8  -6   -7.20    4.23   0
  -2   9  -6   97.50    4.53   0
  -2  11  -6   75.42    4.93   0
  -2  13  -6    3.17    5.73   0
  -2  20  -4  120.67    8.79   0
  -2  22  -3   -2.98    7.79   0
  -2  25  -1   16.05    8.83   0
  -1  -9   9    4.90    4.17   0
  -1  -9  10  354.90    8.74   0
  -1  -9  13   27.57    5.82   0
  -1  -6  21    8.99    5.71   0
  -1   5  -4  110.86    3.17   0
  -1  16  -4   23.23    5.58   0
  -1  21  -2   34.33    7.83   0
  -1  23  -1    5.84    9.17   0
  -1  24   0   -2.98    7.52   0
  -1  25   1   14.80    8.17   0
   0  -7  10   -0.54    3.35   0
   0  -7  11   10.08    4.91   0
   0  -7  12    1.32    4.61   0
   0  -7  13   -9.52    4.85   0
   0  -7  14    6.23    3.46   0
   0  -6  17   28.64    4.56   0
   0  11  -3    5.56    5.52   0
   0  16  -2  312.14    8.81   0
   0  17  -2    8.03    6.92   0
   0  19  -1   -8.02    6.16   0
   0  21   0  -10.02    7.80   0
   0  22   1    1.33    6.98   0
   0  25   4    0.06    7.86   0
   1  -1  20   39.93    3.31   0
   1  15   0    1.71    5.02   0
   1  16   0  314.49    9.96   0
   1  18   1   39.37    6.62   0
   1  20   2  111.80   11.65   0
   1  23   5   20.01    8.19   0
   1  24   6   23.01   10.26   0
   1  24   7   54.75    9.16   0
   2   6   3  102.35    3.38   0
   2  15   3   22.46    4.72   0
   2  17   4   83.99    6.73   0
   2  18   5    3.40    5.78   0
   2  19   5    0.40    7.64   0
   2  21   8    5.32    6.47   0
   2  22  10   79.10    9.64   0
   3   5  10  483.95    4.66   0
   3   7   8  303.47    4.78   0
   3   9   7   94.60    4.66   0
   3   9  17    0.24    2.88   0
   3  10   7   30.60    3.64   0
   3  11   7   10.52    3.63   0
   3  11  17    2.12    3.68   0
   3  12   7    2.78    4.96   0
   3  12  17   30.36    4.20   0
   3  13   7    4.86    5.23   0
   3  14   8    4.95    4.21   0
   3  14  16    8.31    4.57   0
   3  15  15   -4.18    5.21   0
   3  16  10    1.35    6.29   0
   3  16  11    9.45    5.17   0
   3  16  12    2.65    4.80   0
   3  16  13   -4.32    4.60   0
   3  16  14    6.63    5.62   0
 -12  -6  -7    1.25    4.06   0
 -12  -4  -8   28.40    5.26   0
 -12  -2  -9   62.17    4.53   0
 -11 -15   3   37.63    9.52   0
 -11 -14   1   -1.99    7.64   0
 -10 -16   6    8.79    8.78   0
 -10 -15   3    3.06    7.79   0
 -10 -13   0  131.18   10.92   0
 -10  -7  -6   18.45    5.31   0
  -9 -16   7    3.82    8.66   0
  -9 -15   4   41.60    8.68   0
  -9 -14   2   16.65    8.48   0
  -9 -12  -1   -2.40    7.67   0
  -8 -16   8  -12.88    7.12   0
  -8 -16  10    1.01   10.29   0
  -8  -6  -6   15.55    4.23   0
  -8   8 -11   19.54    3.07   0
  -8   9 -11    2.61    2.92   0
  -8  13 -11    5.75    4.57   0
  -7 -14   4    6.02    6.58   0
  -7 -10  -2   45.13    6.87   0
  -7  -9  -3   43.65    6.51   0
  -6 -15   9   -0.82    6.51   0
  -6 -15  12   15.77    7.96   0
  -6 -15  13   16.80    7.83   0
  -6 -15  14  118.95   11.35   0
  -6 -14   6  201.12   10.68   0
  -6 -11   0  977.63   12.77   0
  -6  -7  -4   49.07    4.88   0
  -6   0  -8   -0.91    0.90   0
  -6   9 -10  269.62    5.94   0
  -6  10 -10  340.66    6.52   0
  -6  11 -10    5.05    3.40   0
  -6  12 -10   42.68    4.18   0
  -6  19  -9   24.00    7.89   0
  -5 -14   9   27.87    7.15   0
  -5 -14  10   -9.48    9.15   0
  -5 -14  13   84.87   10.51   0
  -5 -14  14   -3.61    9.81   0
  -5 -13   5    7.10    5.26   0
  -5 -12   3    0.36    4.98   0
  -5 -10   0    3.35    4.35   0
  -5  -7  -3   14.09    4.71   0
  -5   6  -9  255.56    4.22   0
  -5  16  -9    2.87    6.29   0
  -5  22  -7    5.44    7.23   0
  -4 -13   9  123.50    7.41   0
  -4 -13  10    8.58    8.21   0
  -4 -13  14   -5.46    7.72   0
  -4 -13  15    0.30    6.83   0
  -4  16  -8   -0.70    4.99   0
  -4  20  -7    6.10    6.61   0
  -4  24  -5   49.51   10.35   0
  -3 -12  11   18.48    5.80   0
  -3 -12  14   75.01    7.60   0
  -3 -11   6   -1.83    4.61   0
  -3 -11  17    4.95    8.10   0
  -3   2  -6  641.58    3.18   0
  -3  16  -7   19.22    5.34   0
  -3  20  -6   54.76    9.79   0
  -3  22  -5    0.75    6.90   0
  -3  24  -4    0.31    8.48   0
  -2  -3  -2 5880.90   13.62   0
  -2  15  -6  119.95    7.67   0
  -2  19  -5    9.76    7.74   0
  -2  21  -4   23.65    7.14   0
  -1  -8   7  694.53    9.64   0
  -1  -8  17    1.08    4.53   0
  -1  -6   3  666.21    7.07   0
  -1  22  -2   13.09    7.79   0
  -1  25   0   -0.37    9.59   0
   0  -6   7   -3.26    2.72   0
   0  -6  16    5.88    4.35   0
   0  -5   5    4.59    2.52   0
   0  -4  20    2.56    3.83   0
   0  -3  21   10.05    3.79   0
   0   4  -2 2735.80   10.56   0
   0   8  -3  355.21    6.61   0
   0   9  -3    3.68    3.77   0
   0  10  -3  136.98    5.12   0
   0  12  -3  157.30    5.99   0
   0  13  -3   -7.30    4.52   0
   0  14  -3   19.66    6.70   0
   0  18  -2  122.21    9.68   0
   0  20  -1   72.08    7.93   0
   0  22   0  100.81   10.45   0
   0  23   1    8.79    7.70   0
   0  24   2   -5.59    7.18   0
   0  25   3    8.12    8.13   0
   1   5   0    7.79    2.70   0
   1   9  -1   60.08    5.40   0
   1  11  -1  378.79    7.31   0
   1  12  -1   88.46    5.07   0
   1  17   0   80.10    7.98   0
   1  19   1  146.49    9.04   0
   1  21   2   69.27    9.17   0
   1  22   3   46.05    9.96   0
   2   0   8   12.25    0.70   0
   2  11   2  155.18    5.91   0
   2  14   2   94.41    6.93   0
   2  16   3   15.02    5.24   0
   2  17   3  100.48    8.06   0
   2  21   7   18.15    6.74   0
   2  22   8   66.52    9.92   0
   2  22   9   20.19    7.09   0
   3   5   9   11.57    1.90   0
   3   8   7   27.71    2.86   0
   3   8  17    1.40    2.48   0
   3  13  17   -5.93    4.07   0
   3  14   7   -3.46    4.20   0
   3  15   7  170.78    8.04   0
   3  15   8  381.14    8.92   0
   3  15  16    1.97    4.25   0
   3  16   8   -7.30    6.65   0
   3  16   9    7.85    4.80   0
   3  16  15   -5.71    4.62   0
   3  16  16   12.17    5.56   0
   3  17  10    2.45    5.56   0
   3  17  11   -2.65    5.61   0
   3  17  12    8.54    5.06   0
   3  17  14    7.12    6.29   0
   3  18  12   -5.92    6.61   0
 -12 -13   0   -0.01    7.77   0
 -12 -12  -1   12.04    8.58   0
 -12  -7  -6  139.07    7.85   0
 -11 -15   4   26.82   10.95   0
 -11 -13   0    0.47    7.07   0
 -11 -12  -1   18.00    8.19   0
 -10 -16   7   -0.04    8.97   0
 -10 -15   4   41.11    8.62   0
 -10  -8  -5    3.80    5.72   0
 -10   1 -10   82.92    2.40   0
  -9 -16   8   12.69    9.38   0
  -9 -16  10    5.94   11.67   0
  -9 -15   5    3.22    8.04   0
  -9 -11  -2   10.55    5.86   0
  -9 -10  -3  185.63    7.43   0
  -9  -9  -4  239.27    7.95   0
  -9  -5  -7  350.80    7.19   0
  -9  -1  -9  177.68    3.67   0
  -8 -16  12    1.50    9.38   0
  -8 -15   6   34.37    7.76   0
  -8 -12   0   33.39    6.50   0
  -8  15 -11    0.81    5.28   0
  -7 -15   8   11.57    7.38   0
  -7 -15   9   12.52    9.39   0
  -7 -12   1   15.68    7.82   0
  -7  -5  -6   80.31    4.54   0
  -7  18 -10   14.33    6.24   0
  -6 -12   2  192.21    7.62   0
  -6  14 -10    4.13    4.13   0
  -6  15 -10   17.35    5.80   0
  -5 -14  11   -1.26    7.36   0
  -5 -13   6  133.10    7.20   0
  -5 -13  17    2.69    9.43   0
  -5 -12   4  357.29   10.34   0
  -5  17  -9   18.17    7.24   0
  -5  21  -8    1.04    8.11   0
  -4 -13  11  113.68    7.64   0
  -4 -13  12    5.36    6.65   0
  -4 -11   4  117.20    7.10   0
  -4 -10   2  142.99    5.82   0
  -4  17  -8    2.39    5.35   0
  -4  18  -8   85.00    8.76   0
  -4  21  -7   30.73    8.79   0
  -3 -11  16   88.03    9.96   0
  -3  -7   0    1.14    2.85   0
  -3  -5  -2  825.38    7.05   0
  -3  17  -7  187.18    7.87   0
  -3  21  -6    5.54    8.26   0
  -3  23  -5    8.34    7.69   0
  -3  25  -4    2.77   11.74   0
  -2 -10  15   20.80    5.43   0
  -2  -8  20   29.92    6.26   0
  -2  -7   2  365.73    6.09   0
  -2   6  -6 1849.60   10.55   0
  -2  17  -6   -8.47    7.35   0
  -2  20  -5    1.29    8.22   0
  -2  22  -4   64.79    8.71   0
  -2  24  -3   -2.90    8.26   0
  -1  -8   8  105.46    6.04   0
  -1  -8  16  239.98    8.04   0
  -1  -7   5   49.42    3.54   0
  -1  -7  18  122.69    7.67   0
  -1  -4   1 1235.82    7.83   0
  -1  -3   0    3.04    1.95   0
  -1   9  -5   48.42    3.68   0
  -1  11  -5   37.66    4.45   0
  -1  12  -5   -4.29    4.17   0
  -1  13  -5    7.28    4.32   0
  -1  23  -2   36.69    9.95   0
   0  -6   8  945.40    9.43   0
   0   7  -3   -2.17    4.05   0
   0  15  -3   -4.29    4.84   0
   0  16  -3  646.14   12.88   0
   0  19  -2    1.55    8.23   0
   0  21  -1    8.15    6.46   0
   0  23   0    4.83    8.19   0
   0  24   1   10.64    8.37   0
   0  25   2   -6.25    7.75   0
   1  -2  18   24.04    3.35   0
   1   8  -1  179.98    4.83   0
   1  14  -1   92.45    5.87   0
   1  15  -1  157.94    8.07   0
   1  18   0   -0.07    5.26   0
   1  20   1  120.65    9.57   0
   1  22   2   24.48    9.40   0
   1  23   3   -2.70    9.47   0
   1  25   6    0.70    8.18   0
   2   1  17   29.51    1.89   0
   2   5   3  232.24    3.93   0
   2  15   2  317.87    8.65   0
   2  16   2   -0.95    6.81   0
   2  18   3   54.95    7.93   0
   2  19   4  -10.37    6.34   0
   2  21   6   12.12    6.83   0
   2  23   8   -0.70    9.56   0
   3   4  11   30.02    1.57   0
   3   6  16   66.28    2.12   0
   3   7   7  318.30    4.89   0
   3   9   6  293.79    5.85   0
   3  10   6  138.98    4.93   0
   3  10  18   26.17    3.28   0
   3  12   6    6.64    4.12   0
   3  12  18   12.75    3.59   0
   3  13   6    2.32    4.36   0
   3  13  18   11.42    3.98   0
   3  15  17   26.24    5.50   0
   3  16   7   11.02    6.15   0
   3  17   8   66.52    6.81   0
   3  17  15   -5.52    5.10   0
   3  17  16   12.36    6.07   0
   3  18   9  185.15    9.75   0
   3  18  11   65.38    6.56   0
   3  18  13   28.83    5.86   0
   3  18  14   22.09    7.54   0
   3  18  15    1.44    6.28   0
   3  19  11   31.34    7.90   0
 -13  -5  -7   65.56    7.32   0
 -12 -13   1  139.26   12.43   0
 -12 -11  -2    6.87    6.67   0
 -12 -10  -3    0.39    8.09   0
 -12  -9  -4  -11.02    7.14   0
 -11 -15   5    5.72    8.82   0
 -11 -13   1   43.99    9.84   0
 -11 -10  -3    9.42    7.02   0
 -11  -9  -4   16.07    6.52   0
 -11  -8  -5   10.33    5.78   0
 -10 -15   5   -2.73    8.24   0
 -10 -14   3    1.44    8.63   0
 -10 -13   1   -2.56    6.70   0
 -10  -9  -4    1.68    5.05   0
 -10  -5  -7   31.94    4.40   0
  -9 -15   6    7.86    7.88   0
  -9 -14   3   11.57    6.96   0
  -9 -12   0   -7.64    8.55   0
  -9  -3  -8   18.13    3.11   0
  -8 -15   8   19.66    9.25   0
  -8 -14   4  194.04    9.54   0
  -8 -13   2   72.57    7.24   0
  -8 -11  -1  125.52    7.09   0
  -8  -8  -4   65.78    6.00   0
  -8  -7  -5    1.58    3.49   0
  -8  -4  -7    3.38    3.17   0
  -8   0  -9   -0.81    1.48   0
  -8   7 -11    8.42    2.25   0
  -8  16 -11   32.37    5.90   0
  -8  17 -11   -9.34    6.33   0
  -7 -15  10   23.62    8.16   0
  -7 -15  11  -14.72    8.24   0
  -7 -15  12    4.83    8.09   0
  -7 -14   6   79.01    9.11   0
  -7 -13   3   16.21    6.38   0
  -7 -11   0   13.48    7.51   0
  -7  19 -10   23.58    6.80   0
  -6 -14   9   17.38    8.13   0
  -6 -14  15   -1.59    9.10   0
  -6 -13   5   51.99    8.18   0
  -6 -11   1    2.93    4.73   0
  -6  -2  -7    0.98    1.92   0
  -6   7 -10  158.54    3.93   0
  -6  16 -10    3.93    4.63   0
  -6  17 -10    5.26    6.01   0
  -5 -13   7   14.40    5.52   0
  -5 -13   8   83.20    9.62   0
  -5 -10   1   52.58    6.51   0
  -5  18  -9   -0.97    5.69   0
  -5  22  -8    3.97    8.62   0
  -4 -12   7  258.67    8.28   0
  -4 -12   8  153.00    8.85   0
  -4 -12  15   62.50    9.31   0
  -4  -9   1  144.73    5.84   0
  -4  19  -8   -8.01    8.39   0
  -4  22  -7   27.77    9.18   0
  -3 -11   9   -1.70    6.43   0
  -3 -10   5   -0.08    4.10   0
  -3  -9  20   10.93    9.13   0
  -3   5  -7 1180.19    7.27   0
  -3  18  -7   -0.29    6.05   0
  -3  19  -7   32.81    8.21   0
  -3  24  -5   39.12   10.87   0
  -2 -10  10  447.52    9.42   0
  -2 -10  11   87.66    6.08   0
  -2 -10  12   57.10    5.48   0
  -2 -10  13  219.30    7.71   0
  -2  -9   6  104.02    5.43   0
  -2  -9  17   -7.61    5.25   0
  -2  -8   4  332.69    6.52   0
  -2  -5   0  114.99    4.69   0
  -2  -4  -1  336.55    4.79   0
  -2  21  -5    6.07    6.81   0
  -2  23  -4   -8.08    7.30   0
  -1  -8  14  148.02    7.09   0
  -1   4  -4   42.26    2.35   0
  -1  15  -5    8.84    4.70   0
  -1  16  -5    5.65    6.82   0
  -1  24  -2    9.20    9.43   0
  -1  25  -1   10.08    8.38   0
  -1  26   0  -12.97    7.94   0
   0  -6   9  302.07    6.45   0
   0  -6  14  288.09    7.20   0
   0  -6  15   -3.00    3.06   0
   0  -5   6   -2.32    3.73   0
   0  -4   4   44.95    2.68   0
   0  17  -3   -6.13    5.40   0
   0  20  -2  125.74    8.93   0
   0  22  -1  -19.97    7.17   0
   0  25   1  -17.67    9.67   0
   1   7  -1  114.22    4.01   0
   1  16  -1  551.02   10.96   0
   1  19   0    6.47    6.37   0
   1  21   1   37.36    7.68   0
   1  24   3   -9.96   10.12   0
   2   0  15   -2.19    1.50   0
   2   2  18    4.25    1.52   0
   2   3  19   91.89    1.95   0
   2   7   2  371.28    5.72   0
   2  11   1  156.32    7.28   0
   2  12   1  940.07   12.03   0
   2  13   1   16.08    6.78   0
   2  17   2   32.76    6.03   0
   2  20   4  112.84    8.61   0
   2  22   6    8.85    8.06   0
   2  23   7    7.92    8.52   0
   3   6   7  863.57    7.22   0
   3   7  17   43.88    2.21   0
   3   8   6  315.72    5.47   0
   3   9  18    1.05    2.42   0
   3  10   5    1.65    4.65   0
   3  11   5   41.65    5.39   0
   3  13   5    6.39    6.21   0
   3  15   6  297.04    8.38   0
   3  17   7  191.69    8.11   0
   3  18   8  155.57    8.36   0
   3  19   9   75.83    8.62   0
   3  19  10   48.66    6.64   0
   3  19  14    4.55    5.93   0
   3  20  12   13.33    8.17   0
 -12 -12   0   36.49    9.06   0
 -12  -5  -7   -1.17    4.97   0
 -11 -12   0    5.58    8.41   0
 -11  -5  -7   56.61    5.51   0
 -11   1 -10    0.51    1.94   0
 -10 -15   7   71.19   11.61   0
 -10 -14   4   -2.04    9.21   0
 -10 -12   0  496.59   14.79   0
 -10  11 -12   -1.28    3.88   0
  -9 -15   7   84.45    9.37   0
  -9 -14   4    0.88    7.50   0
  -9 -13   2   10.12    6.16   0
  -9 -11  -1   41.33    8.04   0
  -9  -6  -6   79.43    4.71   0
  -9   5 -11   -0.40    0.97   0
  -8 -15   9   32.20    7.61   0
  -8 -15  10   -4.31    8.29   0
  -8 -15  12   16.31    9.17   0
  -8 -14   5   23.27    7.20   0
  -8 -13   3   38.18    8.44   0
  -8 -12   1    4.40    5.75   0
  -7 -14   7    0.37    5.98   0
  -7  -6  -5  299.37    6.66   0
  -7   4 -10   30.50    1.32   0
  -7  10 -11   18.46    4.10   0
  -7  11 -11    1.37    3.85   0
  -7  13 -11   10.38    3.95   0
  -7  15 -11   -6.59    5.68   0
  -6 -14  12   29.37    8.03   0
  -6 -12   3   12.97    5.89   0
  -6 -10   0   29.73    5.93   0
  -6  18 -10   26.92    7.74   0
  -5 -13  11   61.73   10.89   0
  -5 -13  13    2.07    8.98   0
  -5 -13  14   16.99    8.04   0
  -5 -12   5    8.38    4.96   0
  -5 -11   3    7.21    4.59   0
  -5  -9   0    0.93    5.49   0
  -5   5  -9  290.53    3.78   0
  -5  19  -9   18.17    6.93   0
  -4 -12  10   13.58    7.62   0
  -4 -12  11   15.14    7.74   0
  -4 -12  12   -4.97    7.90   0
  -4 -12  13   71.09   10.12   0
  -4 -12  14    2.83    6.48   0
  -4 -11  18   67.00    8.27   0
  -4 -10   3   74.83    5.28   0
  -4  -8   0 3009.95   19.69   0
  -4  -5  -3  102.76    4.19   0
  -4  10  -9   34.51    5.08   0
  -4  11  -9    3.42    3.59   0
  -4  12  -9    0.01    4.12   0
  -4  13  -9  124.87    5.87   0
  -4  14  -9  124.92    7.21   0
  -4  15  -9   -1.73    6.04   0
  -4  20  -8   59.61    8.54   0
  -4  23  -7   -2.01   10.79   0
  -3 -11  10  105.70    6.74   0
  -3 -11  12    4.34    5.32   0
  -3 -10   6  139.95    7.63   0
  -3  -2  -4    5.36    1.18   0
  -3  10  -8   41.42    4.73   0
  -3  12  -8  190.78    6.16   0
  -3  13  -8   -3.65    4.22   0
  -3  14  -8    5.29    4.33   0
  -3  15  -8  380.44   10.17   0
  -3  20  -7   -6.27    8.52   0
  -3  23  -6   -7.40    9.47   0
  -2  -9   7   -1.15    4.18   0
  -2  -7  20   20.07    7.15   0
  -2  12  -7   69.29    6.29   0
  -2  13  -7   46.81    6.70   0
  -2  19  -6    2.92    6.21   0
  -1  -8  11   -6.19    5.08   0
  -1  -8  12   12.26    5.27   0
  -1  -7   6   73.76    3.99   0
  -1  -6  19   21.88    5.69   0
  -1  17  -5  237.01    8.84   0
  -1  18  -5  190.92   10.32   0
  -1  21  -4   12.45   10.00   0
  -1  23  -3    5.37    9.93   0
  -1  25  -2  -10.00    9.54   0
   0  -6  10  186.42    5.80   0
   0  -6  11  165.66    6.10   0
   0  -6  12  251.45    6.73   0
   0  -6  13  144.95    5.68   0
   0  -3  20    1.24    3.70   0
   0   6  -3   21.15    2.86   0
   0  11  -4    2.77    5.42   0
   0  12  -4  385.37    9.07   0
   0  13  -4   -5.20    6.22   0
   0  18  -3   46.66    6.36   0
   0  19  -3   -8.11    7.99   0
   0  21  -2  -14.57    7.00   0
   0  23  -1   -9.12    6.98   0
   0  24   0   14.70    8.72   0
   0  26   1   32.25   10.90   0
   1  -1  19    0.99    2.71   0
   1   0  20  569.62    7.76   0
   1   1  21   -2.03    2.42   0
   1   4   0   -3.05    2.44   0
   1  11  -2   -0.89    5.21   0
   1  12  -2   24.84    6.11   0
   1  13  -2  502.87   10.09   0
   1  18  -1   34.25    6.16   0
   1  20   0   -0.05    6.32   0
   1  23   2   41.83    8.50   0
   1  25   4    5.61    8.60   0
   2   3   4 3212.05    9.26   0
   2   6   2 1869.33   11.46   0
   2   9   1  512.45    7.55   0
   2  10   1  163.85    5.57   0
   2  14   1  439.87    9.02   0
   2  15   1  137.92    6.96   0
   2  16   1   15.95    7.51   0
   2  18   2   67.59    7.42   0
   2  21   4   23.35    7.55   0
   2  22   5   33.33    8.32   0
   2  24   7   -4.81   10.31   0
   3   4  10   -0.16    1.44   0
   3   5   8   62.76    2.42   0
   3   7   6  406.42    6.03   0
   3  14   5   21.05    5.06   0
   3  17   6  142.73    7.27   0
   3  19   8   15.91    6.55   0
   3  20   8   77.28    9.15   0
   3  20   9   -0.56    6.32   0
   3  20  10   42.18    7.16   0
   3  20  13   32.95    7.06   0
   3  21  11   10.76    7.82   0
 -13  -7  -5   -8.44    6.44   0
 -13  -6  -6    3.67    4.98   0
 -12 -11  -1    7.79    8.26   0
 -12  -6  -6   18.36    6.14   0
 -11 -14   4   21.78    9.31   0
 -11 -13   2  136.89   10.65   0
 -11 -11  -1    1.39    8.97   0
 -10 -15   9  -10.68   10.69   0
 -10 -11  -1   12.76    6.34   0
 -10  -6  -6   41.57    5.19   0
 -10  -3  -8    4.87    3.35   0
 -10  -1  -9    0.84    2.89   0
  -9 -15   9    4.81    8.49   0
  -9 -15  11    4.36    8.95   0
  -9 -14   5    2.53    7.37   0
  -9 -13   3    3.64    9.77   0
  -9 -12   1    7.95    7.99   0
  -9  -9  -3    5.21    5.81   0
  -9  -8  -4  200.96    8.12   0
  -9  -7  -5   -0.54    3.89   0
  -8 -14   6   10.24    7.28   0
  -8 -14   7    7.00    9.29   0
  -8 -11   0   10.31    7.03   0
  -8  -2  -8  239.25    4.28   0
  -7 -14   8   23.07    7.24   0
  -7 -14   9   -3.45    7.30   0
  -7 -14  10    0.45    8.75   0
  -7 -14  11    9.99    9.69   0
  -7 -14  12   23.78   10.92   0
  -7 -14  13   -5.71    9.76   0
  -7 -13   5   -6.37    8.05   0
  -7 -11   1   51.86    7.67   0
  -7  -9  -2   33.84    4.89   0
  -7  -8  -3  155.94    5.86   0
  -7  -1  -8    5.37    1.74   0
  -7  16 -11    2.32    6.30   0
  -6 -13   7    2.69    6.51   0
  -6 -13  15   11.18   10.61   0
  -6 -13  16   43.96    9.46   0
  -6 -11   2  449.08    9.61   0
  -6  -9  -1  609.44   10.61   0
  -6  -6  -4   84.86    5.08   0
  -5 -12  16    7.50    9.12   0
  -5  11 -10   84.89    5.62   0
  -5  13 -10  128.14    5.86   0
  -5  20  -9   -1.69    6.34   0
  -4 -10  19   87.96   11.19   0
  -4  -7  -1  144.85    5.35   0
  -4   9  -9   10.26    3.85   0
  -4  17  -9   21.15    7.97   0
  -4  21  -8    6.22    8.23   0
  -3 -10  16   11.05    8.14   0
  -3  -9  19    7.16    7.02   0
  -3   9  -8   15.90    3.23   0
  -3  16  -8   -7.70    5.06   0
  -3  21  -7   -0.91    8.52   0
  -2  -9   8  201.71    6.41   0
  -2  -9  15  150.51    7.31   0
  -2  -8   5  257.54    6.08   0
  -2  -8  18   49.66    6.09   0
  -2  -7   3   -0.25    3.70   0
  -2  -6  21    4.81    6.67   0
  -2  14  -7   38.59    5.09   0
  -2  15  -7   -0.24    4.98   0
  -2  16  -7   99.82    8.43   0
  -2  20  -6   71.56    7.87   0
  -2  23  -5    8.19    9.78   0
  -2  25  -4   -7.48   10.47   0
  -1  -7   7  109.87    5.82   0
  -1  -7  16   26.90    5.73   0
  -1  19  -5   29.63    8.43   0
  -1  24  -3   -2.59   10.01   0
   0  -5  16   -0.60    4.45   0
   0  -3   3    4.75    1.97   0
   0  -2  21   21.94    4.28   0
   0  -1  22    2.45    3.52   0
   0  10  -4   12.09    4.16   0
   0  14  -4   47.57    5.31   0
   0  15  -4   -3.73    4.97   0
   0  16  -4 1051.10   16.05   0
   0  20  -3  181.44   11.56   0
   0  22  -2   -1.07    6.63   0
   0  24  -1   22.97    9.96   0
   0  25   0   -0.88    8.15   0
   1  -3  15   20.26    2.59   0
   1  -2  17    1.58    2.52   0
   1   6  -1  196.47    4.38   0
   1  10  -2 1590.90   12.88   0
   1  14  -2  208.74    7.17   0
   1  16  -2  115.83    8.22   0
   1  21   0   10.00    6.90   0
   1  22   0   -8.71    8.52   0
   1  23   1   -5.83    7.17   0
   1  24   2    6.63    8.34   0
   1  25   3   17.89    8.72   0
   2   4   3  294.25    4.33   0
   2  17   1  -10.77    6.32   0
   2  18   1  623.92   13.94   0
   2  19   2  568.45   13.65   0
   2  20   2  147.56   11.80   0
   2  23   5    6.18    7.95   0
   2  24   6    4.52    8.59   0
   3   8   5    3.32    4.00   0
   3   8  18   32.45    2.26   0
   3  11   4   -5.16    5.35   0
   3  11  19    7.18    3.18   0
   3  12   4   13.40    4.37   0
   3  12  19   34.56    4.11   0
   3  14   4    6.71    4.88   0
   3  17   5  150.72    7.58   0
   3  19   6   11.40    8.34   0
   3  20   7   -6.42    8.01   0
   3  21   8    8.84    8.17   0
   3  21   9   22.40    7.30   0
   3  21  10    8.61    6.60   0
 -13  -9  -3    4.61    6.26   0
 -13  -8  -4   15.84    6.39   0
 -13  -4  -7   -3.20    5.36   0
 -12 -13   3    0.01    8.55   0
 -12 -12   1   17.53    8.19   0
 -12 -10  -2   30.29    6.55   0
 -12  -8  -4   20.82    7.81   0
 -12  -7  -5    2.09    6.57   0
 -12  -1  -9   62.16    3.94   0
 -11 -14   5   -5.79    8.37   0
 -11 -14   6   -1.33   10.41   0
 -11 -13   3   86.48   11.74   0
 -11 -12   1   12.24    9.07   0
 -11 -10  -2  197.37    9.15   0
 -11  -9  -3   20.21    7.32   0
 -11  -8  -4   -2.49    6.13   0
 -11  -1  -9   39.93    3.17   0
 -10 -13   3   10.58    7.56   0
 -10 -12   1   38.67    7.62   0
 -10 -10  -2   45.71    6.22   0
 -10  -8  -4  180.49    8.12   0
 -10  -7  -5  205.22    6.90   0
  -9 -14   6    9.49    7.88   0
  -9 -11   0  -16.48    7.74   0
  -9  -4  -7   46.32    4.09   0
  -9  11 -12    3.68    3.38   0
  -9  12 -12    6.84    4.00   0
  -9  13 -12    3.46    4.41   0
  -9  14 -12    5.47    4.87   0
  -8  -5  -6   25.31    3.29   0
  -8   6 -11    0.27    1.56   0
  -7 -13   6   12.99    6.51   0
  -7 -12   3  182.86    8.25   0
  -7  18 -11   29.29    7.22   0
  -6 -13  10  156.36   11.29   0
  -6  -8  -2   20.54    4.40   0
  -6  20 -10   12.55    6.68   0
  -5 -12   7   15.24    5.41   0
  -5 -12  15   34.43    7.92   0
  -5 -11   4   15.16    5.11   0
  -5 -11  18    0.63    8.81   0
  -5 -10   2   65.24    5.62   0
  -5  10 -10   32.53    3.50   0
  -5  17 -10    3.33    7.49   0
  -5  21  -9    8.30    6.63   0
  -4 -11   7   66.17    6.24   0
  -4 -11  16   14.86    6.95   0
  -4 -10   4   47.64    4.86   0
  -4  18  -9   23.63    6.65   0
  -3 -10  15   78.79    7.90   0
  -3  -9  18   -0.88    5.95   0
  -3  -8  20   46.03    7.13   0
  -3  -7   1  235.93    5.36   0
  -3   8  -8   -0.96    2.79   0
  -3  22  -7   39.34    7.79   0
  -3  24  -6    6.32    8.55   0
  -2  -9  10  109.55    5.98   0
  -2  -9  13  117.31    6.53   0
  -2  17  -7    5.30    5.69   0
  -2  21  -6    9.73    6.73   0
  -2  24  -5    5.81   10.35   0
  -1  -6  18    1.23    3.93   0
  -1  -5   3   56.50    3.25   0
  -1  13  -6  140.84    6.31   0
  -1  15  -6   27.06    5.54   0
  -1  16  -6  134.49    8.45   0
  -1  20  -5   11.43    7.51   0
  -1  23  -4   49.59   10.54   0
   0  -5   7    1.65    2.57   0
   0  -5  15    3.03    4.09   0
   0   3  -2    3.85    1.93   0
   0   5  -3    8.74    3.61   0
   0   9  -4    1.21    3.72   0
   0  17  -4    2.08    5.72   0
   0  18  -4   38.87    8.72   0
   0  21  -3    7.78    6.74   0
   0  23  -2    3.23    7.51   0
   0  25  -1   -7.93    9.84   0
   0  26   0   18.78    9.04   0
   1   9  -2  164.65    5.36   0
   1  17  -2  266.76    8.69   0
   1  21  -1   36.17    9.56   0
   1  23   0    0.81    9.59   0
   1  24   1    7.67    8.06   0
   2   0  14   25.78    1.81   0
   2  11   0  139.53    5.69   0
   2  12   0  108.22    5.57   0
   2  13   0  641.96   10.23   0
   2  14   0  154.57    6.48   0
   2  15   0  -12.71    4.98   0
   2  16   0  186.93    8.89   0
   2  19   1   -0.64    9.13   0
   2  23   4   -9.39    7.57   0
   3   6   6  312.95    4.97   0
   3   9   4   91.78    5.46   0
   3  16   4  227.35    8.26   0
   3  20   6   58.91    7.60   0
   3  21   7   -5.58    6.98   0
   3  22   8   59.93   10.91   0
   3  22   9   10.44    7.25   0
   3  22  10   -3.92    7.19   0
 -12 -12   2   12.00   10.23   0
 -12 -11   0   -3.65    6.92   0
 -12  -4  -7   42.14    5.26   0
 -11 -13   4    7.46    9.87   0
 -11 -11   0  -11.19    8.18   0
 -10 -14   7    4.26    8.78   0
 -10 -14   8   10.48   10.60   0
 -10 -13   4   -2.86    7.39   0
 -10 -11   0   39.13    7.40   0
 -10  -4  -7   15.91    4.12   0
  -9 -14   8   67.51    9.75   0
  -9 -14  11    3.75   10.94   0
  -9 -14  12    3.97   11.28   0
  -9 -13   4   -0.77    6.86   0
  -9 -10  -1    8.90    7.22   0
  -9   2 -10   41.15    1.56   0
  -9  10 -12   26.96    3.10   0
  -8 -14  11    8.90    7.61   0
  -8 -13   5   20.35    6.89   0
  -8 -12   3   -1.62    8.59   0
  -8 -11   1  117.51    9.57   0
  -8  -9  -2  582.93   10.32   0
  -8  -8  -3   13.67    6.13   0
  -8  -7  -4 1343.05   14.09   0
  -7 -13   7    5.18    6.57   0
  -7 -13  14   10.94   10.86   0
  -7 -12   4   -5.94    6.26   0
  -7 -11   2  357.72   11.68   0
  -7 -10   0    3.43    4.82   0
  -7  -4  -6   85.58    4.21   0
  -6 -12  16   -1.79   10.72   0
  -6 -12  17   18.33    8.64   0
  -6 -11   3   43.68    5.62   0
  -6  12 -11   71.64    6.55   0
  -6  13 -11   63.99    5.41   0
  -6  14 -11   85.71    6.03   0
  -6  15 -11    5.24    5.62   0
  -6  16 -11    4.74    6.15   0
  -5 -12   9  313.70   10.04   0
  -5 -12  10  287.46   10.34   0
  -5 -12  12    4.55    8.50   0
  -5 -12  13   16.13    6.72   0
  -5  -9   1    2.29    4.42   0
  -5  19 -10    1.76    7.24   0
  -4 -11   8   37.24    5.65   0
  -4 -11  10    2.17    6.81   0
  -4 -10   5   -2.82    5.70   0
  -4  -8   1   65.14    4.80   0
  -4  -2  -5   16.98    1.71   0
  -4  19  -9   49.05    7.34   0
  -4  20  -9   16.92    8.36   0
  -4  23  -8    7.73    7.38   0
  -3 -10  12  452.07   11.37   0
  -3  -9   5  408.49    8.08   0
  -3  -9  17   -0.03    7.23   0
  -3  -8   3   85.10    4.78   0
  -3  -8  19   -3.13    7.88   0
  -3  -6   0   -0.51    2.80   0
  -3  19  -8    7.94    6.11   0
  -3  20  -8   91.70    9.27   0
  -3  23  -7   25.53    8.71   0
  -2  -8   6   -2.05    4.14   0
  -2  -6   2 1854.61   11.46   0
  -2  -6  20    6.82    6.87   0
  -2   8  -7   10.32    3.28   0
  -2  19  -7   -4.97    6.74   0
  -2  22  -6   21.77    7.28   0
  -2  23  -6   -8.74    9.21   0
  -1  -7   8   13.55    4.08   0
  -1  -7   9   45.65    5.22   0
  -1  -7  14  257.17    7.19   0
  -1  -6   5   -1.65    2.81   0
  -1  -6  17    4.10    5.93   0
  -1  17  -6  142.71    7.96   0
  -1  18  -6   -8.04    8.63   0
  -1  21  -5   -5.29    6.82   0
  -1  24  -4   52.68   11.10   0
   0  -5  14   -2.35    3.87   0
   0  -4   5  832.40    6.59   0
   0  -2   2   99.88    2.01   0
   0   8  -4  727.91    8.23   0
   0  19  -4  -13.60    6.83   0
   0  20  -4   45.17    9.87   0
   0  22  -3  139.75    9.85   0
   0  24  -2    2.14    8.03   0
   0  26  -1   21.42   11.57   0
   1  -3  13   13.24    3.00   0
   1   8  -2    8.30    3.11   0
   1  14  -3   99.81    7.44   0
   1  19  -2  106.05    8.17   0
   1  22  -1   29.08    8.87   0
   1  24   0    1.22    9.52   0
   1  25   1    9.79    8.49   0
   2   1  16    5.95    1.60   0
   2   5   2   46.25    2.89   0
   2  10   0   88.63    4.80   0
   2  17   0    8.62    5.47   0
   2  18   0 1075.69   18.07   0
   2  20   1   16.95    7.06   0
   2  22   2   80.78    8.84   0
   2  23   3   -4.00    7.97   0
   2  25   5   53.64    9.94   0
   3   5   7 1181.76    7.02   0
   3  13   3   38.58    4.90   0
   3  14   3   26.14    4.54   0
   3  16   3  112.17    8.13   0
   3  18   4   21.18    6.08   0
   3  19   4    7.03    8.67   0
   3  20   5    4.63    6.87   0
   3  21   6    2.05    7.03   0
   3  23   8   -2.70   10.62   0
   4  13  10    5.86    5.27   0
   4  13  11  103.78    5.93   0
   4  13  12   10.03    4.87   0
   4  13  13    3.64    3.80   0
   4  14  10   61.86    6.10   0
   4  14  13   11.95    4.48   0
   4  15  11    0.64    6.11   0
 -13  -7  -4   12.48    7.36   0
 -13  -6  -5    2.82    6.50   0
 -13  -5  -6    1.11    4.72   0
 -13  -2  -8   64.77    5.31   0
 -12 -10  -1    4.05    7.23   0
 -11 -12   2    1.86    7.47   0
 -11 -10  -1    7.79    7.91   0
 -11  -4  -7   23.95    4.71   0
 -10 -14   9    1.02    9.04   0
 -10 -13   5    4.12    8.01   0
 -10 -10  -1   87.48    8.00   0
  -9 -12   3    2.73    8.56   0
  -9  -9  -2    3.23    6.06   0
  -9  -5  -6   -2.55    3.93   0
  -9  -2  -8   51.34    3.40   0
  -9   9 -12   -3.61    2.87   0
  -8 -13   7   38.44    7.16   0
  -8 -10   0  243.40   10.34   0
  -8  12 -12   25.41    4.63   0
  -8  13 -12   23.24    4.99   0
  -8  14 -12    8.59    4.23   0
  -8  15 -12   16.53    5.73   0
  -7 -13   9   -1.75    6.66   0
  -7 -13  10   -1.45    7.01   0
  -7 -13  12    5.49    7.63   0
  -7 -13  13   92.45    9.88   0
  -7 -12   5    7.87    8.07   0
  -6 -12  15   -1.87    8.58   0
  -6 -11   4   15.64    7.82   0
  -6  -9   0   31.29    4.87   0
  -6  -3  -6  390.40    5.15   0
  -6  11 -11   24.92    3.57   0
  -6  17 -11    7.73    5.51   0
  -6  18 -11    2.27    6.97   0
  -5   8 -10   28.70    3.47   0
  -5  20 -10   -0.38    7.83   0
  -4 -10  16    9.17    8.52   0
  -4  -9  19   -6.25    7.24   0
  -4  -7   0  120.68    6.34   0
  -4   7  -9  337.25    5.62   0
  -4  21  -9   20.00    8.45   0
  -3  -9   6  291.80    7.26   0
  -3  -5  -1  153.92    4.09   0
  -3  -4  -2  331.06    5.05   0
  -3  13  -9  114.01    6.63   0
  -3  15  -9   40.55    6.48   0
  -3  21  -8   19.84    7.09   0
  -3  24  -7   25.15    9.03   0
  -2  -8   7   12.03    4.29   0
  -2  -8  15  182.13    8.34   0
  -2  -7   4  433.96    6.74   0
  -2  -5  21   18.90    6.82   0
  -2   7  -7   21.37    3.90   0
  -2  20  -7   -7.27    6.51   0
  -2  21  -7   11.42    9.40   0
  -2  24  -6   -4.26   10.07   0
  -1  -7  12   75.18    4.95   0
  -1   9  -6  150.89    5.19   0
  -1  19  -6   40.33    6.59   0
  -1  20  -6    9.86    8.77   0
  -1  22  -5   -6.22    7.35   0
  -1  23  -5   17.68    9.64   0
  -1  25  -4   -3.01   10.29   0
   0  -5   9   -1.85    3.86   0
   0  -5  13    0.77    4.34   0
   0  -2  20    4.98    3.81   0
   0  -1  21   -3.81    3.64   0
   0   7  -4    8.04    4.10   0
   0  12  -5  309.98    7.62   0
   0  13  -5    1.36    4.46   0
   0  14  -5   84.11    5.76   0
   0  15  -5   -1.98    4.90   0
   0  17  -5    3.71    7.17   0
   0  21  -4    1.85    8.42   0
   0  23  -3    6.03    7.89   0
   0  25  -2    4.80    8.47   0
   1  -2  16    2.95    2.72   0
   1   5  -1    8.61    2.82   0
   1  11  -3  465.57    8.15   0
   1  12  -3   58.42    5.05   0
   1  15  -3   -7.32    4.64   0
   1  16  -3    5.35    4.82   0
   1  17  -3  128.21    7.45   0
   1  23  -1   -5.42    6.99   0
   1  25   0    8.96   10.08   0
   1  26   1   19.86    9.56   0
   2   0   9   -0.46    0.89   0
   2   0  13   -3.31    1.39   0
   2   9   0   70.66    4.59   0
   2  13  -1   15.31    6.33   0
   2  15  -1  138.13    8.12   0
   2  19   0  144.52    8.78   0
   2  20   0   56.03    9.41   0
   2  21   1   -4.24    7.46   0
   2  23   2    2.52    7.73   0
   2  24   3    1.11    8.38   0
   2  25   4   -2.51    8.60   0
   3   6  17   74.18    1.69   0
   3  10   3  256.65    6.29   0
   3  17   3   24.57    6.52   0
   3  18   3   10.57    6.12   0
   3  22   5    0.60    9.24   0
   3  22   6   -2.75    7.95   0
   3  23   6    1.86   10.12   0
   4  11  11  296.57    6.45   0
   4  11  13   20.58    3.66   0
   4  12   9   16.27    4.57   0
   4  12  14    5.95    3.71   0
   4  13   9  118.93    5.34   0
   4  13  14    3.20    4.43   0
   4  14   8  139.64    7.32   0
   4  14   9  137.81    6.04   0
   4  14  14    3.45    4.80   0
   4  15   8   72.78    6.54   0
   4  15   9   11.88    4.63   0
   4  15  13   -4.97    4.31   0
   4  15  14   64.28    6.03   0
   4  16   9   29.48    6.67   0
   4  16  10    5.30    5.04   0
   4  16  11   27.06    5.15   0
   4  16  12   12.98    4.54   0
   4  16  13   30.76    6.10   0
   4  16  14    9.04    5.31   0
   4  17  10   22.48    6.89   0
   4  17  11   30.14    5.33   0
   4  17  12   27.90    6.88   0
   4  18  11   37.46    7.25   0
   4  18  12   -7.53    6.65   0
 -13 -10   0    4.13    8.78   0
 -12 -12   3   11.07    9.09   0
 -12 -11   1   39.89    8.03   0
 -12  -9  -2   35.57    6.50   0
 -12  -7  -4    3.60    6.54   0
 -12  -6  -5   14.41    6.77   0
 -12  -5  -6   48.43    5.33   0
 -12  -2  -8    9.05    4.02   0
 -11 -13   6   19.21    9.12   0
 -11 -13   7   18.96   11.43   0
 -11 -12   3    4.68    8.25   0
 -11  -9  -2   -2.48    5.94   0
 -11  -8  -3   11.57    7.02   0
 -10 -13   6   34.30    8.93   0
 -10 -13   7   20.15   10.97   0
 -10 -11   1   10.75    6.86   0
 -10  -9  -2   18.25    6.26   0
 -10  -8  -3   98.07    7.65   0
 -10  -6  -5   19.47    5.37   0
 -10   8 -12   62.14    2.55   0
  -9 -13   7   26.85    7.62   0
  -9 -13   8   21.91   10.02   0
  -9 -12   4   87.42   11.43   0
  -9 -10   0  -18.00    7.51   0
  -9  -8  -3  254.85    7.60   0
  -9  -7  -4  136.68    5.95   0
  -9  -6  -5   55.77    4.52   0
  -9   0  -9   -2.25    1.82   0
  -8 -13   9    6.61    7.46   0
  -8 -13  13   23.09    9.18   0
  -8 -13  14   39.44   10.16   0
  -8  11 -12   -3.70    3.63   0
  -7 -12  16   18.86    9.54   0
  -7 -10   1   10.44    5.26   0
  -7  -7  -3   32.09    4.14   0
  -7  -6  -4   36.36    4.89   0
  -7  -5  -5    8.81    3.19   0
  -7   7 -11   11.17    2.21   0
  -6 -12   8   -3.11    6.11   0
  -6 -12   9   24.79    6.86   0
  -6 -12  11   69.25   10.68   0
  -6 -12  12   14.30    8.88   0
  -6 -11   5   -1.54    6.55   0
  -6 -11  17    9.87   11.21   0
  -6  -8  -1   10.91    4.48   0
  -6  19 -11   12.08    7.39   0
  -5 -10   4   12.58    4.72   0
  -5 -10  18    8.41    7.63   0
  -5  -8   0   -4.00    4.14   0
  -5  21 -10   10.12    7.03   0
  -4 -10  15   28.58    8.32   0
  -4  -9  18   33.20    8.67   0
  -4  -8  20   21.12   10.20   0
  -4  12 -10    4.27    4.82   0
  -4  15 -10   44.37    5.67   0
  -4  22  -9    3.65    7.07   0
  -3  -9  15   42.49    7.08   0
  -3  -8   4    5.37    3.94   0
  -3  -7   2  140.53    5.06   0
  -3  -7  20    9.39    6.30   0
  -3  11  -9   -3.75    5.22   0
  -3  17  -9   -6.86    5.80   0
  -3  18  -9  195.06    9.86   0
  -3  22  -8   49.93    8.24   0
  -2  -8  13   -3.47    5.72   0
  -2  -8  14  102.27    6.37   0
  -2  -7  17  120.25    9.01   0
  -2  -5   1   65.74    3.50   0
  -2   2  -5  400.39    2.84   0
  -2   4  -6    3.42    2.23   0
  -2  14  -8   -7.36    4.44   0
  -2  15  -8    8.84    4.83   0
  -2  16  -8   14.03    5.27   0
  -2  17  -8   38.94    7.46   0
  -2  22  -7    1.68    9.40   0
  -1  -6   6   18.77    3.75   0
  -1  -5  18    9.31    4.89   0
  -1   8  -6  104.92    4.01   0
  -1  21  -6   -2.95    8.94   0
  -1  24  -5   30.88   11.58   0
   0  -5  10   -2.04    2.84   0
   0  -5  11    6.66    3.06   0
   0  -5  12    6.04    3.00   0
   0  10  -5  524.98    8.86   0
   0  11  -5    3.96    4.06   0
   0  18  -5  582.46   13.02   0
   0  19  -5  -12.79    9.16   0
   0  22  -4   85.64    9.06   0
   0  24  -3   -1.24    8.05   0
   1   0  19   -1.03    2.76   0
   1   1  20   41.52    3.32   0
   1   2  21   41.17    3.15   0
   1   3   0   -6.77    2.78   0
   1  19  -3  112.66    8.64   0
   1  24  -1    2.56    7.53   0
   2   6   1  275.49    5.24   0
   2   8   0  978.54    9.43   0
   2  16  -1   19.47    5.52   0
   2  21   0  202.73   10.30   0
   2  23   1    4.02    9.59   0
   2  24   2   50.65    9.72   0
   2  25   3  -11.00    8.50   0
   3   4   8   12.13    1.60   0
   3   7   4  255.21    5.51   0
   3   7  18    4.67    1.38   0
   3   9   3  181.38    5.52   0
   3  11   2    6.30    5.31   0
   3  13   2    5.51    4.41   0
   3  14   2   19.92    4.86   0
   3  15   2   43.98    5.41   0
   3  16   2   69.13    6.34   0
   3  17   2   21.13    5.77   0
   3  18   2   -2.51    7.85   0
   3  19   3   13.64    6.80   0
   3  20   3   86.26    8.00   0
   3  21   4   14.33    7.23   0
   3  22   4   -4.55    9.03   0
   3  23   5    1.87   10.82   0
   4  10  10   10.89    3.57   0
   4  10  11  797.31    9.19   0
   4  10  12    7.21    3.25   0
   4  10  13    2.18    2.80   0
   4  11   8   55.71    5.20   0
   4  11  14    1.72    3.35   0
   4  13  15   -9.08    3.80   0
   4  14  15   20.77    4.61   0
   4  15   7    3.05    6.19   0
   4  15  15   21.10    4.97   0
   4  16   8    1.62    4.77   0
   4  17   8   -2.77    5.79   0
   4  17  14    6.14    4.94   0
   4  18  10   24.73    6.19   0
   4  18  14    8.76    6.56   0
   4  19  12  -10.80    7.30   0
   4  19  13   11.91    7.78   0
 -13  -9  -1    7.14    8.19   0
 -13  -3  -7    4.94    5.25   0
 -12 -12   4   39.37    9.38   0
 -12 -11   2    1.48    9.63   0
 -12 -10   0  156.81    9.84   0
 -12   0  -9   -2.19    3.41   0
 -12   2 -10   24.94    2.77   0
 -11 -13   8    4.57    8.81   0
 -11 -10   0   15.69    8.14   0
 -11  -7  -4   48.37    5.65   0
 -11  -6  -5   73.01    5.37   0
 -11  -2  -8    4.52    3.70   0
 -10 -13   8   80.25   10.11   0
 -10 -13   9   -3.58   10.63   0
 -10 -13  10   13.22   11.82   0
 -10 -10   0   63.57    7.64   0
 -10  -7  -4   11.38    5.16   0
 -10  -2  -8    7.72    3.20   0
  -9 -13   9    8.84    7.51   0
  -9 -13  10    3.15    7.82   0
  -9 -13  11   18.84    8.81   0
  -9 -13  12    6.63    8.69   0
  -9 -12   5    9.17   10.40   0
  -9 -11   2   17.08    6.54   0
  -8 -10   1   48.38    8.31   0
  -8  -8  -2   28.66    5.96   0
  -8  -4  -6   49.66    4.09   0
  -8  10 -12   -0.56    3.07   0
  -7 -12   8   55.85   10.22   0
  -7 -12  15    3.76    9.20   0
  -7 -11   4    6.85    7.56   0
  -7  -9   0   -0.50    6.02   0
  -7  13 -12   19.02    4.93   0
  -7  16 -12    6.60    5.84   0
  -6 -11  16   -0.05    8.13   0
  -6  -9   1  540.90   12.08   0
  -6  -7  -2   24.96    4.10   0
  -6  -6  -3  237.48    6.34   0
  -6  -5  -4 1028.25    9.73   0
  -6  -4  -5   14.83    2.67   0
  -6   5 -10   45.22    1.92   0
  -5 -11  10   88.83    9.03   0
  -5 -11  12   48.86    7.10   0
  -5 -10   5    5.22    5.94   0
  -5 -10  17    7.90    7.76   0
  -5  -9  19   -0.85    8.79   0
  -5  -7  -1    1.31    4.03   0
  -5  -3  -5   20.98    2.11   0
  -5   4  -9  130.61    2.38   0
  -5   7 -10  145.95    3.90   0
  -5  13 -11   53.80    5.63   0
  -5  14 -11   -6.29    5.52   0
  -5  15 -11   10.59    7.10   0
  -5  16 -11   19.98    5.82   0
  -4 -10   8   28.68    5.31   0
  -4 -10   9   35.13    6.80   0
  -4  -9  17   29.47    8.71   0
  -4  -8   2   72.71    4.80   0
  -4  -5  -2   57.52    4.13   0
  -4  -3  -4   75.77    2.31   0
  -4  11 -10    3.17    4.55   0
  -4  18 -10   23.12    6.33   0
  -4  19 -10   21.34    8.96   0
  -3  -9   9   34.26    6.74   0
  -3  -9  14   80.18    6.62   0
  -3  -8  17    5.27    7.71   0
  -3  -7  19  -12.96    7.54   0
  -3   6  -8 1662.38    9.97   0
  -3  19  -9   64.34    7.75   0
  -3  20  -9    4.94    7.95   0
  -2  -8  10  122.17    5.89   0
  -2  -8  12   -2.00    4.49   0
  -2  -7   5   22.33    3.85   0
  -2  -7  16    6.71    6.46   0
  -2  -4   0 8048.30   20.33   0
  -2  -1  -3  129.85    1.59   0
  -2  10  -8   -1.96    4.78   0
  -2  18  -8   22.38    6.39   0
  -2  19  -8    1.75    5.99   0
  -1  -6   7   55.60    4.67   0
  -1  -6  15   45.37    4.62   0
  -1  -5   4  114.55    3.81   0
  -1  12  -7   29.79    4.70   0
  -1  13  -7   66.75    5.39   0
  -1  16  -7  109.24    6.95   0
  -1  17  -7   43.78    6.65   0
  -1  22  -6   92.56    9.16   0
  -1  25  -5   -6.88   10.10   0
   0  -4   6  784.56    6.84   0
   0  -3   4    3.65    2.81   0
   0   4  -3 1206.01    7.63   0
   0   9  -5  -12.62    4.96   0
   0  20  -5  259.11   10.68   0
   0  21  -5    8.43    9.24   0
   0  23  -4    8.22    8.30   0
   0  25  -3    5.12    8.24   0
   1  -2  15  254.18    5.11   0
   1  -1  17   11.62    2.79   0
   1  14  -4  110.76    7.84   0
   1  15  -4   -9.02    7.18   0
   1  20  -3  230.36   10.14   0
   1  21  -3   -6.99    9.29   0
   1  25  -1    8.96    8.48   0
   2   0  10  342.74    2.82   0
   2   0  12   41.61    1.66   0
   2  10  -1  159.37    5.64   0
   2  22   0  258.91   11.89   0
   2  24   1   12.86    8.28   0
   2  25   2    4.21    8.49   0
   3   5   6    6.87    1.96   0
   3  10   2  562.83    9.21   0
   3  15   1   64.00    7.29   0
   3  19   2   73.48    7.76   0
   3  21   3   12.66    7.68   0
   3  22   3    9.37    9.29   0
   3  23   4    2.99    9.65   0
   3  24   5   25.72   11.65   0
   4   9  11  378.18    6.24   0
   4  10   8   27.77    4.44   0
   4  10  14    1.97    2.89   0
   4  12   7  255.40    6.76   0
   4  12  15   64.20    4.49   0
   4  13   6  238.06    8.35   0
   4  15  16   -2.43    4.57   0
   4  16  16   10.87    5.29   0
   4  17   7   29.03    6.25   0
   4  17  15   12.56    5.01   0
   4  19   8   -0.28    6.49   0
   4  20   8   55.65    8.81   0
   4  20   9   17.82    6.75   0
   4  20  10   30.54    7.32   0
   4  20  11  103.77    8.81   0
   4  20  12   75.92    8.01   0
   4  21  10  108.04    9.71   0
   4  21  11   23.96    8.26   0
 -13  -8  -2    2.12    6.83   0
 -13  -7  -3   18.58    7.66   0
 -13  -4  -6   23.80    6.15   0
 -12 -12   5   26.89    9.32   0
 -12 -11   3   12.67    9.82   0
 -12 -10   1    9.78    9.28   0
 -12  -9  -1   48.22    6.76   0
 -12  -3  -7   63.02    5.99   0
 -11 -12   6   38.11   10.41   0
 -11  -9  -1    6.53    7.72   0
 -11   0  -9   -5.39    2.95   0
 -11   2 -10   -0.04    2.04   0
 -10  -9  -1   78.53    8.68   0
 -10   0  -9    1.05    2.59   0
  -9 -11   3   15.58    8.48   0
  -9 -10   1   11.61    7.79   0
  -9  -3  -7   -0.63    3.35   0
  -9   8 -12    0.53    2.41   0
  -8 -12   7   11.81    6.68   0
  -8 -12  13   49.88   11.06   0
  -8  -7  -3   -0.38    5.33   0
  -8  -5  -5   56.33    5.34   0
  -8  -1  -8    5.98    2.27   0
  -7 -12  10   -2.33    6.69   0
  -7 -12  12  170.98   10.44   0
  -7 -11  16   12.32   11.22   0
  -7 -10   2   35.63    5.64   0
  -7  -8  -1   32.46    6.05   0
  -7  -2  -7   62.91    2.78   0
  -7  12 -12  171.89    6.24   0
  -6 -11  14   24.90   10.60   0
  -6 -11  15   -3.98    8.56   0
  -6 -10  18   17.20    8.67   0
  -5 -10   6   24.29    6.63   0
  -5 -10  16   44.84    7.94   0
  -5  -9   3  142.96    8.09   0
  -5  -6  -2   52.29    4.29   0
  -5  -5  -3  300.10    6.06   0
  -5  -4  -4  158.16    3.91   0
  -5   0  -7    1.23    0.87   0
  -5  18 -11    5.93    5.98   0
  -5  19 -11   -0.11    7.82   0
  -4 -10  10    8.26    5.44   0
  -4 -10  11  785.38   13.73   0
  -4 -10  12    6.13    5.71   0
  -4  -9   5  189.17    6.31   0
  -4  -9  16   67.53    9.68   0
  -4  -8  19   63.95    8.04   0
  -4  -4  -3   58.04    2.86   0
  -4   6  -9   49.45    2.80   0
  -4  20 -10   31.26    6.87   0
  -4  21 -10  122.00   10.01   0
  -3  -9  10   68.13    5.56   0
  -3  -9  11  120.78    6.60   0
  -3  -8   5   10.81    3.96   0
  -3  -8  16  113.40    8.74   0
  -3  -6   1    8.48    3.08   0
  -3   9  -9   31.42    4.18   0
  -2  -7   6  330.98    6.78   0
  -2  -7  15    3.40    6.03   0
  -2  -6  18  139.61    8.06   0
  -2  -5  20   -2.20    5.47   0
  -2  -4  21   19.44    6.58   0
  -2  -3  -1  881.53    6.26   0
  -2  20  -8  107.16    8.88   0
  -2  21  -8    8.09    9.04   0
  -2  24  -7    1.21    9.01   0
  -1  -6   8  468.98    8.05   0
  -1  -6  13  266.62    7.60   0
  -1  -5  17   19.55    4.31   0
  -1  -4  19    1.20    3.98   0
  -1  -3   1   67.18    2.58   0
  -1   7  -6   74.60    3.49   0
  -1  23  -6    4.30    7.80   0
   0  -4  15  632.00    8.69   0
   0  -2  19    1.48    3.90   0
   0   6  -4  515.41    6.12   0
   0  13  -6  -13.38    5.38   0
   0  14  -6   18.73    6.34   0
   0  15  -6   -7.15    4.89   0
   0  16  -6  439.48   10.43   0
   0  17  -6   -5.88    8.07   0
   0  22  -5  120.37    9.72   0
   0  24  -4  184.24   12.05   0
   0  25  -4   -4.54    9.93   0
   1   6  -2   -2.87    2.85   0
   1   8  -3   50.40    4.23   0
   1  12  -4   18.35    4.86   0
   1  13  -4  308.09    8.02   0
   1  17  -4   41.07    6.44   0
   1  18  -4   64.10    7.30   0
   1  19  -4    7.59    8.86   0
   1  22  -3   49.12    8.10   0
   1  24  -2    1.04    8.05   0
   1  25  -2  -11.02   10.30   0
   2   0  11   -1.10    1.11   0
   2   3   3    3.25    2.30   0
   2   4   2 4311.01   13.19   0
   2   7   0  138.73    4.52   0
   2   9  -1  529.73    7.82   0
   2  13  -2   10.57    4.60   0
   2  14  -2  104.72    6.13   0
   2  15  -2  327.69    8.78   0
   2  16  -2   12.46    5.23   0
   2  23   0  140.78   10.21   0
   2  24   0    0.58   10.06   0
   3  13   1  103.62    5.98   0
   3  14   1   60.52    5.55   0
   3  16   1   34.20    5.68   0
   3  17   1  282.67    9.42   0
   3  19   1   61.18    9.57   0
   3  24   4   -8.60    8.26   0
   4   9  13  135.86    4.29   0
   4  10   7    9.85    4.72   0
   4  11  15   23.21    3.42   0
   4  12  16   -2.63    3.73   0
   4  13  16   62.12    4.84   0
   4  14   5   -4.75    6.63   0
   4  18   6   10.27    6.39   0
   4  19   6  187.42   10.68   0
   4  20   7    4.64    6.69   0
   4  21   8    6.04    6.64   0
   4  22  10    7.85    8.40   0
 -13  -9   0   -8.22    6.99   0
 -13  -6  -4  -10.60    5.67   0
 -13  -1  -8   -5.26    4.22   0
 -12 -11   4   42.14   10.97   0
 -12  -8  -2    9.28    6.46   0
 -12  -7  -3   -3.78    7.85   0
 -12  -4  -6   16.65    6.03   0
 -11 -12   8   11.11   10.66   0
 -11 -10   1    9.45    6.53   0
 -11  -8  -2   -1.24    7.26   0
 -11  -3  -7   95.04    5.43   0
 -10 -12   7    2.00    8.44   0
 -10 -12   8   20.61   11.25   0
 -10 -11   3    4.42    7.21   0
 -10  -8  -2   31.35    7.34   0
  -9 -12   7    1.92    7.65   0
  -9 -12   8   96.71   10.43   0
  -9 -12  13   -3.70   10.83   0
  -9  -8  -2  164.17    7.03   0
  -9  -7  -3  202.06    8.09   0
  -9  -4  -6   33.88    4.23   0
  -8 -12   9   -9.21    6.38   0
  -8 -12  10    8.18    7.60   0
  -8 -12  12    8.14    8.49   0
  -8 -11   4   23.17    6.89   0
  -8 -10   2   20.45    6.08   0
  -8  -9   0 2516.52   24.48   0
  -8   9 -12   20.65    2.75   0
  -7 -11  15   64.77   10.62   0
  -7  -9   1    5.78    6.14   0
  -7  11 -12   13.36    4.01   0
  -6 -11   8  298.64   10.20   0
  -6 -11  10    6.39    8.60   0
  -6 -11  11   18.66    8.97   0
  -6 -11  12  111.87    9.05   0
  -6 -10  17    9.31    8.19   0
  -6  -8   0    8.33    4.51   0
  -6  -1  -7   13.04    1.75   0
  -6   8 -11  172.05    4.38   0
  -6  15 -12   23.69    5.92   0
  -6  17 -12   -5.50    6.67   0
  -5 -10   7   17.15    6.83   0
  -5 -10  14  252.98   12.68   0
  -5  -9  18    7.32    7.54   0
  -5  11 -11   -7.06    3.42   0
  -5  20 -11    2.68    6.38   0
  -4  -8   3   14.08    3.99   0
  -4  -8  18   10.77    6.78   0
  -4  -7  20   29.67    7.48   0
  -3  -8  15  142.96    8.88   0
  -3  -7   3  336.14    6.53   0
  -3  -7  18    3.47    5.73   0
  -3  -6  20    5.75    6.34   0
  -3  22  -9   20.11    8.07   0
  -3  23  -9   -2.33    9.27   0
  -2  -7   7   26.93    5.95   0
  -2  -7  14   29.08    6.49   0
  -2  -6  17   -0.34    6.34   0
  -2  -2  -2  115.40    2.16   0
  -2  23  -8   -4.99    9.95   0
  -1  -6  10    1.62    4.75   0
  -1  -6  12   -2.15    3.75   0
  -1  -5   5    6.68    4.06   0
  -1  -3  20   43.53    4.55   0
  -1  10  -7  110.67    5.11   0
  -1  21  -7   19.75    7.39   0
   0  -4   7   21.20    2.52   0
   0  -4  14    1.33    3.62   0
   0  -1  20   -3.41    3.59   0
   0   0  21    9.68    3.75   0
   0   8  -5 1415.87   11.07   0
   0  12  -6  747.51   10.37   0
   0  18  -6  217.32   10.12   0
   0  19  -6    6.31    6.47   0
   0  20  -6   57.12   11.32   0
   0  23  -5    1.36    8.23   0
   1   0   3    1.16    0.33   0
   1   0  18   57.12    3.28   0
   1  11  -4   34.75    5.08   0
   1  23  -3    8.66    8.06   0
   1  24  -3  -11.60    9.28   0
   2   1  15   24.83    1.81   0
   2  12  -2  742.93   10.47   0
   2  20  -2  140.86    8.97   0
   2  25   0    1.97   10.22   0
   3   4   7  576.03    4.52   0
   3   7   3  349.17    6.30   0
   3   8  19    1.80    1.32   0
   3  15   0   -0.43    6.64   0
   3  16   0   -2.38    7.09   0
   3  21   1  118.78   11.80   0
   3  22   2   93.61    9.83   0
   3  25   4   -2.67    8.75   0
   4   8  10    4.25    2.82   0
   4   9   8  611.75    7.62   0
   4   9  14    3.95    2.65   0
   4  12   5    2.88    5.39   0
   4  13   5   -4.13    4.43   0
   4  15   4   15.41    6.78   0
   4  18   5  118.05    8.11   0
   4  19   5   13.79    6.59   0
   4  20   5   13.98    8.15   0
   4  20   6  100.75    8.30   0
   4  21   6   17.58    8.84   0
   4  22   7   24.32    8.83   0
   4  22   8   16.13    6.99   0
   4  23   8   22.39    9.28   0
 -13  -9   1    8.53    8.60   0
 -13  -2  -7    4.60    4.94   0
 -12 -11   5   79.77    9.79   0
 -12 -10   2   15.07    7.68   0
 -12  -9   0  229.77   10.32   0
 -12  -6  -4   11.96    5.39   0
 -12  -5  -5   -1.54    5.02   0
 -12  -1  -8   -4.42    4.06   0
 -11 -12   9   21.62    9.93   0
 -11 -11   4    2.51    7.40   0
 -11 -10   2  339.61   13.11   0
 -11  -9   0  -13.03    7.65   0
 -11  -7  -3    9.29    5.70   0
 -11  -6  -4   -3.57    6.22   0
 -11  -4  -6    1.08    4.59   0
 -10 -12   9   -0.27    8.73   0
 -10 -12  10   22.43    9.53   0
 -10 -12  11   10.53    8.59   0
 -10  -9   0  197.21   10.38   0
 -10  -7  -3   11.24    4.94   0
 -10  -6  -4  219.97    8.25   0
 -10  -5  -5   13.62    5.22   0
 -10  -4  -6   40.60    5.31   0
  -9 -12  11   11.55    8.48   0
  -9 -11   5   12.98    8.46   0
  -9 -10   2   28.89    6.47   0
  -9  -9   0    1.27    5.55   0
  -9  -6  -4   10.00    4.13   0
  -9  -5  -5  162.82    5.49   0
  -8 -11   6  110.26   11.33   0
  -8 -11  15   36.47   11.25   0
  -8  -8  -1   76.00    7.04   0
  -7 -11  12    2.90    9.78   0
  -7 -11  14   -2.60    7.86   0
  -7 -10  17    0.19   11.07   0
  -7  -7  -2   13.08    4.26   0
  -7  -6  -3   50.07    5.30   0
  -7  -3  -6    8.70    3.33   0
  -6 -10  15   -0.31    9.53   0
  -6 -10  16  121.53   10.00   0
  -6  -9  18   48.13   10.51   0
  -6  13 -12   41.39    6.12   0
  -6  14 -12   29.77    4.55   0
  -6  18 -12   -0.62    5.46   0
  -5 -10   8  335.66    9.41   0
  -5  -9   4   77.13    5.47   0
  -5  -9  17   -5.33    7.10   0
  -5  -8  19   64.36    9.51   0
  -5  -7   0   -5.21    4.00   0
  -5  10 -11   82.06    4.60   0
  -4  -9  13  108.45    9.07   0
  -4  -8  17   -4.56    7.98   0
  -4  -7  19  -21.47    8.08   0
  -4  -6   0  327.36    6.95   0
  -4  15 -11   -0.29    5.99   0
  -4  16 -11   25.74    6.66   0
  -4  17 -11   44.64    7.51   0
  -3  -6  19   20.26    7.59   0
  -3  -5   0    5.10    2.79   0
  -3  -5  21   -7.30    5.95   0
  -3  13 -10   10.36    5.68   0
  -3  14 -10   16.25    4.45   0
  -3  15 -10   23.01    5.54   0
  -3  18 -10    1.07    6.28   0
  -3  19 -10   37.36    8.39   0
  -2  -6   4  531.90    6.95   0
  -2  -5   2   47.80    3.33   0
  -2   8  -8  560.93    7.66   0
  -2  13  -9    1.60    5.32   0
  -2  14  -9   -5.30    4.12   0
  -2  15  -9   87.56    6.14   0
  -2  16  -9   57.52    6.16   0
  -2  17  -9   30.36    6.54   0
  -1  -4   3 1478.58    8.71   0
  -1  -2   0    3.66    1.44   0
  -1   6  -6   20.89    3.59   0
  -1   9  -7   70.74    4.42   0
  -1  15  -8  181.59    8.57   0
  -1  16  -8   71.49    6.53   0
  -1  23  -7   91.77    9.39   0
   0  -4   8  500.16    6.44   0
   0  -4  13  319.26    6.06   0
   0  11  -6   -4.05    4.46   0
   0  21  -6   -8.23    6.85   0
   0  22  -6   58.91   10.19   0
   0  24  -5   15.94    8.94   0
   0  25  -5  -10.41   10.91   0
   1  -2  13  544.96    6.44   0
   1  -1  16   37.87    3.36   0
   1   7  -3   18.57    3.27   0
   1  15  -5    6.20    6.44   0
   1  17  -5  254.69   10.48   0
   1  18  -5  175.66   10.83   0
   1  22  -4    1.42    8.01   0
   1  23  -4   59.16   10.59   0
   2   3  18  105.06    2.71   0
   2   5  20    1.04    1.33   0
   2   6   0  396.87    7.28   0
   2  10  -2  225.76    6.18   0
   2  14  -3  198.42    8.11   0
   2  15  -3    8.55    6.83   0
   2  16  -3   20.72    6.65   0
   2  17  -3   93.30    8.90   0
   2  18  -3   56.86    9.27   0
   2  21  -2    9.71    6.78   0
   2  24  -1   19.28    8.31   0
   3   5   5  129.01    2.98   0
   3   8   2  828.16    9.04   0
   3  13   0   -1.58    4.78   0
   3  14   0   14.25    4.85   0
   3  18   0   -0.19    6.79   0
   3  19   0   -3.94    6.33   0
   3  20   0   52.63   10.06   0
   3  22   1  -14.65    7.93   0
   3  25   3   13.14    8.35   0
   4   8   9  295.17    5.03   0
   4   8  12   49.07    2.96   0
   4   9   7  444.17    6.90   0
   4  11   5    1.84    4.02   0
   4  11  16   18.12    3.18   0
   4  13   4   84.76    5.62   0
   4  18   4   -8.06    6.10   0
   4  19   4   60.78    7.26   0
   4  20   4   21.50    8.60   0
   4  21   5    5.23    7.34   0
   4  22   6   -1.73    7.27   0
   4  23   6   22.50   10.23   0
   4  23   7   -1.01    8.03   0
 -13  -6  -3   -3.13    8.36   0
 -13  -3  -6   68.52    6.66   0
 -12 -11   6   13.75    8.76   0
 -12 -10   3   -3.51    8.23   0
 -12  -8  -1    3.89    6.13   0
 -11 -11   6   65.47   11.41   0
 -11 -10   3   36.99    9.92   0
 -11  -8  -1   29.86    8.53   0
 -11  -1  -8    2.01    3.58   0
 -10 -11   6   14.72    9.29   0
 -10  -8  -1  464.52   12.00   0
  -9 -11   6   64.91    7.91   0
  -9 -11  14    0.52   11.55   0
  -9  -8  -1   22.88    5.06   0
  -8 -11   7   79.10    7.87   0
  -8 -11   8   24.96    9.78   0
  -8 -11  12   -4.30   10.25   0
  -8 -11  13    7.49    8.74   0
  -8 -11  14   43.06    9.76   0
  -8 -10   3    7.28    5.92   0
  -8  -7  -2   58.00    6.50   0
  -8   1  -9    7.09    1.61   0
  -7 -11   9  260.45   10.95   0
  -7 -11  10   23.57    6.93   0
  -7 -11  11    6.51    6.79   0
  -7 -10  16   19.79    9.51   0
  -7  -9   2   36.05    6.83   0
  -7  -8   0    3.84    4.61   0
  -7  -5  -4  128.20    4.83   0
  -7  -4  -5  166.51    4.51   0
  -6 -10   6  857.79   13.41   0
  -6 -10   7   -0.26    7.22   0
  -6  -9   3   15.44    4.89   0
  -6  -9  17   -1.11    9.41   0
  -6  -6  -2  440.01    8.18   0
  -6  12 -12   13.19    4.84   0
  -5  -9   5   41.41    5.27   0
  -5  -9  16   34.48    7.65   0
  -5  -8  18   19.21    9.10   0
  -5   6 -10  268.90    4.14   0
  -4  -9   9    6.62    4.81   0
  -4  -9  10    0.52    4.96   0
  -4  -8   4  613.77    9.14   0
  -4  -8  16   29.00    8.86   0
  -4   8 -10    3.83    3.17   0
  -4  14 -11    8.59    4.93   0
  -4  18 -11   51.80    6.53   0
  -4  19 -11   30.43    6.96   0
  -3  -8   9  525.04   10.17   0
  -3  -8  12  154.33    6.98   0
  -3  -7   4  250.65    6.15   0
  -3  -6   2  293.15    5.94   0
  -3   3  -7    2.56    1.33   0
  -3  12 -10   67.79    4.83   0
  -3  21 -10   13.96    8.25   0
  -2  -7   9    3.47    4.25   0
  -2  -7  11   -5.96    4.66   0
  -2  -6  16   56.90    6.02   0
  -2  -4  20   10.42    5.31   0
  -2  12  -9   54.80    4.85   0
  -2  20  -9   14.53    6.56   0
  -2  21  -9    2.72    7.47   0
  -1  -5   6  598.77    7.57   0
  -1  -5  15   28.42    4.11   0
  -1  -4  17   12.74    5.05   0
  -1  13  -8   57.09    5.30   0
  -1  19  -8  297.86   10.94   0
  -1  20  -8   24.29    6.99   0
  -1  21  -8    8.23    9.07   0
  -1  24  -7   51.66    9.64   0
   0  -4   9  288.32    5.12   0
   0  -4  10   -1.37    3.82   0
   0  -4  11  342.14    6.46   0
   0  -4  12   20.57    3.09   0
   0   5  -4   -1.40    2.51   0
   0   7  -5   -3.75    2.66   0
   0  10  -6  698.68    9.25   0
   0  15  -7  -16.99    7.16   0
   0  16  -7  106.59    8.59   0
   0  17  -7    0.69    7.27   0
   0  18  -7  -16.18    7.37   0
   0  23  -6   -4.55    7.58   0
   1  -2  12    3.21    2.53   0
   1   2  20  243.46    5.39   0
   1   3  21    2.22    2.60   0
   1   5  -2  104.09    3.62   0
   1   9  -4  158.26    5.28   0
   1  21  -5    2.36    8.52   0
   1  24  -4   35.37   10.54   0
   2  19  -3  197.99   10.05   0
   2  21  -3   76.28    9.28   0
   2  23  -2   -7.67    6.91   0
   2  24  -2   51.98   10.78   0
   2  25  -1   21.00    8.56   0
   3  11   0    9.94    6.34   0
   3  12   0   -1.03    4.58   0
   3  17  -1  276.05   11.30   0
   3  18  -1   -2.63    8.01   0
   3  21   0   -6.51    6.90   0
   3  22   0  -19.53    9.62   0
   3  23   1    8.98    7.87   0
   3  24   1   -1.32   10.03   0
   3  25   2   11.60    8.58   0
   4   8   8   48.59    2.99   0
   4   8  13   93.35    3.16   0
   4   9   6    2.81    4.05   0
   4  12  17   41.46    3.98   0
   4  14   3  261.78    7.91   0
   4  16   3   43.67    6.03   0
   4  17   3  221.23    9.24   0
   4  19   3  124.86    8.20   0
   4  20   3  163.52   11.30   0
   4  22   4   12.69    9.54   0
   4  22   5    5.29    7.64   0
   4  23   5    2.38   10.28   0
 -13  -9   2   35.46    8.31   0
 -13  -8   0   -2.81    6.53   0
 -13  -5  -4    3.64    6.00   0
 -12 -10   4    4.85    8.35   0
 -12  -7  -2    9.93    5.92   0
 -12   1  -9   58.83    3.89   0
 -11 -11   7   46.79    8.91   0
 -11 -11   8   44.34    9.47   0
 -11 -11   9   45.54   11.65   0
 -11 -10   4   66.63   10.17   0
 -11  -9   1    8.75    6.09   0
 -10 -11   7   14.92    8.40   0
 -10 -11   9   22.18   11.53   0
 -10 -11  10    8.18   10.81   0
 -10 -11  11   19.49   12.14   0
 -10 -11  12    4.38   11.89   0
 -10  -7  -2   16.44    6.15   0
  -9 -11   8   35.97    7.78   0
  -9 -11   9   89.74    8.22   0
  -9 -11  12    7.75    9.05   0
  -9 -11  13   33.22    9.56   0
  -9  -7  -2  273.33    9.08   0
  -9  12 -13   -3.82    3.16   0
  -8 -11  10    2.44    7.66   0
  -8 -11  11   -0.53    7.53   0
  -8 -10   4  104.54    7.85   0
  -8  -8   0  105.33    7.34   0
  -8  -2  -7    2.83    2.04   0
  -7 -10   5   52.78    6.53   0
  -7 -10  14   14.78    9.66   0
  -7 -10  15   42.73    9.05   0
  -7   0  -8   73.81    2.36   0
  -7   9 -12    0.98    2.96   0
  -6 -10   8  540.19   11.61   0
  -6 -10  10  315.39   12.27   0
  -6 -10  11  352.27   12.70   0
  -6 -10  13  101.11    8.55   0
  -6  -9  16    6.77    9.52   0
  -6  -5  -3   -2.02    4.23   0
  -6  11 -12  123.86    5.84   0
  -5  -9  14   -9.90    8.53   0
  -5   9 -11   79.58    4.07   0
  -4  -8  15  122.77    9.49   0
  -4  -7  18   13.50    6.67   0
  -4  -6  20  -14.67    6.48   0
  -4  -5  -1  627.63    7.88   0
  -4  12 -11   16.63    5.02   0
  -3  -7   5   83.37    5.69   0
  -3  -7  15   59.20    7.47   0
  -3  -6  18  332.88   10.38   0
  -3  -5  20   20.89    6.60   0
  -3  -4  21   -0.37    7.61   0
  -3   0  -5    0.17    0.54   0
  -3  11 -10  105.08    5.07   0
  -3  22 -10   -3.51    7.05   0
  -2  -6   5   88.98    3.92   0
  -2  -6  15    0.53    4.42   0
  -2  -3  21    1.48    5.05   0
  -2  11  -9   -0.31    3.80   0
  -2  23  -9   30.28    9.95   0
  -1  -5  14   17.15    4.10   0
  -1  11  -8    2.50    5.80   0
  -1  23  -8   -0.46   10.22   0
   0  -3   5   -0.96    2.05   0
   0  -1  19   -1.97    3.80   0
   0   2  -2 1263.94    5.32   0
   0   9  -6    3.51    3.82   0
   0  13  -7    2.53    5.77   0
   0  14  -7   19.32    4.92   0
   0  19  -7  -10.23    6.46   0
   0  20  -7  -13.10    6.70   0
   0  21  -7   -4.04    9.40   0
   0  24  -6    5.63    8.95   0
   0  25  -6   17.11   10.31   0
   1  -1   5    3.54    1.39   0
   1  -1  15  432.60    6.22   0
   1  11  -5   36.77    6.56   0
   1  23  -5   22.09   10.60   0
   1  25  -4    0.07    9.12   0
   2   9  -2   55.58    4.53   0
   2  22  -3    4.34    7.64   0
   2  23  -3    3.03    9.24   0
   2  25  -2   12.67    8.27   0
   3   6   3   24.48    3.79   0
   3  13  -1   96.46    7.22   0
   3  14  -1   72.49    5.55   0
   3  20  -1   28.05    7.16   0
   3  21  -1  127.21   10.61   0
   3  23   0   22.20    8.76   0
   3  25   1    2.60    9.00   0
   4   9  15    6.89    2.12   0
   4  10  16   11.67    2.91   0
   4  16   2   58.69    6.53   0
   4  17   2  165.23    8.49   0
   4  18   2   17.11    7.79   0
   4  19   2   -5.86    9.63   0
   4  21   3    1.11    6.97   0
   4  22   3    2.15    8.61   0
   4  23   4   11.54    8.33   0
   5  17  10    4.29    5.95   0
 -13  -7  -1   26.01    6.51   0
 -13   0  -8    4.58    4.31   0
 -12 -10   6    2.34   10.40   0
 -12  -9   2   26.02    7.29   0
 -12  -8   0  102.67    8.18   0
 -12  -5  -4    1.90    5.19   0
 -12  -3  -6   11.70    5.55   0
 -12   3 -10   -0.79    2.61   0
 -11 -10   5   12.24    9.15   0
 -11  -9   2    6.00    8.67   0
 -11  -8   0  -13.94    7.62   0
 -10 -10   4  116.70    9.35   0
 -10  -8   0   18.13    7.74   0
  -9  -8   0   23.07    7.00   0
  -9  -6  -3    9.52    5.56   0
  -9  -2  -7   -0.17    3.41   0
  -8 -10   5  326.41   11.02   0
  -8 -10  15   -5.22    9.37   0
  -8  -5  -4   88.50    4.74   0
  -8  -3  -6    2.58    3.23   0
  -8   3 -10   47.18    1.32   0
  -8  12 -13   49.28    4.47   0
  -7 -10   7  193.94    9.05   0
  -7 -10  12   10.42   10.85   0
  -7 -10  13    1.60    7.89   0
  -7  -9   3   39.80    5.62   0
  -7  -9  17   12.46    9.89   0
  -7  -7  -1  315.73    7.70   0
  -7  15 -13   19.20    5.43   0
  -7  16 -13    8.33    5.16   0
  -6  -9  15   21.29   10.41   0
  -6  -8   2   18.45    4.83   0
  -6  -8  18   -6.36    9.05   0
  -6  -7   0  268.83    7.38   0
  -6  -4  -4  106.13    4.81   0
  -6  -3  -5  156.98    4.45   0
  -5  -9   8  489.31   11.71   0
  -5  -9  13   10.42    6.95   0
  -5  -8  17    9.88    7.48   0
  -5  -7   1   -0.46    4.24   0
  -5  -7  19  106.63    9.23   0
  -5  13 -12  301.93    7.95   0
  -4  -8   6  571.84    9.34   0
  -4  -8  14  224.74    9.10   0
  -4  -7   3  475.47    9.29   0
  -4  -7  17   11.86    7.84   0
  -4  -6  19   31.00    8.27   0
  -4   0  -6  740.71    3.17   0
  -4   3  -8   65.01    1.54   0
  -4   5  -9  193.82    3.43   0
  -3  -7   6  421.62    8.44   0
  -3  -5  19   39.92    8.18   0
  -3  -3  -2  664.30    5.91   0
  -2  -6   6 1717.40   12.45   0
  -2  -6  14  374.46    9.41   0
  -2  -5   3  211.40    4.81   0
  -2  -5  17    3.28    5.00   0
  -2  -4   1  317.46    5.01   0
  -2  -4  19   65.24    6.23   0
  -2   3  -6   15.97    1.85   0
  -2   7  -8  614.39    6.96   0
  -2  10  -9   26.19    3.87   0
  -2  17 -10    2.00    7.01   0
  -2  18 -10   12.52    8.57   0
  -2  19 -10   -9.57    7.78   0
  -1  -5   7 1132.73    9.65   0
  -1  -5  13  117.08    5.20   0
  -1  -4  16  155.45    6.88   0
  -1  -3  18   21.97    4.83   0
  -1  -1  -1  314.85    2.22   0
  -1  17  -9   29.56    8.23   0
   0  -2   3 1467.12    6.17   0
   0   0  20    2.36    3.59   0
   0   1  21    9.94    3.65   0
   0  12  -7  489.11    9.19   0
   0  22  -7   24.85    7.82   0
   0  23  -7   -7.95   11.22   0
   1   0  17    2.99    2.43   0
   1   6  -3  643.98    6.98   0
   1   8  -4  315.48    5.94   0
   1  15  -6   31.55    7.22   0
   1  16  -6  127.92    7.15   0
   1  17  -6  127.86    7.80   0
   1  18  -6   -4.45    6.73   0
   1  19  -6   34.18    7.13   0
   1  20  -6   10.24    9.79   0
   1  24  -5   40.09    9.41   0
   2   1  14    0.80    1.37   0
   2   8  -2  320.72    7.25   0
   2  14  -4   -2.80    6.05   0
   2  15  -4    0.02    5.09   0
   2  17  -4   77.54    7.23   0
   2  18  -4  248.61   10.10   0
   2  20  -4  117.00    8.95   0
   2  21  -4   17.50    9.31   0
   2  24  -3    0.09    8.58   0
   3   5   4    4.87    2.91   0
   3   8   1 1576.68   12.44   0
   3  10   0    3.64    4.25   0
   3  16  -2   70.72    7.82   0
   3  17  -2   13.38    9.42   0
   3  18  -2   -0.29    8.42   0
   3  24   0  -12.31    7.93   0
   3  25   0    0.31   10.61   0
   4   7  12    7.58    2.21   0
   4   8  14  257.10    4.25   0
   4  10   4   50.98    4.50   0
   4  13   2  152.41    7.32   0
   4  14   2   16.27    4.92   0
   4  20   2   -1.21    6.93   0
   4  21   2   28.35    7.78   0
   4  24   4   11.75    9.12   0
   5  14   9   37.50    5.85   0
   5  14  10    1.47    4.94   0
   5  14  11   -1.67    4.54   0
   5  15   8   15.50    5.93   0
   5  15   9   -5.14    5.69   0
   5  15  10   -2.07    4.25   0
   5  15  11    5.88    5.31   0
   5  15  12   10.67    5.07   0
   5  16   8  182.41    8.75   0
   5  16  10   42.08    5.47   0
   5  16  11    5.26    4.66   0
   5  16  12  -12.77    5.49   0
   5  17   8   14.23    6.16   0
   5  17  11    5.49    5.12   0
   5  17  12   19.82    5.42   0
   5  17  13   31.03    6.25   0
   5  18   7   -5.88    7.75   0
   5  18   8    1.76    5.96   0
   5  18   9   -5.70    5.44   0
   5  18  10   80.57    7.19   0
   5  18  12   49.24    7.54   0
   5  18  13   94.10    7.91   0
   5  19   8   59.89    8.59   0
   5  19   9    8.12    6.10   0
   5  19  10    5.30    6.40   0
   5  19  11   -0.36    6.19   0
   5  19  12   -8.64    7.10   0
   5  20   8   -2.56    7.74   0
   5  20   9   -1.00    7.59   0
   5  20  11    1.83    7.63   0
 -13  -8   2   15.00    9.32   0
 -13  -7   0    7.79    7.77   0
 -13  -6  -2   11.50    6.41   0
 -13  -5  -3   -3.20    7.46   0
 -12  -9   3   15.35    7.87   0
 -11 -10   6   17.80    8.43   0
 -11 -10   7    4.44   10.26   0
 -11  -9   3   44.49    8.93   0
 -11  -7  -1   15.70    7.63   0
 -11  -5  -4   -3.86    4.38   0
 -11  -4  -5   -3.52    4.85   0
 -11  -3  -6   32.03    4.95   0
 -11   1  -9   37.79    3.40   0
 -10  -3  -6  568.55    9.41   0
 -10  -2  -7    6.85    2.88   0
  -9 -10   6   -1.45    6.64   0
  -9 -10   7   40.54    9.28   0
  -9 -10  14   71.69   11.29   0
  -9  -9   3    4.53    7.70   0
  -9  -5  -4    8.30    4.09   0
  -9  -4  -5    7.81    4.93   0
  -9  -3  -6   36.59    4.37   0
  -9  11 -13   16.37    2.75   0
  -8 -10   7   22.42    6.84   0
  -8 -10   8   52.59    8.82   0
  -8 -10  11    4.37    9.65   0
  -8 -10  12   -0.41    9.75   0
  -8 -10  13  -10.68    8.19   0
  -8  -9  16   24.57   12.07   0
  -7 -10   9   91.94    8.04   0
  -7 -10  10  440.01   12.61   0
  -7  -9  15  -12.86    9.84   0
  -7  -9  16  134.93   11.43   0
  -7  -6  -2  158.75    5.96   0
  -6  -9  14   48.90    7.54   0
  -6  -8  17   12.79    9.56   0
  -6  10 -12    0.93    3.20   0
  -6  17 -13   15.73    6.55   0
  -5  -9   9  106.98    7.25   0
  -5  -9  10  112.19    7.20   0
  -5  -8   4  974.98   11.97   0
  -5  -8  16    4.72    6.80   0
  -5  -7  18   -5.83    8.51   0
  -5  -4  -3  104.73    4.36   0
  -5  12 -12    4.12    4.47   0
  -4  -8  12   44.16    7.75   0
  -4  -8  13   84.63    6.88   0
  -4  -7  16   -4.31    8.20   0
  -4  -6   1  702.15    8.92   0
  -4  -5  20    2.20    8.09   0
  -4  -4  -2   21.10    2.80   0
  -3  -7  13   18.63    6.31   0
  -3  15 -11    9.36    6.33   0
  -3  16 -11   10.44    5.55   0
  -3  19 -11   27.88    6.67   0
  -3  21 -11   15.35    8.16   0
  -2  -5  16    7.96    6.27   0
  -2  -3  20    1.26    6.50   0
  -2  14 -10    1.54    4.66   0
  -2  15 -10   -7.12    4.78   0
  -2  20 -10   12.82    7.09   0
  -2  21 -10    0.49    6.93   0
  -1  -5   8  283.79    5.94   0
  -1  -5  10    4.56    4.48   0
  -1  -5  11    2.08    3.53   0
  -1  -3   2 3340.41   11.32   0
  -1   7  -7  106.92    4.80   0
  -1  10  -8   37.74    4.10   0
  -1  14  -9   18.65    6.69   0
  -1  15  -9    4.14    5.15   0
  -1  16  -9   27.94    5.67   0
  -1  19  -9   38.93    7.26   0
  -1  20  -9   15.33    6.40   0
  -1  21  -9    0.16    8.85   0
   0  -3   6    3.08    3.05   0
   0  -3  14    5.46    2.61   0
   0   3  -3    3.45    2.00   0
   0   6  -5   11.04    2.82   0
   0   8  -6 1719.46   12.52   0
   0  11  -7   -5.15    4.21   0
   0  16  -8   99.41    8.25   0
   0  17  -8    5.53    7.72   0
   0  18  -8   13.29    8.69   0
   0  19  -8    5.82    8.16   0
   0  24  -7   -1.27    8.05   0
   1  10  -5   -4.06    4.24   0
   1  14  -6   78.12    5.77   0
   1  21  -6    0.23    7.49   0
   1  25  -5  -11.14    8.39   0
   2   2  16    6.29    1.82   0
   2   5   0   78.39    3.76   0
   2  10  -3  710.38    9.38   0
   2  22  -4   57.36    8.61   0
   3   3  10    2.67    0.66   0
   3   9   0   -9.21    3.99   0
   3  11  -1  103.10    5.41   0
   3  15  -2   38.33    5.52   0
   3  20  -2  223.55   10.40   0
   3  22  -2   92.38   10.64   0
   3  24  -1   -9.26    8.24   0
   4   7   8  235.39    4.30   0
   4   9   4   81.16    5.42   0
   4  12   2   53.47    5.00   0
   4  12  18   20.27    3.42   0
   4  14   1  104.42    7.26   0
   4  15   1    5.47    5.25   0
   4  16   1   11.34    5.58   0
   4  17   1   12.14    6.26   0
   4  18   1   83.64    8.17   0
   4  19   1   51.94    7.74   0
   4  20   1    2.73    7.29   0
   4  21   1   28.33   10.15   0
   4  23   2   19.26    8.46   0
   5  13   9   24.81    4.97   0
   5  13  10  115.15    6.23   0
   5  14  12   52.45    4.35   0
   5  14  13   89.04    6.09   0
   5  15  13    6.07    4.79   0
   5  16   6   71.81    7.94   0
   5  16   7    6.78    5.00   0
   5  16  14    1.53    5.01   0
   5  17   6   -2.76    7.33   0
   5  17  14   16.78    6.68   0
   5  18   6   -1.77    7.99   0
   5  19   6    6.24    8.21   0
   5  20   7    3.47    6.67   0
   5  21   7   30.97    8.59   0
   5  21   8    1.50    6.44   0
   5  21   9   -2.75    6.64   0
   5  22   8    8.77    8.82   0
 -13  -8   3   25.64    9.89   0
 -13  -6  -1   85.85    8.86   0
 -13  -4  -4   -6.46    5.67   0
 -13  -3  -5   54.60    7.23   0
 -12  -8   2   14.26    8.76   0
 -12  -7   0   43.37    8.39   0
 -12  -6  -2   15.44    5.88   0
 -12   0  -8  181.04    5.95   0
 -11 -10   8    2.32    9.50   0
 -11 -10   9   -2.60    9.30   0
 -11 -10  10   -4.89    9.50   0
 -11  -9   4   13.68    9.26   0
 -11  -8   1   24.42    6.85   0
 -11   3 -10    6.70    2.61   0
 -11   5 -11    6.44    1.62   0
 -10 -10   8   59.98    9.67   0
 -10 -10   9   14.13    8.37   0
 -10 -10  10    7.43    8.92   0
 -10 -10  11  107.53   11.45   0
 -10  -9   3   18.99    6.67   0
 -10  -8   1  537.86   12.14   0
 -10  -7  -1   60.06    6.75   0
 -10   1  -9   -1.38    2.44   0
  -9 -10   8   63.61    8.05   0
  -9 -10   9   14.27    7.22   0
  -9 -10  10   89.04    9.28   0
  -9 -10  11   -2.58    8.46   0
  -9 -10  12   48.30    9.24   0
  -9  -7  -1  418.57    9.34   0
  -8  -9   4   27.95    6.42   0
  -8  -9  15    8.81   12.81   0
  -8  -6  -2   88.38    6.49   0
  -7  -9   5    0.25    5.46   0
  -7  -9  14   91.38   11.41   0
  -7  -8  17   15.28   11.54   0
  -7  -7   0    6.17    4.50   0
  -7  -5  -3  200.95    6.47   0
  -7  -1  -7   71.50    2.95   0
  -6  -9   7   18.39    5.29   0
  -6  -9   9   10.75    7.81   0
  -6  -9  10  271.24   11.40   0
  -6  -9  12    8.43    6.80   0
  -6  -9  13   11.75    7.18   0
  -6  -8   3   -5.00    4.65   0
  -6  -8  16   -4.23    9.00   0
  -6  -7   1    0.23    5.93   0
  -6  -6  -1  214.15    6.18   0
  -6  16 -13   14.51    5.20   0
  -5  -8   5   33.21    5.12   0
  -5  -8  15   10.49    6.92   0
  -5  -7   2   67.62    5.04   0
  -5  -7  17   48.03    9.11   0
  -5  -6   0    0.70    4.01   0
  -5  -3  -4 1001.92    7.83   0
  -5  -2  -5    8.87    2.00   0
  -4  -8   9  281.31    8.01   0
  -4  -6  18   15.88    6.51   0
  -4  -3  -3    5.66    2.80   0
  -4   7 -10   19.93    2.34   0
  -4  17 -12   31.54    5.34   0
  -4  18 -12   -5.93    6.03   0
  -4  19 -12    9.36    6.43   0
  -3  -7   8  277.24    7.28   0
  -3  -6  16   65.91    6.41   0
  -3  -5  18   14.57    7.28   0
  -3  -4  20   48.32    6.83   0
  -3  -3  21   21.16    7.69   0
  -3  -2  -3  866.25    5.29   0
  -3  -1  -4 2507.00    6.86   0
  -3  14 -11    4.01    4.71   0
  -2  -6   8  100.25    5.12   0
  -2  -6   9   21.89    5.58   0
  -2  -6  12    4.16    4.37   0
  -2  -4  18   -5.91    4.75   0
  -2  -2  21   -0.92    5.28   0
  -2   9  -9  148.16    4.97   0
  -2  13 -10    2.75    4.31   0
  -1  -4  15    2.22    3.54   0
  -1  -3  17   68.57    5.76   0
  -1  13  -9  148.51    6.11   0
  -1  22  -9    9.53    8.15   0
  -1  23  -9   42.90    9.14   0
   0  -3  13    9.32    3.53   0
   0  10  -7   11.62    5.45   0
   0  14  -8  680.11   12.17   0
   0  15  -8   -5.82    5.19   0
   0  20  -8   69.48    8.12   0
   0  21  -8   -0.05    7.20   0
   0  22  -8    1.37    9.03   0
   1   1  18    5.27    3.00   0
   1   3  -1   66.79    3.42   0
   1   7  -4  101.53    4.10   0
   1  12  -6   -5.18    4.34   0
   1  24  -6   19.82    8.83   0
   2   6  -1  289.70    5.28   0
   2   9  -3  230.45    6.06   0
   2  12  -4   60.64    5.20   0
   2  16  -5 1109.01   16.62   0
   2  17  -5    0.73    6.52   0
   2  18  -5   -5.70    8.09   0
   2  19  -5    7.30    6.91   0
   2  20  -5   10.70    9.83   0
   2  24  -4   19.11    8.85   0
   2  25  -4   -3.25   10.34   0
   3  10  -1 1199.19   12.78   0
   3  18  -3    4.84    7.95   0
   3  19  -3    6.13    8.69   0
   3  23  -2    3.08    8.09   0
   3  24  -2   74.69   11.65   0
   3  25  -1   -5.41    8.45   0
   4   7   7    1.99    2.28   0
   4   7  13   20.33    2.12   0
   4   8   5  129.66    4.43   0
   4  10   3   79.24    4.90   0
   4  10  17    6.63    2.77   0
   4  16   0   -2.61    7.65   0
   4  17   0   64.91    8.60   0
   4  18   0   86.66    7.89   0
   4  19   0   27.36    8.92   0
   4  20   0    9.17   10.29   0
   4  23   1   19.38    8.98   0
   5  12   8   31.98    5.09   0
   5  12   9  316.63    7.93   0
   5  12  11    8.85    4.08   0
   5  13   7   23.46    5.37   0
   5  13  13   -0.38    3.95   0
   5  15   5   13.44    6.18   0
   5  15   6    0.26    4.59   0
   5  16   5   87.95    8.35   0
   5  18   5   21.20    6.32   0
   5  19   5   27.42    7.18   0
   5  20   5   16.85    8.41   0
   5  21   6    8.91    7.65   0
   5  22   6   10.10    9.03   0
   5  22   7    7.04    7.06   0
 -13  -8   4   22.43   11.02   0
 -13  -7   1   23.99    7.35   0
 -13   1  -8   -2.47    4.79   0
 -12  -9   7   25.13   11.48   0
 -12  -8   3  119.69   10.99   0
 -12  -4  -4   21.37    6.85   0
 -12  -1  -7   52.47    5.08   0
 -11  -9   5    1.49    7.47   0
 -11  -8   2   21.61    6.72   0
 -11  -7   0   17.88    8.26   0
 -11   0  -8   53.39    4.14   0
 -10  -8   2   46.29    8.20   0
  -9  -9  14   30.52   12.86   0
  -9  -9  15    2.28   10.10   0
  -9  -6  -2  271.80    7.46   0
  -8  -9  14   15.90    8.68   0
  -8  -8   2   28.55    5.68   0
  -8  -7   0  244.81    8.88   0
  -8   0  -8  265.83    4.37   0
  -7  -9   6  185.74    8.49   0
  -7  -9   7   99.95    8.83   0
  -7  -9  12    1.99    9.18   0
  -7  -9  13   16.91    7.51   0
  -7  -8   3  243.75    9.28   0
  -7  -8  16   19.46   10.67   0
  -7  -4  -4   13.14    4.14   0
  -7   8 -12  214.43    4.09   0
  -7  12 -13    5.27    3.85   0
  -6  -8   4   15.88    4.80   0
  -6  -8  15   -1.91    8.79   0
  -6  -7  18    9.87    7.74   0
  -6   9 -12    7.63    3.43   0
  -6  14 -13   22.44    5.09   0
  -5  -8   6    6.37    4.57   0
  -5  -6  19    1.27    7.10   0
  -4  -6   2   51.15    5.30   0
  -4  -6  17    7.80    8.58   0
  -4  -5   0 1144.73   10.74   0
  -4  -5  19   71.30    9.50   0
  -4  14 -12    9.00    5.19   0
  -3  -6  15    9.80    4.90   0
  -2  -3   0  734.79    5.86   0
  -2  -3  19   98.14    8.14   0
  -1  12  -9  -11.38    4.13   0
   0  -3   7    0.61    2.93   0
   0  -3  12   -1.14    3.65   0
   0   0  19    5.56    3.81   0
   0   4  -4   43.72    2.75   0
   0  13  -8   -7.38    4.56   0
   0  23  -8   -3.68    8.13   0
   0  24  -8   14.06   10.64   0
   1   0  16   23.23    2.77   0
   1   2  19   23.46    3.52   0
   1   4  -2  705.12    6.13   0
   1  15  -7  231.95    9.48   0
   1  16  -7  108.04    7.35   0
   1  17  -7   47.89    6.83   0
   1  18  -7    6.09    6.46   0
   1  19  -7    1.08    6.99   0
   1  20  -7   32.41    7.50   0
   1  21  -7   13.79    7.48   0
   1  22  -7   -1.84   10.95   0
   1  25  -6    2.90    8.84   0
   2   1  13    3.55    1.49   0
   2  22  -5   17.04    8.47   0
   2  23  -5    5.78   10.25   0
   3   4   5  290.14    3.53   0
   3   6   2  297.38    5.13   0
   3   8   0   -1.91    3.72   0
   3  12  -2   -0.72    4.41   0
   3  22  -3   11.47    8.59   0
   3  23  -3   20.37    9.22   0
   4  12   1   -0.78    4.61   0
   4  14   0  106.49    7.53   0
   4  15   0  470.35   10.57   0
   4  21   0  245.85   11.70   0
   4  22   0   99.27   10.21   0
   4  23   0   21.33   12.52   0
   5  12  12   11.16    3.87   0
   5  14  14    0.52    3.59   0
   5  15   4    9.45    6.84   0
   5  15  15    7.85    4.46   0
   5  16  15   11.49    4.35   0
   5  18   4   13.55    6.61   0
   5  20   4    6.58    6.79   0
   5  21   4   31.12    9.76   0
   5  22   5   -2.27    7.96   0
   5  23   6    0.16    7.63   0
 -13  -7   2    3.38    7.09   0
 -13  -6   0    6.16    7.32   0
 -13  -5  -2   40.69    6.85   0
 -13  -4  -3    2.08    7.22   0
 -12  -9   8   -1.59    8.62   0
 -12  -7   1    5.21    6.74   0
 -12  -3  -5   13.17    4.76   0
 -12  -2  -6   47.18    4.91   0
 -12   2  -9   65.21    4.10   0
 -11  -9  11    8.81   11.57   0
 -11  -8   3   11.51    8.35   0
 -11  -5  -3   84.80    6.34   0
 -11  -4  -4   30.30    5.93   0
 -10  -9   6   15.93    7.45   0
 -10  -9   7   15.89   10.07   0
 -10  -9  12   16.67   11.36   0
 -10  -9  13   -0.89    9.63   0
 -10  -7   0   59.46    6.07   0
 -10  -5  -3  359.78    9.69   0
 -10   0  -8   27.62    3.17   0
 -10   3 -10   -1.00    2.06   0
  -9  -9   6    8.54    7.02   0
  -9  -7   0    4.35    5.18   0
  -9  10 -13   29.14    2.57   0
  -8  -9   6  702.38   14.36   0
  -8  -9   7   14.34    6.50   0
  -8  -9   8    1.37    9.44   0
  -8  -9  10   66.55    9.75   0
  -8  -9  11   -4.35    8.81   0
  -8  -9  12   14.30    8.31   0
  -8  -8   3   17.80    7.45   0
  -8  -8  16   15.26    9.68   0
  -8  -5  -3  755.18   10.05   0
  -7  -9  10   23.63    7.40   0
  -7  -9  11  110.07    8.54   0
  -7  -8  15   19.57   11.32   0
  -7  -7  18   23.11    8.99   0
  -7  -6  -1   59.68    4.99   0
  -6  -8  14  -17.64    6.32   0
  -6  -7  17  124.64    9.54   0
  -6  -6  19   25.30    9.53   0
  -6  -5  -2  515.32    7.59   0
  -6   1  -8  447.91    3.17   0
  -6  13 -13   52.30    5.24   0
  -5  -8   7   12.28    4.83   0
  -5  -8   8   35.76    5.84   0
  -5  -8  11   -1.38    5.43   0
  -5  -7  16  -13.03    7.10   0
  -5  -6   1  259.61    7.31   0
  -5  -6  18   38.83    7.64   0
  -5  -5  -1    6.33    3.13   0
  -5  -5  20   11.81    7.66   0
  -5  16 -13    2.05    6.19   0
  -5  17 -13   32.87    6.04   0
  -4  -4  20   11.25    8.49   0
  -3  -6   5  691.58    9.33   0
  -3  -6  14  606.81   11.02   0
  -3  -5   2  861.04    8.44   0
  -3  -5  17    1.48    5.56   0
  -3  -4   0   -0.77    2.67   0
  -3  -4  19   84.66    7.15   0
  -3  18 -12   -4.18    7.29   0
  -3  19 -12   27.26    7.94   0
  -2  -5  14   21.69    4.56   0
  -2  -2  20    4.91    6.34   0
  -2   8  -9   19.52    4.20   0
  -2  11 -10  188.07    5.95   0
  -2  19 -11   73.13    7.56   0
  -2  21 -11   36.36    9.24   0
  -1  -4  13   -3.89    5.03   0
  -1  17 -10    9.74    6.74   0
  -1  18 -10  106.19    7.99   0
  -1  19 -10    0.77    6.35   0
  -1  21 -10   13.75    9.04   0
   0  -3   8   -2.86    2.83   0
   0  -3  10   -3.23    3.04   0
   0  -3  11    9.93    3.33   0
   0   1  20   -1.89    3.61   0
   0   7  -6   -0.47    2.91   0
   0   9  -7    9.67    4.11   0
   0  12  -8   46.81    5.12   0
   0  17  -9   10.03    7.70   0
   0  18  -9   23.11    8.87   0
   0  19  -9   -6.78    7.90   0
   0  20  -9   23.86    9.54   0
   0  21  -9  -13.63    9.16   0
   1  -1   6   40.82    1.81   0
   1  -1  13  287.76    4.83   0
   1   4  21   -3.80    2.66   0
   1   5  -3   58.56    3.28   0
   1   8  -5  374.31    7.51   0
   1  10  -6    6.57    5.64   0
   1  14  -7  558.56   10.54   0
   2   3  17   19.45    2.13   0
   2   8  -3   21.00    4.03   0
   2  13  -5    9.02    4.81   0
   2  17  -6  -11.64    7.95   0
   2  18  -6   16.61    8.77   0
   2  20  -6   61.29    9.61   0
   2  24  -5   -1.64    8.24   0
   3   5   3  106.46    3.29   0
   3   9  -1   95.55    4.90   0
   3  11  -2    9.00    4.34   0
   3  19  -4    8.11    8.12   0
   3  20  -4    2.20    8.30   0
   3  24  -3   54.20    9.79   0
   3  25  -3    3.88   10.17   0
   4   6   9   49.56    2.51   0
   4   6  10    5.13    1.84   0
   4  10   2  141.78    5.72   0
   4  13   0  236.90    7.27   0
   4  16  -1   15.10    6.06   0
   4  17  -1    1.45    6.49   0
   4  18  -1   72.12    7.80   0
   4  19  -1   44.75    7.11   0
   4  20  -1   14.00    7.03   0
   4  24   0   18.30    8.57   0
   5  11   8  788.06   10.03   0
   5  11  10   85.07    4.32   0
   5  11  11   -1.41    3.43   0
   5  13  14   19.88    4.23   0
   5  14   4   55.09    5.54   0
   5  14  15    5.96    4.67   0
   5  16   3  195.79    9.72   0
   5  17   3    6.43    6.27   0
   5  18   3    7.68    6.47   0
   5  20   3   10.60    7.00   0
   5  21   3    3.08    7.72   0
   5  23   4   -3.56    8.67   0
 -13  -7   3   39.12    8.40   0
 -13  -5  -1   21.96    7.88   0
 -13  -3  -4  -10.74    6.52   0
 -13  -1  -6   -8.48    5.56   0
 -13   0  -7    0.12    4.79   0
 -12  -8   6   -5.35   10.18   0
 -12  -7   2   10.10    8.34   0
 -12  -6   0   35.04    8.14   0
 -11  -6  -1  103.39    7.70   0
 -11  -2  -6  148.30    6.09   0
 -10  -9   8   -7.57    7.68   0
 -10  -9   9   -7.14    8.01   0
 -10  -8   3  185.58    8.95   0
 -10  -7   1  120.17    8.83   0
 -10  -6  -1  118.15    8.41   0
 -10  -4  -4   -3.20    5.68   0
  -9  -9   8    4.56    7.29   0
  -9  -9   9   26.63    7.08   0
  -9  -9  10   70.85    8.86   0
  -9  -9  11   -2.57    8.12   0
  -9  -8  15   88.22   13.04   0
  -9  -7   1  694.28   13.17   0
  -9  -6  -1  276.77    8.96   0
  -9  -4  -4   52.74    5.58   0
  -9   0  -8  123.08    3.75   0
  -9   3 -10  158.02    2.78   0
  -8  -8  15   17.29    9.60   0
  -8  -3  -5  368.76    7.02   0
  -8  -1  -7  107.83    3.66   0
  -8  10 -13   -5.29    2.59   0
  -7  -8   5   63.64    7.91   0
  -7  -8  14    3.95    7.59   0
  -7  -7  17   21.81    8.98   0
  -6  -8   7   14.87    6.67   0
  -6  -7  16   -4.35    8.75   0
  -6  -6   0  670.02    9.30   0
  -6  -6  18   25.61    9.34   0
  -6   6 -11   92.33    2.57   0
  -6  12 -13   21.36    4.71   0
  -5  -7   4    1.05    4.20   0
  -5  -7  14   -4.30    7.92   0
  -5  -7  15  125.68    8.80   0
  -5  -6  17   24.15    8.40   0
  -5  -5  19   57.48    9.40   0
  -5   5 -10   12.08    1.79   0
  -5  14 -13   81.96    6.25   0
  -5  15 -13    3.91    4.83   0
  -4  -7   8  253.68    8.87   0
  -4  -6  16   29.13    6.77   0
  -4  -5  18   23.11    6.83   0
  -3  -6  13  277.54    8.24   0
  -3  -5  16    2.24    6.52   0
  -3  -4  18    2.15    6.74   0
  -3  -3  20   50.27    6.82   0
  -3  -2  21   30.22    7.63   0
  -3   4  -8    8.82    1.97   0
  -3   8 -10   56.15    3.41   0
  -3  11 -11   97.57    4.93   0
  -3  16 -12   -0.92    6.05   0
  -3  17 -12    8.86    6.15   0
  -3  20 -12    9.25    6.89   0
  -3  21 -12    8.04    7.48   0
  -2  -5  13  394.02    8.43   0
  -2  -4  16  455.78   10.68   0
  -2  -3  18  116.78    7.59   0
  -2  -1  21   -9.34    5.79   0
  -2  14 -11  294.52    9.22   0
  -2  15 -11   16.44    4.93   0
  -1  -4  12   88.40    5.98   0
  -1   3  -5  194.37    2.94   0
  -1   6  -7   55.17    2.97   0
  -1   8  -8  115.90    4.64   0
  -1  14 -10  268.93    9.40   0
  -1  15 -10  123.76    6.97   0
  -1  23 -10  -13.08    7.66   0
   0  -3   9   -3.87    2.46   0
   0  -2   4 7073.98   14.56   0
   0   2  21   34.34    4.21   0
   0   5  -5   -3.87    2.41   0
   0  11  -8   -8.55    4.03   0
   0  15  -9   -7.06    6.61   0
   0  16  -9   53.12    6.78   0
   0  22  -9   48.53    8.60   0
   0  23  -9  -12.95   10.71   0
   1  -1  12  613.49    6.28   0
   1   6  -4   68.46    4.51   0
   1  13  -7   65.31    5.54   0
   1  18  -8   18.52    9.34   0
   1  19  -8  282.67   12.24   0
   1  20  -8   16.42   10.28   0
   1  21  -8   15.34    9.41   0
   2  12  -5   62.71    5.60   0
   2  16  -6   23.68    6.95   0
   2  23  -6    0.77    9.97   0
   3  10  -2  565.88    8.79   0
   3  12  -3    4.17    4.61   0
   3  15  -4  439.71   11.66   0
   3  17  -4  425.72   11.58   0
   3  21  -4   22.60    6.92   0
   3  23  -4   10.15    9.44   0
   4   6   8    8.77    2.32   0
   4   6  11    7.76    1.80   0
   4  12   0  111.96    5.98   0
   4  14  -1  110.38    7.88   0
   4  15  -1    8.07    5.70   0
   4  19  -2   -1.85    8.64   0
   4  23  -1    6.88    9.19   0
   4  24  -1    9.06    8.76   0
   5  11  12   62.18    3.57   0
   5  12   5    3.68    4.19   0
   5  12  14  469.20    8.29   0
   5  13  15   -4.50    3.47   0
   5  15   3   -3.48    5.30   0
   5  15  16   -5.75    4.64   0
   5  16   2   59.02    8.12   0
   5  17   2   37.39    6.37   0
   5  18   2    3.83    6.08   0
   5  20   2   17.78    7.05   0
   5  21   2    3.55    7.24   0
   5  22   2   -8.60   10.52   0
   5  23   3   13.44    8.88   0
   5  24   3   17.60   11.08   0
 -13  -7   4    8.42    8.53   0
 -12  -8   8   21.66    8.79   0
 -12  -4  -3    8.49    5.01   0
 -12   1  -8    0.24    3.93   0
 -12   4 -10    8.05    3.01   0
 -11  -8   5   13.52    7.92   0
 -11  -8   6    0.95   10.09   0
 -10  -8   4  299.48   10.97   0
 -10  -8   5   22.63   10.69   0
 -10  -8  13   -8.22   12.93   0
 -10  -3  -5    3.62    3.95   0
 -10  -2  -6    7.98    4.12   0
 -10  -1  -7   20.82    3.04   0
 -10   5 -11   25.75    1.78   0
  -9  -8   4  331.96   10.52   0
  -9  -8  13  107.41   13.18   0
  -9  -8  14  179.18   12.91   0
  -9  -3  -5    5.18    4.14   0
  -9  -1  -7   79.73    3.88   0
  -8  -8   5  177.92   10.15   0
  -8  -8  13  139.57   12.45   0
  -8  -8  14    8.46    8.40   0
  -8  -7  17    4.42    9.45   0
  -8  -2  -6   30.56    2.68   0
  -8   7 -12   10.80    1.42   0
  -7  -8  12  228.42   12.17   0
  -7  -8  13    2.76    7.34   0
  -7  -7   2   18.53    4.94   0
  -7  -7  16   31.54   10.85   0
  -7  -6   0   -0.94    5.83   0
  -7  -6  18   31.86   11.09   0
  -7  -5  -2   19.06    4.26   0
  -7  15 -14   -6.69    4.68   0
  -6  -8   8   -0.56    5.07   0
  -6  -8   9  171.62    7.95   0
  -6  -8  10   23.77    6.52   0
  -6  -7  15    1.33    6.68   0
  -5  -7   5    2.76    4.40   0
  -5  -4  -2   20.91    4.07   0
  -5  -4  20   -3.90    8.58   0
  -5   7 -11   36.63    2.63   0
  -4  -6  15  144.90    8.09   0
  -4  -5   1  843.45    9.25   0
  -4  -5  17   13.15    7.77   0
  -4  -4  -1 1145.06    8.76   0
  -4  -4  19    5.05    8.73   0
  -4   6 -10    3.59    2.21   0
  -4  17 -13   27.09    7.65   0
  -4  18 -13    0.60    7.27   0
  -4  19 -13   12.42    6.33   0
  -3  -6   7  789.80   10.03   0
  -3  -6   8 1550.31   14.51   0
  -3  -6  10   82.62    6.60   0
  -3  -6  12  104.89    6.21   0
  -3  -5  15   15.27    6.38   0
  -3  14 -12   22.71    6.19   0
  -3  15 -12    3.58    5.17   0
  -2  -5   6  622.41    7.70   0
  -2  -5   7  641.83    8.74   0
  -2  -5  11  246.76    7.59   0
  -2  -5  12   61.30    5.05   0
  -2  10 -10  446.03    7.65   0
  -2  13 -11   73.21    6.21   0
  -1  -4   7   93.83    3.73   0
  -1  -4   8  150.19    5.30   0
  -1  -4  10    0.11    4.25   0
  -1  -4  11   24.18    3.73   0
  -1  -3   3 9999.99   20.24   0
  -1  -3  15   20.49    5.35   0
  -1  -1  19    4.07    4.01   0
  -1  10  -9   62.85    4.61   0
   0   8  -7  115.22    5.91   0
   0  14  -9   79.05    6.33   0
   1   0  15    3.00    2.51   0
   1   1  17   12.41    2.63   0
   1  12  -7   31.09    4.90   0
   1  17  -8   11.73    5.98   0
   1  22  -8  124.10    9.94   0
   1  23  -8   13.67    8.53   0
   1  24  -8   32.75   10.70   0
   2   1  12  153.45    2.56   0
   2   2  15   29.72    2.11   0
   2   4   0 8369.15   21.64   0
   2   6  -2 1882.25   11.57   0
   2   9  -4   11.75    3.92   0
   2  14  -6   18.58    5.04   0
   2  24  -6    1.94    8.42   0
   3   4   4   44.20    2.93   0
   3   7   0    6.74    3.05   0
   3   8  -1 1446.21   11.82   0
   3  11  -3  104.33    7.20   0
   3  14  -4    2.09    4.93   0
   3  19  -5   20.44    9.15   0
   3  24  -4   -5.90    8.50   0
   3  25  -4    0.75    8.61   0
   4   6   7  571.81    6.12   0
   4   7  14   83.47    2.29   0
   4   8   3    9.53    3.82   0
   4  10   1  463.22    8.36   0
   4  11   0   33.50    6.10   0
   4  13  -1    5.23    4.90   0
   4  16  -2   59.20    6.57   0
   4  17  -2  162.16    8.74   0
   4  21  -2   28.13    7.81   0
   4  23  -2   11.98    8.41   0
   4  24  -2   14.39   10.59   0
   5  10   7   25.26    4.85   0
   5  10   8  336.66    6.59   0
   5  10  10   34.77    3.16   0
   5  10  11   71.80    4.23   0
   5  11   5   16.79    5.54   0
   5  11  13   85.05    4.41   0
   5  12   4  370.30    8.21   0
   5  13   3  338.04    9.26   0
   5  14  16   22.50    3.93   0
   5  15   2   23.15    5.83   0
   5  17   1   22.86    8.09   0
   5  19   1   31.93    7.30   0
   5  20   1    3.05    6.80   0
   5  21   1   11.89    8.91   0
   5  23   2   -4.47    8.22   0
   5  24   2   13.59    8.88   0
 -13  -6   2    2.02    6.92   0
 -13  -5   0   -5.26    7.41   0
 -13  -4  -2   -4.11    5.96   0
 -13  -3  -3   34.14    7.62   0
 -12  -6   1   -6.53    6.19   0
 -12  -5  -1   47.38    6.47   0
 -12  -3  -4   -7.09    4.47   0
 -12  -1  -6   24.20    5.21   0
 -12   0  -7   -0.96    4.77   0
 -11  -8   7   14.25    9.13   0
 -11  -8   8   30.57    8.83   0
 -11  -8   9   -0.59    8.43   0
 -11  -8  10   -0.29    9.96   0
 -11  -7   3    5.52    8.76   0
 -11  -6   0   -7.56    5.76   0
 -11   2  -9   94.78    4.01   0
 -10  -8   6   70.81    8.23   0
 -10  -8   7   -7.60    8.90   0
 -10  -8   8    2.66    9.85   0
 -10  -7   2    7.83    5.67   0
 -10  -6   0  656.18   13.34   0
 -10  -5  -2  131.74    6.38   0
  -9  -8   7   20.77    9.19   0
  -9  -8  11   15.64   11.20   0
  -9  -6   0    9.75    6.29   0
  -9  -5  -2    6.88    5.54   0
  -8  -8   6    2.04    6.51   0
  -8  -8   7   -1.29    8.07   0
  -8  -8   9   23.01    8.83   0
  -8  -8  10   15.66    9.17   0
  -8  -8  11   33.30    9.73   0
  -8  -8  12    9.34    8.45   0
  -8  -7   2   76.86    6.06   0
  -8  -7  16   53.10   10.40   0
  -8  -6   0  747.96   12.09   0
  -8  -5  -2  139.14    5.83   0
  -7  -8   7   18.21    5.76   0
  -7  -8   8   28.90    6.22   0
  -7  -8   9   37.93    7.38   0
  -7  -8  11   17.47    7.12   0
  -7  -7  15   26.35    8.40   0
  -7  -4  -3  182.63    6.10   0
  -7  10 -13    9.99    3.21   0
  -6  -7   4   42.20    5.15   0
  -6  -7  14   37.09    8.00   0
  -6  -6  17    6.22    7.54   0
  -6  -5  -1   15.56    4.08   0
  -6  -5  19    2.74    7.59   0
  -6  -3  -4   43.77    3.10   0
  -6   4 -10   46.82    0.93   0
  -6  11 -13   23.03    3.95   0
  -5  -7   6   33.56    5.31   0
  -5  -6   2   97.99    5.24   0
  -5  -6  16   77.93    8.28   0
  -5  -5   0   -1.46    4.37   0
  -5  -5  18   10.48    6.73   0
  -4  -6   4  303.77    6.61   0
  -4  -6  14   12.42    5.60   0
  -4  -3  20   19.52    8.42   0
  -4   8 -11 1823.06   12.11   0
  -4  11 -12   26.35    3.81   0
  -4  15 -13   -0.58    5.85   0
  -4  16 -13   40.56    6.13   0
  -3  -6   9   10.58    4.20   0
  -3  -5   3  117.33    4.26   0
  -3  -4  17   79.20    7.94   0
  -3  -3  -1 1493.29    8.80   0
  -3  -3  19    2.07    5.52   0
  -3  10 -11   50.54    3.96   0
  -3  13 -12   62.18    6.22   0
  -2  -5   8  200.92    5.70   0
  -2  -5  10    5.30    3.87   0
  -2  -4   3  249.48    4.75   0
  -2  -4  15   42.01    4.67   0
  -2  -2  -1  450.25    4.28   0
  -2  -2  19   22.31    5.26   0
  -2  19 -12   23.82    8.30   0
  -1  -4   9   34.31    3.79   0
  -1  -2   1 2651.62    8.51   0
  -1  -2  17   -0.69    3.60   0
  -1  12 -10   33.26    6.25   0
  -1  17 -11   -3.14    8.04   0
  -1  19 -11   29.31    7.33   0
  -1  20 -11    2.19    6.95   0
   0   6  -6 1072.05    8.83   0
   0  10  -8    9.96    4.10   0
   0  13  -9   -4.76    4.69   0
   0  18 -10    3.42    8.17   0
   0  19 -10  -11.93    8.14   0
   0  20 -10   -9.86    8.83   0
   0  21 -10    1.79    9.14   0
   0  22 -10  -14.78   10.21   0
   1  -1   7  102.17    2.29   0
   1   7  -5   40.33    3.65   0
   1  11  -7  -11.72    4.07   0
   2   6  20    8.02    2.10   0
   2   7  -3   -3.19    3.07   0
   2  13  -6   -7.02    4.82   0
   2  16  -7  106.72    8.84   0
   2  17  -7    4.52    6.36   0
   2  18  -7   21.30    6.96   0
   2  19  -7    2.62    6.95   0
   2  20  -7    9.16    7.42   0
   2  22  -7   -4.55    7.91   0
   2  23  -7   14.51   10.47   0
   3   3   7    3.52    1.21   0
   3   5   2  838.39    7.21   0
   3  13  -4  280.07    8.09   0
   3  16  -5  555.19   12.99   0
   3  17  -5  138.36    9.02   0
   3  18  -5   20.27    7.07   0
   3  21  -5   11.03    7.68   0
   3  22  -5   -5.16    7.63   0
   3  23  -5    3.70    8.04   0
   3  24  -5   37.75   12.06   0
   4   6  12   42.01    1.91   0
   4  15  -2   -0.72    5.55   0
   4  19  -3  121.71   10.16   0
   4  21  -3    9.62    9.60   0
   4  22  -3    4.57   10.07   0
   5  10   6   24.98    4.59   0
   5  10  12  168.38    4.88   0
   5  11   4   21.62    5.43   0
   5  12   3    7.77    6.53   0
   5  12  15   27.30    3.53   0
   5  15   1    5.39    7.61   0
   5  16   1   -6.13    5.78   0
   5  19   0  -23.68    9.04   0
   5  20   0  -10.79    8.47   0
   5  21   0   -1.23    9.55   0
   5  24   1    8.96    9.08   0
   6  17   8   79.84    8.11   0
   6  17   9   22.43    6.47   0
   6  17  10   -0.14    6.31   0
   6  17  11   -6.97    6.41   0
   6  18   8   24.58    6.39   0
   6  18   9   -0.72    6.00   0
   6  18  10   30.32    6.34   0
   6  18  11   10.06    6.91   0
   6  19   7    9.13    6.61   0
   6  19   8   10.14    6.29   0
   6  19  10   -6.34    6.49   0
   6  20   6   24.25    9.85   0
   6  20   7    0.56    6.21   0
   6  20   8    7.26    6.95   0
   6  20   9   19.58    7.18   0
   6  21   6   20.61    8.90   0
   6  21   7    9.09    7.32   0
   6  21   8    5.73    6.88   0
 -13  -6   3   -6.49    7.26   0
 -13  -6   4   -9.15    9.69   0
 -13  -5   1   32.05    8.67   0
 -13  -4  -1   33.90    7.96   0
 -13  -2  -4    4.02    7.46   0
 -13   1  -7   20.23    5.00   0
 -13   2  -8   54.01    5.09   0
 -12  -7   5   10.23    7.58   0
 -12  -6   2   19.82    8.09   0
 -11  -7   4   52.39    8.75   0
 -11  -6   1   93.84    7.81   0
 -11  -5  -1   56.78    7.49   0
 -11  -3  -4   15.87    5.83   0
 -11   1  -8    3.87    3.48   0
 -10  -7   3   29.32    6.61   0
 -10  -7  14   11.70   12.82   0
 -10  -4  -3  408.65    9.44   0
  -9  -8   8   31.66    7.43   0
  -9  -8   9  -11.36    7.27   0
  -9  -8  10   13.11    7.77   0
  -9  -7   3  360.78   10.37   0
  -9  -7  14   86.94   13.41   0
  -9  -7  15    3.57    9.96   0
  -9   5 -11   -2.97    1.19   0
  -8  -7  14   81.55   11.05   0
  -8  -7  15   20.56    9.01   0
  -8  -6  17   -0.70   11.93   0
  -8  -4  -3  160.15    6.38   0
  -8  13 -14   45.00    4.59   0
  -7  -7  14   -1.10    7.38   0
  -7  -6   1  116.12    6.87   0
  -7  -6  17   57.67    9.93   0
  -6  -7  12   44.13   10.10   0
  -6  -7  13   18.29    7.16   0
  -6  -6  16   14.52    7.75   0
  -6  -5  18   15.42   10.14   0
  -6   0  -7   -0.01    1.49   0
  -6   8 -12   15.57    2.29   0
  -6  15 -14  119.99    7.59   0
  -5  -7   8   49.78    5.58   0
  -5  -7   9  420.00    9.78   0
  -5  -6  15   59.07    7.55   0
  -5  -5  17  148.99   10.28   0
  -5  -4  19  141.34   10.52   0
  -5  -3  -3   48.12    3.85   0
  -5   9 -12  156.99    4.60   0
  -4  -6   5    7.16    3.93   0
  -4  -6  12   43.81    7.21   0
  -4  -6  13  244.11    8.47   0
  -4  -5  16    2.65    6.49   0
  -4  -4  18   -7.25    7.53   0
  -4  -2  21   -8.82    7.48   0
  -4   4  -9  125.19    2.47   0
  -3  -4   1   18.01    3.05   0
  -3  -2  20   16.35    6.15   0
  -3   7 -10   10.47    3.19   0
  -3  19 -13    7.66    7.84   0
  -2  -4  14    2.64    5.56   0
  -2  -1  20   12.92    5.26   0
  -2   0  21   -7.99    5.97   0
  -2   9 -10  109.67    4.48   0
  -2  12 -11  208.12    6.57   0
  -2  16 -12    7.74    8.23   0
  -2  17 -12    4.03    6.80   0
  -1  -1  18    2.73    4.20   0
  -1   9  -9   -0.91    3.64   0
  -1  16 -11    0.81    6.13   0
   0   1  19   -1.07    3.72   0
   0  12  -9    5.02    4.55   0
   0  16 -10  128.27    9.13   0
   0  17 -10    5.11    6.40   0
   0  23 -10    5.81    8.35   0
   1   2  18   27.57    3.28   0
   1  17  -9   34.89    8.65   0
   1  18  -9   86.24    9.79   0
   1  19  -9   44.08    7.15   0
   1  20  -9   19.13    7.01   0
   1  22  -9   11.51    9.93   0
   2   5  19   13.40    2.01   0
   2   8  -4  338.01    6.70   0
   2  12  -6   48.05    5.13   0
   2  15  -7   -7.01    5.12   0
   2  24  -7    3.41    8.67   0
   3  12  -4   13.10    4.71   0
   3  14  -5   15.43    6.67   0
   3  15  -5    1.52    5.59   0
   4   8   2   74.31    4.51   0
   4   9   1  167.88    5.87   0
   4   9  17   37.32    1.94   0
   4  10   0 1469.03   13.87   0
   4  24  -3   44.41    9.90   0
   5   9   9  114.80    4.71   0
   5   9  10  113.99    4.28   0
   5  13   2   94.70    6.18   0
   5  13  16   41.26    4.14   0
   5  16   0    8.49    7.86   0
   5  17   0  -14.77    6.54   0
   5  18   0   -7.42    7.08   0
   5  22   0    4.93    7.98   0
   5  23   0   -0.25    8.02   0
   5  24   0   -5.19   10.79   0
   6  15   8   22.77    6.62   0
   6  15  10   -4.25    5.63   0
   6  16   6   49.18    7.47   0
   6  16   7   -0.77    6.16   0
   6  16   8   54.46    6.24   0
   6  16  11   13.00    6.00   0
   6  17   5   48.10    8.27   0
   6  17  12    3.09    5.66   0
   6  18   5   10.30    8.09   0
   6  19   5    0.06    6.76   0
   6  20   5    0.79    6.64   0
   6  21   5   21.00    7.86   0
   6  22   5    8.63    9.93   0
   6  22   6   -8.19    7.87   0
 -13  -6   5    1.05    8.82   0
 -13  -6   6    1.68   10.48   0
 -13  -5   2   18.10    8.72   0
 -13   0  -6   37.39    6.00   0
 -12  -6   3   -0.37    6.91   0
 -12  -5   0   76.58    7.03   0
 -12  -3  -3   28.55    6.07   0
 -12   3  -9    2.38    3.35   0
 -11  -7   5   -3.06    6.98   0
 -11  -7   6   56.87    8.82   0
 -11  -7   7   12.32   10.53   0
 -11  -7  10   61.74   12.49   0
 -11  -7  12   64.02   10.44   0
 -11  -6   2    8.70    7.99   0
 -11  -2  -5   -7.12    4.59   0
 -11  -1  -6   10.29    4.21   0
 -11   0  -7    4.63    3.91   0
 -10  -7   4   49.12    7.89   0
 -10  -7   5  282.02   14.14   0
 -10  -7  12   21.28   12.22   0
 -10  -7  13   27.54   10.07   0
 -10  -6   1  104.89    7.57   0
 -10  -5  -1  209.07    7.42   0
 -10  -3  -4  406.56    9.07   0
  -9  -7  13  108.45   13.24   0
  -9  -6   1  478.47   11.21   0
  -9  -6  16   -1.59   13.97   0
  -9  -5  -1  202.44    7.76   0
  -8  -7   4 1824.64   19.00   0
  -8  -7  13  490.67   15.22   0
  -8  -6  16   20.13   10.85   0
  -8  -5  -1   76.15    6.80   0
  -7  -7  13  154.44   10.12   0
  -7  -6  16   42.18    9.27   0
  -7  -5  18   12.94   10.59   0
  -7  13 -14    9.76    3.96   0
  -6  -7   6  176.98    7.37   0
  -6  -7   9   72.05    8.91   0
  -6  -7  10  151.40    9.93   0
  -6  -7  11  176.89    8.37   0
  -6  -6   2  769.79   10.36   0
  -6  -6  15   -7.51    6.88   0
  -6  -4  -2   51.18    5.01   0
  -6  -4  19   15.42    9.99   0
  -6  14 -14    2.01    4.81   0
  -5  -6  14   89.52    7.51   0
  -5  -3  20   49.30    9.27   0
  -5  16 -14   -0.45    6.06   0
  -5  17 -14    9.36    5.79   0
  -4  -6   6  413.71    8.01   0
  -4  -6   7  560.81   10.43   0
  -4  -6  10    6.05    6.00   0
  -4  -6  11    7.02    5.15   0
  -4  -5   2   68.40    4.32   0
  -4  -5  15   13.66    7.06   0
  -4  -3  -2  577.68    5.94   0
  -4  -3  19   -3.06    7.23   0
  -4  10 -12    3.27    3.85   0
  -3  -5  13  559.72   10.46   0
  -3  -4  16   83.69    6.62   0
  -3  -3  18   84.47    6.86   0
  -3  -1  21   10.72    6.13   0
  -3   9 -11  122.10    5.35   0
  -3  16 -13   -5.10    6.27   0
  -3  17 -13    1.67    5.91   0
  -3  18 -13   30.12    6.61   0
  -2  -4   4 1698.60   11.08   0
  -2  -3  16  371.46    9.87   0
  -2  -2  18    9.99    5.60   0
  -2   5  -8  204.52    3.79   0
  -2  11 -11    4.37    5.26   0
  -1  -3   4 3996.22   13.72   0
  -1  -3  13    8.32    5.08   0
  -1  -2  16   10.61    4.09   0
  -1  14 -11   70.03    6.76   0
   0  -2   5 1527.92    7.43   0
   0  -2  12   15.97    3.15   0
   0   2  20   -6.10    3.54   0
   0   3  21   -6.75    4.09   0
   0   7  -7   -1.69    4.07   0
   0   9  -8  -11.24    3.75   0
   0  15 -10    1.99    5.12   0
   1   0  14  221.45    4.53   0
   1   3  19   38.46    3.40   0
   1   5  21    3.97    3.10   0
   1   8  -6  106.13    5.01   0
   1  12  -8  385.55    8.44   0
   2   1  11  199.17    2.63   0
   2  19  -8   -0.35    8.67   0
   2  20  -8  116.18    9.33   0
   2  21  -8   -2.68    7.16   0
   3   6   0   -3.38    4.07   0
   3   7  -1  235.21    5.38   0
   3   8  -2  928.56   11.60   0
   3  13  -5    3.36    6.36   0
   3  17  -6  112.83    8.40   0
   3  18  -6  151.06    9.14   0
   3  20  -6   50.05    7.77   0
   3  21  -6    5.85    7.99   0
   3  22  -6   10.51    8.13   0
   3  23  -6   -9.40    7.92   0
   3  24  -6    3.82   10.63   0
   4   6   5    8.05    2.58   0
   4   8  16   30.78    1.60   0
   4  10  18    3.22    1.63   0
   4  12  -2   56.50    6.51   0
   4  14  -3  244.74    9.77   0
   4  15  -3  220.05    8.60   0
   4  18  -4   -4.51    8.01   0
   4  19  -4   56.62    8.51   0
   4  21  -4    2.71    7.40   0
   4  23  -4   14.36   10.65   0
   5   9   6  136.71    5.40   0
   5   9   7   73.21    3.86   0
   5   9  11   90.79    3.86   0
   5  10   4   12.03    5.60   0
   5  11   3    0.94    4.37   0
   5  13   1   48.49    5.41   0
   5  15   0    4.61    5.28   0
   5  17  -1   19.78    9.33   0
   5  18  -1   17.53    7.09   0
   5  19  -1   27.97    7.38   0
   5  20  -1   -0.08    7.12   0
   5  21  -1    5.35    7.45   0
   5  22  -1  100.39   10.03   0
   5  23  -1   19.96    8.89   0
   5  24  -1    1.85   10.40   0
   6  14   8   87.70    7.16   0
   6  14   9    8.59    5.46   0
   6  15   6  131.22    6.83   0
   6  15   7   -2.76    5.03   0
   6  16  12    7.68    4.53   0
   6  16  13   20.19    5.47   0
   6  17   4   44.20    8.22   0
   6  17  13   20.78    6.07   0
   6  18   4   10.74    6.67   0
   6  19   4    3.34    6.23   0
   6  20   4   -6.62    6.58   0
   6  21   3   39.39   10.74   0
   6  21   4    1.32    7.31   0
 -13  -5   3   -1.83    9.26   0
 -13  -4   0   -3.50    6.19   0
 -12  -6   4    9.14    7.70   0
 -12  -5   1   54.34    7.30   0
 -12  -4  -1   32.24    7.47   0
 -11  -7   8   11.66    8.83   0
 -11  -7   9   32.64    8.95   0
 -11  -6   3  174.44   11.60   0
 -11  -5   0   -3.18    5.83   0
 -11  -4  -2   15.20    5.21   0
 -11   4 -10   -2.81    2.41   0
 -10  -7   7    3.13    7.00   0
 -10  -7   8    5.69    8.94   0
 -10  -7   9   32.50   10.20   0
 -10  -7  11    0.48    8.02   0
 -10  -6   2   39.14    6.66   0
 -10  -2  -5  271.93    7.45   0
 -10   1  -8   40.28    3.37   0
  -9  -7   5    7.18    6.70   0
  -9  -7   6  288.10   12.16   0
  -9  -7   7  192.79   11.65   0
  -9  -7  11   88.11    9.18   0
  -9  -7  12    8.06    8.38   0
  -9  -6   2  486.24   11.96   0
  -9  -6  15   22.73   11.80   0
  -9   2  -9   84.51    2.90   0
  -9   9 -13    0.35    1.50   0
  -8  -7  10  -11.09    9.04   0
  -8  -7  11   13.96    7.40   0
  -8  -6  15    7.59   10.18   0
  -8   2  -9   -2.34    1.37   0
  -8   9 -13   43.23    2.60   0
  -8  12 -14   -4.10    3.23   0
  -7  -7   6  132.79    7.24   0
  -7  -7   7 1798.23   18.99   0
  -7  -7   8   15.36    7.65   0
  -7  -7   9    6.95    7.71   0
  -7  -7  10    1.56    7.21   0
  -7  -7  11   29.89    7.23   0
  -7  -6   2  332.03    8.04   0
  -7  -6  15   -0.31    7.91   0
  -7  -5  17    6.12   10.22   0
  -7  -2  -5    2.42    3.20   0
  -7   1  -8    6.05    1.72   0
  -7   7 -12   30.72    1.94   0
  -6  -6   3  343.89    8.75   0
  -6  -6  14   41.10    7.74   0
  -6  -5   0  255.51    6.37   0
  -6  -5  17   11.07    7.61   0
  -6  10 -13   81.73    3.98   0
  -5  -6  12    5.31    7.51   0
  -5  -6  13  195.31    9.06   0
  -5  -5  16   42.31    7.45   0
  -5  -4  18   11.39    6.87   0
  -5  11 -13   81.36    4.77   0
  -5  15 -14    8.31    6.32   0
  -4  -6   8   -0.40    4.70   0
  -4  -6   9   44.22    5.17   0
  -4  -5  14   19.81    7.48   0
  -4  -4   0   -1.17    2.81   0
  -4  -4  17   11.50    6.73   0
  -4  -2  20    5.62    8.39   0
  -4  13 -13    2.46    3.85   0
  -3  -5   5  123.52    5.02   0
  -3  -5  11    1.95    6.09   0
  -3  -5  12  156.15    6.55   0
  -3  -4  15   37.30    7.09   0
  -3  -2  19   12.66    6.88   0
  -3   5  -9   10.39    2.35   0
  -3  15 -13   24.45    7.05   0
  -2  -4  12  287.60    8.05   0
  -2  -1  19   -6.78    5.65   0
  -2  14 -12    7.25    4.66   0
  -1  -3  12   52.68    5.16   0
  -1   0  19    3.45    4.62   0
  -1   8  -9   53.31    4.98   0
  -1  13 -11   -4.13    5.73   0
  -1  21 -12   39.28    9.51   0
   0  14 -10  111.33    6.45   0
   0  19 -11  -10.11    8.11   0
   0  20 -11   15.36    8.55   0
   0  21 -11   -4.29    8.72   0
   0  22 -11  -16.50    9.55   0
   1   4  20    3.94    2.61   0
   1  14  -9   20.24    7.53   0
   2   5  -2   49.79    4.52   0
   2   6  -3   97.72    4.99   0
   2  13  -7   50.20    5.54   0
   2  16  -8   13.94    7.91   0
   2  17  -8   39.98    7.01   0
   2  24  -8   18.82    9.18   0
   3   3   6    3.18    1.36   0
   3   6  17   73.25    1.59   0
   3  16  -6  116.57    8.26   0
   4   9   0 2329.15   17.14   0
   4  13  -3  166.27    8.64   0
   4  16  -4   22.51    6.44   0
   4  17  -4   58.83    7.02   0
   5   9   5   47.37    4.67   0
   5  11   2   19.11    6.35   0
   5  12   1   79.98    7.36   0
   5  12  16   12.54    3.11   0
   5  14   0    3.10    5.19   0
   5  16  -1   -7.55    6.04   0
   5  20  -2   11.84    9.28   0
   5  23  -2   -0.33   10.42   0
   6  13   8   22.28    5.51   0
   6  13   9   12.90    5.00   0
   6  14  11   78.43    5.63   0
   6  15   4   91.97    7.98   0
   6  16   4   24.97    6.24   0
   6  19   2    8.81    8.56   0
   6  21   2   27.61   10.04   0
   6  22   2    3.52   11.67   0
   6  23   2   -4.47   10.84   0
   6  23   3    4.37    8.68   0
 -13  -5   4   12.84   10.22   0
 -13  -4   1   36.26    8.37   0
 -13  -3  -1   59.88    8.15   0
 -13  -2  -3   76.38    7.12   0
 -13  -1  -4    3.05    6.66   0
 -12  -6  10   -1.54    9.62   0
 -12  -5   2    0.82    6.49   0
 -12  -3  -2   43.03    6.89   0
 -12  -1  -5   25.95    5.66   0
 -12   0  -6   39.46    5.13   0
 -12   1  -7   42.00    4.73   0
 -12   2  -8   -3.40    3.93   0
 -11  -6  12   14.58   11.70   0
 -11  -3  -3   -1.58    4.84   0
 -10  -6   3    7.98    6.42   0
 -10  -6  13   49.92   12.47   0
 -10  -6  14   -8.35   10.14   0
 -10  -5   0  138.94    7.15   0
 -10  -4  -2   24.95    4.81   0
 -10  -1  -6  139.58    4.85   0
 -10   0  -7    3.92    3.19   0
  -9  -7   8   31.35    7.71   0
  -9  -6  14   -0.57    9.52   0
  -9  -5   0    1.31    6.46   0
  -8  -7   9   29.14    7.13   0
  -8  -6   2  101.57    6.01   0
  -8  -6  14   23.57   10.76   0
  -8  -5   0  154.58    7.39   0
  -8  -5  17   61.03   10.72   0
  -8  -4  -2   25.18    5.38   0
  -7  -6   3   61.16    7.31   0
  -7  -6  14    4.74    7.70   0
  -7  -5   0    3.70    4.16   0
  -7  -4  -2  326.49    6.69   0
  -7  -1  -6    9.74    2.65   0
  -7   0  -7   -4.37    1.77   0
  -7  12 -14   25.65    4.27   0
  -6  -6  13   -3.01    6.55   0
  -6  -5  16   85.73    8.19   0
  -6  -4  18   12.57    7.54   0
  -6  13 -14   39.55    4.64   0
  -5  -6   5  137.36    5.77   0
  -5  -6   6  478.92    9.69   0
  -5  -6  11  207.43    7.96   0
  -5  -5  15    1.90    6.49   0
  -5  -4  17   74.22    9.30   0
  -5  -3  19  -14.06    7.87   0
  -5  -2  -4    3.35    1.83   0
  -4  -5  13   -7.40    7.81   0
  -4  -4  16   72.49    9.23   0
  -4  -3  18    6.33    8.62   0
  -4  -1  21  -12.29    7.53   0
  -4  17 -14    1.35    5.81   0
  -3  -5   6   15.69    3.87   0
  -3  -5   7 1148.32   11.42   0
  -3  -4   2  308.43    5.28   0
  -3  -3  17   12.80    5.49   0
  -3  -2  -2 3724.46   11.53   0
  -3  -1  20   12.72    6.96   0
  -2  -4  11    2.35    6.00   0
  -2  -3  15  112.68    5.94   0
  -2   0  20   -4.16    6.43   0
  -2   8 -10  119.63    4.50   0
  -2  13 -12   -4.15    6.25   0
  -2  18 -13   -1.20    8.70   0
  -2  19 -13   60.55    7.49   0
  -2  20 -13   57.54    8.26   0
  -1  -3   5  188.67    4.04   0
  -1  -1  17   18.04    4.80   0
  -1  10 -10   28.69    4.20   0
  -1  17 -12   91.21    8.21   0
   0  -2   6 2891.06   11.12   0
   0  -2  11  360.06    5.52   0
   0   3  -4    4.67    2.06   0
   0   4  -5  759.79    6.46   0
   0   8  -8   56.80    5.28   0
   0  10  -9  413.96    8.80   0
   0  16 -11  726.99   14.95   0
   0  17 -11   -4.05    6.30   0
   0  18 -11    9.42    6.95   0
   1   0  13   -2.29    2.23   0
   1   9  -7   64.88    4.86   0
   1  11  -8   11.53    4.50   0
   1  13  -9  158.09    8.01   0
   1  17 -10    8.77    8.27   0
   1  18 -10  105.04    8.55   0
   1  20 -10   33.46    8.39   0
   1  22 -10    2.83    8.99   0
   2   7  -4  457.38    6.94   0
   2  12  -7   62.18    5.40   0
   2  15  -8   19.41    5.45   0
   2  22  -9    8.82   10.14   0
   3   8  19    2.26    1.17   0
   3  10  -4  686.15   10.05   0
   3  12  -5  214.20    7.12   0
   3  14  -6   13.71    5.78   0
   3  18  -7   -6.41    6.66   0
   3  21  -7    4.90    7.89   0
   3  22  -7   24.27    9.15   0
   3  23  -7   13.71    9.24   0
   3  24  -7   18.65    9.71   0
   4   6   4  336.80    5.28   0
   4   7   2  595.19    7.85   0
   4  18  -5  135.81   10.06   0
   4  19  -5    6.27    7.41   0
   4  20  -5   16.29    7.03   0
   4  22  -5   -0.41    7.57   0
   4  23  -5   -3.99    8.49   0
   5  10  14  247.65    5.08   0
   5  13   0   -1.45    4.55   0
   5  13  17   -3.19    2.97   0
   5  14  -1   56.07    8.16   0
   5  15  -1   12.12    5.77   0
   5  18  -2   -8.04    6.58   0
   5  24  -2    9.09    9.22   0
   6  13   7   -1.33    3.80   0
   6  13  11   62.64    4.96   0
   6  14   4   87.95    7.21   0
   6  14  12   17.80    3.90   0
   6  15   3  144.08    8.60   0
   6  15  13   11.08    4.07   0
   6  16   3   12.09    5.77   0
   6  17   2   50.99    7.23   0
   6  18   2    6.59    6.25   0
   6  20   1   -3.45    9.59   0
   6  22   1    8.65    9.54   0
   6  23   1  108.86   12.36   0
 -13  -5   5   -0.04    8.78   0
 -13  -5   7   57.15   11.52   0
 -13  -4   2   -6.74    9.69   0
 -13   0  -5    1.10    5.88   0
 -13   1  -6   -3.26    5.40   0
 -13   2  -7   -2.64    4.88   0
 -13   3  -8   -3.45    4.40   0
 -12  -5   3    2.89    6.31   0
 -12  -4   0  164.89    8.47   0
 -12   5 -10    2.66    3.29   0
 -11  -6   8   38.46   10.73   0
 -11  -6   9   35.50   11.23   0
 -11  -6  10   -2.19    8.66   0
 -11  -6  11   -4.13    9.49   0
 -11  -5   2    3.55    7.99   0
 -11  -4  -1    3.81    5.81   0
 -11  -2  -4   71.14    5.98   0
 -11   3  -9   48.67    3.96   0
 -11   6 -11   -0.77    2.28   0
 -10  -6   4  204.26   10.93   0
 -10  -6   5   12.41    9.39   0
 -10  -6  12  236.64   13.67   0
 -10  -5   1  185.58    9.71   0
 -10  -3  -3  137.05    6.70   0
  -9  -6   3   -8.43    5.64   0
  -9  -6   4   14.41    7.38   0
  -9  -6  12   49.06   10.97   0
  -9  -6  13    5.18    9.32   0
  -9  -5  16   78.76   11.47   0
  -9   0  -7   -0.75    3.06   0
  -9   1  -8   87.78    3.39   0
  -8  -6   3    2.86    5.10   0
  -8  -6  13   -8.06    9.17   0
  -8  -5  16   38.89    8.98   0
  -8  -1  -6  312.07    5.55   0
  -8   0  -7   -2.53    2.26   0
  -8   1  -8    7.80    2.04   0
  -7  -6  12   28.71   10.52   0
  -7  -6  13   15.38    7.93   0
  -7  -5  16   53.71    9.76   0
  -7  -4  18  -12.23    8.37   0
  -7   9 -13    7.34    2.51   0
  -6  -6   5  341.25    8.12   0
  -6  -6  11  106.95    8.94   0
  -6  -6  12    2.56    6.41   0
  -6  -5   1   11.81    4.21   0
  -6  -5  15  143.57   10.41   0
  -6  -4  -1   18.65    5.12   0
  -6  -4  17   20.93    9.01   0
  -6  -3  19  148.22   11.17   0
  -5  -6   8  441.68    9.37   0
  -5  -6   9  269.04    8.16   0
  -5  -5   2    7.35    4.22   0
  -5  -5  14  -10.22    6.25   0
  -5  -2  20   47.89    8.87   0
  -5   8 -12    0.79    2.73   0
  -4  -5   4  614.36    8.37   0
  -4  -5  12  111.66    7.73   0
  -4  -2  19   -9.47    7.31   0
  -4   7 -11  349.98    5.33   0
  -4   9 -12  452.70    7.33   0
  -4  15 -14   79.25    7.19   0
  -4  16 -14    0.99    5.70   0
  -3  -4  14   69.66    5.64   0
  -3  -3   0   10.84    3.60   0
  -3  -3  16   78.26    7.22   0
  -3  -2  18   -4.61    7.18   0
  -3   0  21    8.14    5.81   0
  -3   8 -11  146.21    4.73   0
  -2  -4   7    2.05    4.23   0
  -2  -4   9   25.83    5.44   0
  -2   1  21    6.20    5.75   0
  -2   6  -9   22.92    2.60   0
  -2  16 -13   11.25    6.93   0
  -2  17 -13   -6.97    5.63   0
  -1  -3   6  150.83    4.60   0
  -1  -3  10  552.27    8.11   0
  -1  -3  11   92.22    4.58   0
  -1   6  -8  488.33    6.33   0
  -1  15 -12  -10.19    6.47   0
  -1  16 -12   37.92    6.74   0
   0  -2   7   38.78    3.05   0
   0  -2   8  140.65    3.66   0
   0  -2   9  181.82    4.36   0
   0  -2  10    2.88    2.23   0
   0   2  -3 1369.25    6.08   0
   0   5  -6    3.01    2.57   0
   0  12 -10 1131.98   13.26   0
   0  15 -11  -20.51    7.38   0
   1   2  17    1.60    2.48   0
   1  10  -8   34.77    5.86   0
   1  16 -10   -0.27    6.27   0
   2   1  10   42.31    1.49   0
   2  11  -7  106.81    7.02   0
   2  18  -9   28.06    7.28   0
   2  19  -9   -0.07    7.03   0
   2  20  -9   12.91    7.38   0
   2  23  -9   40.81    9.35   0
   3  11  -5   48.95    5.02   0
   3  13  -6    9.32    5.40   0
   4   5   8   34.09    2.11   0
   4   8   0 2907.58   21.02   0
   4  12  -3    6.06    4.46   0
   4  14  -4  121.60    6.81   0
   4  16  -5    0.30    6.05   0
   4  17  -5   59.21    7.31   0
   5   8   7   15.96    2.94   0
   5   8   8   35.68    2.81   0
   5   8   9 1006.40    8.77   0
   5  10   2   72.10    5.07   0
   5  12   0    5.97    4.67   0
   5  15  -2   22.49    7.59   0
   5  16  -2   63.22    7.22   0
   5  19  -3   12.53    6.69   0
   5  20  -3    3.92    7.14   0
   5  21  -3   -3.83    7.48   0
   5  22  -3   74.05    9.76   0
   5  24  -3   18.12    9.80   0
   6  12   7   28.58    5.61   0
   6  12   8   -1.69    4.57   0
   6  13  12   49.39    4.70   0
   6  14  13   20.76    4.62   0
   6  15   2    6.14    7.10   0
   6  15  14  128.72    6.40   0
   6  16   2    2.68    6.04   0
   6  17   1    6.29    7.85   0
   6  18   1   10.45    6.45   0
   6  20   0    7.56    9.34   0
   6  21   0   18.88   11.05   0
   6  22   0   -1.21   11.46   0
   6  23   0   24.94   11.48   0
 -14  -2   0   13.38    8.83   0
 -13  -3   0    3.42    6.20   0
 -13  -2  -2    7.88    6.21   0
 -12  -5   4    6.53    7.59   0
 -12  -3  -1    5.15    8.01   0
 -12  -2  -3    5.20    4.95   0
 -11  -5  13   84.00   12.49   0
 -11  -4   0   12.56    7.19   0
 -11  -1  -5   60.77    5.30   0
 -10  -6   7   -0.27    7.22   0
 -10  -6   8   11.89    7.88   0
 -10  -6   9    0.97    8.23   0
 -10  -5  14    5.06   12.44   0
 -10  -4  -1   27.46    4.94   0
 -10   4 -10    8.12    2.53   0
  -9  -6   5   81.86    7.64   0
  -9  -6   6   98.91   11.28   0
  -9  -6  10  122.52   11.57   0
  -9  -6  11    6.87    8.10   0
  -9  -5   1  198.93    7.73   0
  -9  -5  15    4.75    9.30   0
  -9  -3  -3   27.19    5.07   0
  -8  -6   4    5.37    5.29   0
  -8  -6  10   43.98   10.06   0
  -8  -6  12    7.71    7.85   0
  -8  -5  15   35.46    9.22   0
  -8  -4  17   17.54   11.61   0
  -8  -3  -3   34.18    4.82   0
  -7  -6  10   20.72    9.38   0
  -7  -6  11   86.12    8.09   0
  -7  -5   1  163.09    6.18   0
  -7  -5  15   16.60    8.04   0
  -7  -4  17   15.56   10.62   0
  -7  -3  -3   16.24    3.46   0
  -6  -6   6   52.96    5.47   0
  -6  -6  10  284.65    9.31   0
  -6  -5  14   -6.31    8.61   0
  -6  12 -14   10.32    4.00   0
  -5  -5  13   19.84    5.99   0
  -5  -4   0   -1.79    4.89   0
  -5  -4  16  182.80    8.93   0
  -5  -3  -2 1175.79    9.54   0
  -5  -3  18  201.67    9.61   0
  -5  -1  -5   40.14    2.15   0
  -5  10 -13  185.24    5.29   0
  -5  13 -14   13.02    5.33   0
  -4  -5  11  199.71    7.10   0
  -4  -4   1 2009.71   12.51   0
  -4  -4  15   98.17    6.90   0
  -4  -3  17    1.47    6.45   0
  -4  -1  20    5.76    7.80   0
  -4  11 -13   25.10    4.40   0
  -3  -1  19  125.43    8.13   0
  -3  10 -12  459.52    8.25   0
  -3  13 -13   21.20    4.49   0
  -3  18 -14   29.70    6.63   0
  -2  -4   8  428.50    6.91   0
  -2  -2  16    5.40    6.12   0
  -2  15 -13   34.87    7.47   0
  -1  -3   7  788.34    7.51   0
  -1  -3   8   99.71    4.71   0
  -1  -3   9   32.36    3.68   0
  -1  -2  14  155.43    5.38   0
  -1  -1  16   34.19    4.97   0
  -1   0  18   50.81    4.48   0
  -1   9 -10  365.95    8.20   0
  -1  14 -12   23.20    6.83   0
   0   2  19    5.02    3.89   0
   0   3  20   -0.40    3.53   0
   0   4  21   11.19    4.37   0
   0   6  -7    1.65    2.74   0
   0   9  -9   -7.37    4.85   0
   0  14 -11   28.62    7.33   0
   0  19 -12  -12.65    8.54   0
   0  20 -12  -12.54    8.81   0
   0  21 -12    6.38    7.66   0
   1  21 -11   -4.52   10.06   0
   1  22 -11    1.61   10.61   0
   2  13  -8  453.13    9.88   0
   3   4   2  328.94    5.12   0
   3   6  -1    4.10    3.09   0
   3   7  18    4.25    1.15   0
   3   9  -4   93.88    5.03   0
   3  12  -6    2.47    6.83   0
   3  15  -7  156.51    7.75   0
   3  18  -8  158.08   10.90   0
   3  19  -8    6.65    7.02   0
   3  22  -8   55.27    9.74   0
   3  23  -8    7.40    8.84   0
   4   5   6   -3.52    2.59   0
   4   7  15   10.82    1.10   0
   4  11  -3   27.76    4.84   0
   4  15  -5   48.15    6.72   0
   4  18  -6   -7.85    8.89   0
   4  19  -6  179.63   10.01   0
   4  20  -6   96.55    9.45   0
   4  22  -6   -2.51    7.98   0
   5   8   5   43.20    4.43   0
   5   9   3  188.79    5.95   0
   5  16  -3  225.60   11.18   0
   5  17  -3   25.58    7.34   0
   5  21  -4   40.59   10.16   0
   5  22  -4    0.88   10.58   0
   5  23  -4   11.39   11.04   0
   6  12   6  297.29    7.76   0
   6  12  10   42.77    4.18   0
   6  12  11   69.27    4.63   0
   6  13   3   64.18    6.86   0
   6  13   4  317.92    8.46   0
   6  17   0   36.05    8.32   0
   6  18   0  106.15    8.76   0
   6  19   0    1.16    7.07   0
   6  21  -1    0.04    9.70   0
   6  22  -1    8.53   10.10   0
   6  23  -1  102.11   12.85   0
   7  19   6    2.78    8.09   0
   7  19   8   52.06    8.96   0
   7  19   9    2.06    7.63   0
   7  20   6    1.94    9.29   0
   7  20   8   20.91    7.68   0
   7  21   5  -11.92    8.61   0
   7  21   6   23.31    9.07   0
   7  21   7   -6.63    7.25   0
 -13  -4   4   -7.29    8.72   0
 -13  -4   5  109.75   12.12   0
 -13  -4   6   12.62   10.47   0
 -13  -3   1   56.32    8.82   0
 -13  -2  -1   39.53    7.89   0
 -13  -1  -3    6.50    5.91   0
 -12  -5   7   -4.09    8.44   0
 -12  -5   8    8.22    8.51   0
 -12  -5   9    1.94    9.32   0
 -12  -4   2   35.30    7.24   0
 -12  -1  -4    2.82    4.46   0
 -12   4  -9    2.64    3.44   0
 -11  -5   4   -0.29    6.62   0
 -11  -5  12   28.19   10.44   0
 -11  -4   1    8.29    7.47   0
 -11   0  -6   85.62    4.51   0
 -11   1  -7  310.68    7.16   0
 -11   2  -8    8.87    3.51   0
 -10  -5  13   15.41   10.05   0
 -10  -4   0   96.44    7.42   0
  -9  -6   7   -4.17    6.93   0
  -9  -6   8   15.34    6.80   0
  -9  -6   9    6.94    7.10   0
  -9  -5   2   -2.52    5.40   0
  -9  -5  13   18.10   11.60   0
  -9  -5  14  -11.22    9.64   0
  -9  -4  16   81.96   13.23   0
  -8  -6   6   31.26    6.40   0
  -8  -6   7   69.67    6.95   0
  -8  -6   8   -5.55    6.30   0
  -8  -6   9   -6.01    6.71   0
  -8  -5   2  206.32    8.18   0
  -8  -5  14   48.64    8.85   0
  -8  -4  -1   20.63    4.61   0
  -8  -4  16   37.01   10.87   0
  -8  11 -14   19.85    2.77   0
  -7  -6   7  214.40    8.32   0
  -7  -6   8  799.66   13.71   0
  -7  -6   9    5.03    5.81   0
  -7  -5   2   31.05    6.74   0
  -7  -5  14  -12.78    7.34   0
  -7  -4  -1  229.51    6.14   0
  -7  -4  16    5.37    9.80   0
  -7  -3  18   21.47   11.94   0
  -6  -5   2  898.34   10.79   0
  -6  -5  13   23.96    8.13   0
  -6  -4  16   46.76    7.88   0
  -6  -3  18   21.95    7.68   0
  -6  -2  -4  147.82    3.64   0
  -6   7 -12   47.54    2.27   0
  -6   9 -13   11.04    2.77   0
  -5  -5   4  169.88    6.81   0
  -5  -5  12  144.11    7.59   0
  -5  -4  15  109.97    9.52   0
  -5  -3  17   14.70    8.35   0
  -5  -2  19   50.28    7.46   0
  -4  -5   6   -4.25    4.02   0
  -4  -5   7  252.34    6.91   0
  -4  -5   9  180.03    6.61   0
  -4  -5  10   29.55    4.96   0
  -4  -4  14   -5.43    5.29   0
  -4  -3  -1   13.41    2.63   0
  -4  -2  18   -4.57    7.52   0
  -4   0  21   -6.32    6.12   0
  -4   5 -10   28.34    2.10   0
  -4  14 -14    6.39    4.36   0
  -3  -3  15   23.91    6.27   0
  -3  -2  17   -9.36    6.88   0
  -3   0  20   21.16    7.06   0
  -3  16 -14   -4.93    6.66   0
  -2   0  19   12.53    5.83   0
  -2   9 -11   22.90    3.47   0
  -2  14 -13    9.16    6.01   0
  -1   1  19    1.24    4.62   0
  -1   7  -9   51.15    3.59   0
  -1  11 -11   34.95    4.72   0
  -1  18 -13   -4.12    8.02   0
  -1  19 -13   25.11    7.10   0
   0  11 -10   -3.76    4.19   0
   0  13 -11   16.81    6.25   0
   0  17 -12   -1.68    8.70   0
   0  18 -12  155.78    9.25   0
   1   0  12  263.99    4.48   0
   1  11  -9   83.05    7.27   0
   1  18 -11   35.97    7.18   0
   1  19 -11   34.77    8.03   0
   2   2   2  120.96    2.64   0
   2   3   0  707.63    5.87   0
   2   4  17  196.95    3.88   0
   2  12  -8  270.59    8.90   0
   2  15  -9   62.65    7.16   0
   2  19 -10   -4.15    9.75   0
   2  22 -10   83.23   10.17   0
   3   5   0   -2.34    2.71   0
   3  10  -5    1.76    4.29   0
   3  17  -8   62.94    7.67   0
   4  12  -4   40.57    5.28   0
   4  16  -6  186.27   10.89   0
   4  17  -6  251.38   10.50   0
   4  21  -7   30.29   10.09   0
   4  22  -7   33.33   10.64   0
   5   8   4 1119.02   11.12   0
   5   8  11   -4.99    2.22   0
   5  11   0   -8.56    4.50   0
   5  11  16    0.00    2.23   0
   5  15  -3   -2.47    5.88   0
   5  17  -4   34.85    8.49   0
   6  11   6  108.74    6.31   0
   6  11   9   72.67    4.82   0
   6  12  12   17.49    3.76   0
   6  14  14    5.68    3.94   0
   6  16   0   20.01    6.52   0
   6  18  -1    1.71    9.11   0
   6  19  -1    2.09    7.91   0
   6  20  -1   -0.34    7.66   0
   7  17   7   32.68    8.73   0
   7  17   8    4.35    7.61   0
   7  18   6    0.16    6.44   0
   7  18   7   -4.01    6.31   0
   7  18   8   70.80    7.43   0
   7  18   9    6.81    6.51   0
   7  18  10   13.79    7.57   0
   7  19   5   58.32    7.87   0
   7  19  10   35.76    6.86   0
   7  20   4   -1.01    8.39   0
   7  20   5    0.01    6.99   0
   7  21   4   88.15    9.62   0
   7  22   4   47.05    8.97   0
 -13  -4   7   -6.49    8.24   0
 -13   0  -4    4.34    5.26   0
 -12  -3   0   77.51    7.01   0
 -12   0  -5    2.09    4.27   0
 -12   1  -6   34.69    5.20   0
 -12   2  -7    0.66    4.24   0
 -12   3  -8   81.58    5.25   0
 -11  -5   6   53.72    7.97   0
 -11  -5   8   75.49    9.43   0
 -11  -5   9   17.10    8.34   0
 -11  -4  13   34.68   13.38   0
 -11  -2  -3   22.97    4.92   0
 -10  -5   4    4.38    6.27   0
 -10  -5  10   -5.52    9.24   0
 -10  -5  12    9.83   10.04   0
 -10  -4  15   55.19   11.31   0
 -10   3  -9   39.48    3.36   0
  -9  -5  12  -11.65   10.59   0
  -9  -4   0   -2.95    6.38   0
  -9  -4  15    8.92   13.78   0
  -8  -5   3 1264.68   16.43   0
  -8  -5  12    2.58    9.60   0
  -8  -5  13  -21.05    7.69   0
  -8  -2  -4   24.15    4.47   0
  -7  -5  12    0.81    9.02   0
  -7  -5  13   35.02    8.25   0
  -7  -2  -4  111.08    4.73   0
  -7  -2  19  -14.29   10.98   0
  -7  11 -14   -0.91    2.83   0
  -6  -5   3    2.42    4.47   0
  -6  -5  12   46.17    7.14   0
  -6  -4   0  423.78    7.47   0
  -6  -4  15   -0.64    9.00   0
  -6  -3  -2  318.29    6.71   0
  -6  -3  17   66.67    9.63   0
  -6  -2  19    0.45    7.47   0
  -6  15 -15   14.48    3.89   0
  -5  -5   5   49.30    5.77   0
  -5  -5  10    8.27    6.71   0
  -5  -5  11    3.04    5.43   0
  -5  -4  14   13.57    7.97   0
  -5  -1  20   39.60    7.59   0
  -5   0  -6   29.06    1.69   0
  -5  12 -14  494.81    8.86   0
  -5  16 -15   19.71    6.14   0
  -4  -4   2   25.10    3.31   0
  -4  -4  13   58.57    7.46   0
  -4  -3  16   40.06    5.96   0
  -4  -1  19   55.90    8.32   0
  -3  -4   4   44.58    3.47   0
  -3   1  21    5.20    5.59   0
  -3  15 -14   -1.73    6.23   0
  -2  -3   3    4.18    2.65   0
  -2  -2   0   27.96    2.28   0
  -2  -1  17   38.03    5.85   0
  -2   1  20    9.74    4.94   0
  -2   2  -6   74.60    1.61   0
  -2   2  21    5.64    5.74   0
  -2   7 -10   97.59    3.76   0
  -2  19 -14    9.92    7.12   0
  -1   0  17    1.37    4.51   0
  -1  13 -12   12.67    4.86   0
  -1  16 -13  275.28   11.34   0
   0   7  -8   -4.78    3.52   0
   0  16 -12   14.11    6.71   0
   1   4  -4   46.65    3.97   0
   1   4  19   -1.46    2.78   0
   1   5  -5    8.70    2.93   0
   1   5  20    1.40    3.12   0
   1   6  -6   19.58    4.20   0
   1   9  -8   10.55    4.33   0
   1  16 -11    0.14    8.23   0
   2   1   9   68.71    1.44   0
   2   5  -3  232.61    4.89   0
   2   6  -4  517.52    7.00   0
   2   7  -5   24.67    3.99   0
   2  14  -9   -8.26    5.33   0
   2  18 -10   14.06    6.72   0
   3  15  -8  384.22   11.44   0
   3  16  -8   -8.09    6.49   0
   3  20  -9   -6.17    9.29   0
   3  21  -9   14.08    8.31   0
   3  23  -9    1.53    9.17   0
   4   5   5  574.09    5.76   0
   4   6   2   51.14    3.35   0
   4   7   0  119.21    6.39   0
   4   9  -2  277.53    7.19   0
   4  10  -3   74.45    5.34   0
   4  11  -4  130.97    7.61   0
   4  15  -6   33.45    6.79   0
   4  18  -7  151.86   11.51   0
   4  19  -7   40.69    8.23   0
   4  20  -7    1.20    7.65   0
   5  10   0   -8.60    5.67   0
   5  10  15  175.95    4.31   0
   5  12  17   23.55    2.62   0
   5  14  -3  405.28   10.38   0
   5  16  -4   -7.81    6.16   0
   5  19  -5   14.67    9.60   0
   5  21  -5   -0.71    7.92   0
   5  22  -5    1.08    8.25   0
   5  23  -5   13.08    8.89   0
   6  11   5    1.58    5.31   0
   6  11  10   -1.67    3.76   0
   6  12   3   10.83    4.90   0
   6  13   2  374.02    9.36   0
   6  14   1   -6.48    5.42   0
   6  15   0   41.24    6.77   0
   6  16  -1   50.55    8.82   0
   6  17  -1    6.38    7.24   0
   6  19  -2    2.00    9.65   0
   6  20  -2   -5.85    7.50   0
   6  23  -2   -1.33    8.64   0
   7  16   6    3.01    7.31   0
   7  16   7   -0.43    7.10   0
   7  16   8    6.96    6.27   0
   7  16   9    9.10    6.86   0
   7  17   4    9.94    7.84   0
   7  17   6   -0.77    6.16   0
   7  17  10    1.44    5.46   0
   7  17  11    6.98    6.23   0
   7  18   4    2.75    6.35   0
   7  20   3    1.65    7.22   0
   7  21   2   18.22   10.51   0
   7  21   3   61.17    9.23   0
   7  22   3   33.11    8.76   0
 -14  -1   0   44.72    9.39   0
 -14   0  -2    0.19    8.08   0
 -13  -3   4   -4.51    9.85   0
 -13  -2   0   -9.15    6.31   0
 -13  -1  -2    1.55    6.06   0
 -13   1  -5   56.97    6.19   0
 -13   2  -6   16.12    5.71   0
 -13   3  -7    4.91    5.81   0
 -12  -4   5   22.23    7.48   0
 -12  -4   6   13.27    9.85   0
 -12  -4   9   -0.86    8.94   0
 -12  -4  10    9.25    9.57   0
 -12  -3   1   12.17    6.57   0
 -12  -1  -3   18.97    6.86   0
 -11  -4   2   -0.59    5.88   0
 -11  -4   3  329.76   12.71   0
 -11  -4  12   19.90   12.10   0
 -11  -1  -4   10.39    5.43   0
 -11   5 -10    3.53    3.00   0
 -10  -5   5   13.65    7.24   0
 -10  -5   8   46.83    8.09   0
 -10  -5   9    0.91    7.34   0
 -10  -4  13   13.95   11.33   0
 -10  -4  14   53.90   11.16   0
 -10  -2  -3    3.88    5.41   0
 -10   0  -6   24.01    3.23   0
 -10   1  -7   16.20    3.61   0
 -10   2  -8    2.11    2.83   0
  -9  -5   4    3.95    5.60   0
  -9  -5   5  146.18   10.65   0
  -9  -4  14  -28.64   11.95   0
  -9  -3  -2    5.18    4.15   0
  -9  -1  -5   -1.27    3.74   0
  -9   4 -10  102.81    2.88   0
  -9  11 -14    3.78    2.00   0
  -8  -5   4  110.80    8.66   0
  -8  -5  11   40.32    7.88   0
  -8  -4   0   38.61    5.15   0
  -8  -4  15  -24.49    8.37   0
  -8  -3  17    7.44    9.57   0
  -7  -5   4  211.73    8.86   0
  -7  -5  11   11.98    7.07   0
  -7  -4   0   -0.91    4.15   0
  -7  -4  15  -10.97    7.64   0
  -7  -3  -2   49.44    5.03   0
  -7  -3  17  -12.16    7.75   0
  -6  -5   5  248.95    8.70   0
  -6  -5  10   29.29    8.28   0
  -6  -5  11  110.95    8.06   0
  -6  -4  14  -16.12    8.98   0
  -6  11 -14   29.48    3.61   0
  -6  14 -15   -8.55    4.17   0
  -5  -5   6   25.85    4.63   0
  -5  -5   7    0.30    4.26   0
  -5  -5   8   95.51    6.11   0
  -5  -4   1  532.67    7.77   0
  -5  -3  16   23.97    6.83   0
  -5  -2  18   14.04    7.04   0
  -5  15 -15    2.99    5.16   0
  -4  -4  12    7.89    6.45   0
  -4  -3  15  220.95    9.48   0
  -4  -2  17    5.27    7.63   0
  -4   0  20   24.68    8.82   0
  -4  10 -13    2.71    3.60   0
  -4  17 -15   17.18    5.79   0
  -3  -4   6 2076.42   14.42   0
  -3  -4   7  570.94    9.20   0
  -3  -4   9  130.93    5.68   0
  -3  -3   1 2668.33   12.28   0
  -3  -3  14   77.90    5.95   0
  -3  -2  16   33.75    7.04   0
  -3  -1  18    7.18    5.28   0
  -3   9 -12  358.69    6.92   0
  -3  14 -14    5.74    5.43   0
  -2  -3  11   73.46    6.15   0
  -2  13 -13   34.21    5.03   0
  -2  17 -14    0.15    6.40   0
  -1  -2  12   -2.93    4.26   0
  -1  -1  15  417.35    7.83   0
  -1   3  -6  165.14    3.29   0
  -1   4  -7   99.50    3.42   0
  -1  10 -11   16.08    4.05   0
  -1  12 -12  148.63    7.15   0
   0   8  -9   12.76    4.77   0
   0  10 -10   74.74    5.01   0
   0  12 -11   19.90    5.10   0
   0  15 -12  -18.49    7.14   0
   0  20 -13   -2.43    8.78   0
   0  21 -13   -2.44    7.95   0
   1   0  11    0.86    2.18   0
   1   1  14    5.54    2.40   0
   1  12 -10   36.31    6.31   0
   1  15 -11    1.14    5.28   0
   1  19 -12   16.23    8.82   0
   1  20 -12   11.35    9.29   0
   1  21 -12   37.43    9.09   0
   2   4  -2 4583.69   15.91   0
   2   5  18   50.78    3.07   0
   2   7  20   18.75    2.38   0
   2  11  -8   12.80    4.61   0
   2  13  -9    6.60    5.29   0
   2  16 -10    3.93    6.41   0
   2  21 -11   30.22   11.97   0
   2  22 -11   -7.04   10.74   0
   3   3   4   41.91    1.90   0
   3   4   1   14.80    3.70   0
   3   8  -4    3.33    4.05   0
   3   9  -5  400.00    7.99   0
   3  12  -7    1.68    6.25   0
   3  14  -8    1.03    7.84   0
   3  17  -9  -13.56    9.37   0
   4  12  -5    3.46    6.28   0
   4  14  -6  343.75    9.98   0
   4  17  -7   33.93    7.50   0
   4  21  -8    4.12   10.49   0
   4  22  -8   15.50   10.75   0
   5   7   6   40.11    3.53   0
   5   7   7   58.42    3.97   0
   5   8   3  139.52    5.14   0
   5   8  12   -1.34    2.04   0
   5   9   1    9.58    4.19   0
   5   9  14   -3.56    2.01   0
   5  17  -5    2.84    8.21   0
   5  23  -6   -0.60   10.52   0
   6  11   4   19.11    4.65   0
   6  11  11   18.71    3.65   0
   6  12  13   27.98    3.73   0
   6  13   1    2.26    5.39   0
   6  13  14   41.75    4.07   0
   6  14   0   14.97    5.97   0
   6  14  15   -3.72    3.88   0
   6  17  -2   48.23    9.20   0
   6  18  -2   13.47    6.92   0
   6  21  -3   36.38    9.10   0
   6  22  -3    2.73    9.18   0
   6  23  -3   12.49    9.40   0
   7  15   6    4.38    6.58   0
   7  15   7   -3.28    6.28   0
   7  16   4   22.76    8.28   0
   7  16   5    7.74    6.25   0
   7  16  10   14.26    5.05   0
   7  16  11    9.62    5.87   0
   7  17   3  129.69    9.62   0
   7  17  12    7.67    5.85   0
   7  18   2   14.09    9.50   0
   7  18   3    4.31    6.21   0
   7  19   2   50.90    7.68   0
   7  20   1   -4.48    9.82   0
   7  20   2   -4.79    7.70   0
   7  21   1   18.42   10.63   0
   7  22   1   15.42    9.24   0
 -14  -1   1    2.58    8.90   0
 -13  -3   5   59.64    9.75   0
 -13  -3   6   69.72    9.60   0
 -13  -3   7   11.33    8.71   0
 -13  -1  -1   -0.66    7.03   0
 -13   0  -3    5.22    7.07   0
 -12  -3   2   19.86    6.07   0
 -12  -2  -1    1.77    5.68   0
 -12   0  -4  173.92    7.70   0
 -12   6 -10   10.66    3.83   0
 -11  -4   9   87.38   11.93   0
 -11  -4  10    0.12    8.46   0
 -11  -4  11   -2.16    9.62   0
 -11  -3   0   -3.77    5.31   0
 -11  -2  -2    5.11    4.35   0
 -11   0  -5    0.47    4.89   0
 -10  -4  12  -20.41   10.94   0
 -10  -3  15   17.02    9.68   0
  -9  -5   6   -7.13    6.61   0
  -9  -5   7  350.48   11.42   0
  -9  -5   8  198.88    9.99   0
  -9  -4   1   75.75    6.17   0
  -9  -4  13  -14.26   10.88   0
  -9  -3  16    8.33    9.94   0
  -9   0  -6  242.42    5.51   0
  -8  -5   5   44.91    6.48   0
  -8  -5   6   17.72    6.08   0
  -8  -5   7   34.25    7.98   0
  -8  -5   9   17.03    6.73   0
  -8  -5  10  119.53    9.03   0
  -8  -4   1    1.81    6.35   0
  -8  -4  14    4.69    8.58   0
  -8  -3  16   -5.55    8.25   0
  -8  -2  18    5.97    9.11   0
  -7  -5   5    8.82    5.09   0
  -7  -5   7   14.62    7.67   0
  -7  -5   8  478.66   12.06   0
  -7  -5   9   75.22    6.91   0
  -7  -5  10   25.95    6.84   0
  -7  -4  14   67.22    9.17   0
  -7  -3  16   20.97   10.21   0
  -7  -2  18   23.95    8.60   0
  -7  -1  -5  226.76    4.93   0
  -6  -5   6  179.83    7.00   0
  -6  -5   7  264.02    8.13   0
  -6  -5   9   31.12    6.08   0
  -6  -4  13   12.92    8.72   0
  -6  -3  16   26.30    7.49   0
  -6  -2  18   -3.99    7.04   0
  -6  -1  19   -4.65    8.58   0
  -5  -4  13    4.61    5.99   0
  -5  -3  -1   27.16    3.11   0
  -5  -3  15   22.34    8.39   0
  -5  -2  -3  291.43    4.33   0
  -5  -1  19    1.48    6.49   0
  -5   0  20  114.88   10.18   0
  -5   9 -13    5.34    2.71   0
  -4  -4   3   78.75    4.57   0
  -4  -4  11   14.05    5.12   0
  -4  -3   0   15.46    4.00   0
  -4   1  21    5.03    6.23   0
  -4  16 -15  131.92    7.36   0
  -3  -3  13  225.48    7.37   0
  -3   0  19   13.39    5.32   0
  -3   1  20    6.74    6.78   0
  -3  18 -15   11.53    7.48   0
  -2  -3   4 3213.09   13.87   0
  -2  -3  10  364.51    7.95   0
  -2  -2  14   28.20    4.35   0
  -2   0  18    0.37    4.43   0
  -2  16 -14   44.48    6.31   0
  -1  -2   3 7718.97   16.84   0
  -1  -2  11  430.78    7.67   0
  -1   1  18    3.83    4.21   0
  -1   2  -5  195.73    2.80   0
   0   3  19   -7.53    3.69   0
   0  14 -12   34.92    5.37   0
   0  18 -13   -2.32    6.40   0
   0  19 -13    1.07    7.07   0
   1   3  -3 9783.16   20.04   0
   1  18 -12   93.68    8.73   0
   2   1   8  109.23    1.44   0
   2   9  -7    0.39    4.32   0
   2  12  -9   39.96    6.73   0
   2  18 -11   77.04    9.60   0
   2  19 -11   77.27    9.26   0
   2  20 -11   46.91    9.11   0
   3   5  -1  148.16    4.33   0
   3  10  -6  121.58    6.04   0
   3  16  -9    8.42    8.60   0
   3  22 -10   -5.72   10.27   0
   4   5  11  184.87    2.27   0
   4   6   1  487.90    6.74   0
   4   9  -3  272.56    7.05   0
   4  13  -6  226.04    9.13   0
   4  15  -7   20.61    8.88   0
   4  16  -7  282.75   11.04   0
   4  18  -8   75.72    9.66   0
   4  20  -8   56.90    8.87   0
   5   8   2   46.11    5.50   0
   5  10  -1   48.50    6.41   0
   5  11  -2   23.18    6.31   0
   5  16  -5   74.95    7.73   0
   5  19  -6   -4.31    7.02   0
   5  21  -6    8.39    7.94   0
   6  10   6  890.10   10.69   0
   6  10   7    4.90    2.89   0
   6  10   9   75.64    4.67   0
   6  11   3   40.61    5.17   0
   6  13   0  156.05    7.35   0
   6  16  -2    6.40    6.56   0
   6  18  -3    5.73    6.84   0
   6  19  -3   -1.34    7.25   0
   6  22  -4   23.42   10.38   0
   6  23  -4   17.62   12.45   0
   7  14   7   -0.34    5.95   0
   7  14   8   20.58    5.79   0
   7  15   4  155.68    9.32   0
   7  15   5   -1.16    5.19   0
   7  15  10   22.84    4.95   0
   7  16   3   25.34    6.80   0
   7  16  12    2.39    5.35   0
   7  17   2   52.44    7.69   0
   7  18   1   11.05    8.66   0
   7  20   0    0.72    9.82   0
   7  21   0   -5.12   10.17   0
   7  22   0    6.58    8.39   0
 -14   0  -1  -12.54    7.01   0
 -13  -2   2    6.89    7.02   0
 -13  -2   3   65.48   10.27   0
 -13   1  -4   13.82    6.93   0
 -12  -3   3   36.51    7.21   0
 -12  -3   4   -0.96    9.20   0
 -12  -3  11    2.92    9.88   0
 -12  -2   0   36.84    6.40   0
 -12  -1  -2  105.51    8.44   0
 -11  -4   6    2.33    7.28   0
 -11  -4   7    5.00    8.19   0
 -11  -4   8   25.47    8.51   0
 -11  -3   1  228.61    8.83   0
 -11  -3  13    7.91   11.10   0
 -11  -1  -3   38.37    6.19   0
 -11   1  -6   13.87    4.17   0
 -10  -4   4    1.29    7.84   0
 -10  -4  10    1.04    9.21   0
 -10  -4  11   49.38    8.88   0
 -10  -3   0   21.83    5.45   0
 -10  -3  14    7.22   10.26   0
 -10  -1  -4    8.92    4.44   0
  -9  -4   2   -0.20    5.37   0
  -9  -4  12   -0.46    8.41   0
  -9  -3  -1   92.66    5.69   0
  -9  -3  15   45.37    9.88   0
  -9   1  -7   75.84    3.62   0
  -9   3  -9   12.68    2.54   0
  -8  -4  12   19.83    9.69   0
  -8  -4  13   12.27    8.99   0
  -8  -3  -1   55.08    5.94   0
  -8  -3  15   99.47   11.83   0
  -8  -2  17  142.74   14.30   0
  -7  -4  13   59.87    8.76   0
  -7  -3  15   66.39   10.54   0
  -7  -2  17   26.66   10.42   0
  -7  -1  19    4.92    7.71   0
  -7  13 -15   15.12    3.31   0
  -6  -4  12   -1.45    8.34   0
  -6  -3  -1  101.01    5.69   0
  -6  -3  15    9.94    9.11   0
  -6  -2  17   -3.14    8.69   0
  -5  -4  11    5.00    6.52   0
  -5  -4  12    4.53    5.90   0
  -5  -2  17   -2.86    6.51   0
  -5   2  -8   64.74    1.09   0
  -5   7 -12    4.60    2.32   0
  -5  11 -14   16.67    4.23   0
  -5  14 -15   -3.67    4.89   0
  -4  -4   4  497.95    7.73   0
  -4  -4   9  108.63    7.54   0
  -4  -4  10   59.09    5.42   0
  -4  -3  14   -6.92    5.11   0
  -4  -2  -2  165.68    3.91   0
  -4  -2  16  187.54    8.19   0
  -4  -1  18    2.68    5.94   0
  -4  12 -14    9.47    3.52   0
  -3  -3  12  130.89    7.81   0
  -3  -2  -1  500.15    4.91   0
  -3  -2  15  161.40    6.85   0
  -3  -1  17   10.35    5.51   0
  -3   2  -7  330.56    1.98   0
  -3   2  21   26.73    6.05   0
  -3   3  -8 1319.64    5.42   0
  -3  17 -15   -3.88    5.65   0
  -2  -3   5  198.52    4.50   0
  -2  -3   9   31.81    4.15   0
  -2   1  19   15.88    4.28   0
  -2   2  20   25.38    6.31   0
  -2   5  -9  198.06    3.76   0
  -2  12 -13   65.49    5.17   0
  -2  15 -14   44.98    5.94   0
  -1  -1  14    9.65    3.47   0
  -1   0  16   33.29    4.90   0
  -1   9 -11   47.43    5.17   0
  -1  11 -12  169.07    7.13   0
  -1  14 -13   -2.48    5.14   0
  -1  17 -14  126.11    9.68   0
  -1  18 -14   23.09    6.89   0
   0   1  -2    1.27    1.01   0
   0   4  -6  782.81    6.68   0
   0   4  20    7.98    4.00   0
   0   5  -7    3.75    2.54   0
   0   5  21    1.91    3.84   0
   0   9 -10    7.55    5.21   0
   0  11 -11    1.32    4.35   0
   0  13 -12    0.48    5.77   0
   1  11 -10   24.55    6.11   0
   1  13 -11   -2.47    6.50   0
   2  10  -8   -5.33    4.46   0
   2  14 -10    1.33    6.26   0
   2  17 -11    1.95    6.78   0
   3  11  -7   18.54    4.86   0
   3  13  -8    1.67    4.98   0
   3  18 -10    0.91    8.55   0
   3  19 -10   50.01    8.50   0
   3  20 -10   34.00    8.29   0
   4   5   3  103.56    3.39   0
   4   7  -1  179.44    6.32   0
   4  11  -5    1.83    4.56   0
   4  14  -7  235.80   10.00   0
   4  22  -9   -3.51   10.24   0
   5   7   4    1.26    3.90   0
   5   7  10  154.98    3.69   0
   5   9   0   10.52    4.49   0
   5  12  -3    1.72    4.83   0
   5  13  -4  107.66    6.79   0
   5  21  -7   31.14    9.93   0
   6  10   4  231.53    6.56   0
   6  15  -2   -4.11    6.48   0
   6  16  -3    7.45    9.83   0
   6  17  -3   32.13    7.11   0
   6  21  -4   -7.75    7.95   0
   7  14   4   10.58    7.64   0
   7  14   5  106.23    6.74   0
   7  15   3    5.26    6.27   0
   7  16   2   22.77    7.17   0
   7  17   1   23.26    6.98   0
   7  18   0   -5.28    9.00   0
   7  19   0   -9.23    7.31   0
   7  20  -1   -6.02    9.64   0
   7  21  -1    9.91   10.55   0
 -14   0   0   26.14    7.82   0
 -13  -2   4    1.85    7.99   0
 -13  -2   6    3.95   10.23   0
 -13  -2   8   59.32   11.78   0
 -13  -1   0    8.79    6.27   0
 -13   0  -2  103.01    7.66   0
 -13   2  -5    6.15    6.51   0
 -13   3  -6   50.07    6.67   0
 -12  -3   5   18.89    7.58   0
 -12  -3   6    6.39    8.01   0
 -12  -3   7   68.17    9.36   0
 -12  -3   8   86.34    9.75   0
 -12  -3   9   14.67    9.26   0
 -12  -2   1    5.21    6.32   0
 -12   5  -9    7.03    3.75   0
 -11  -3   2   23.40    6.26   0
 -11  -3  11   -0.17   10.84   0
 -11  -3  12   11.04    9.66   0
 -11  -2  -1   90.54    6.32   0
 -11   2  -7    6.51    3.23   0
 -11   3  -8    7.49    3.63   0
 -10  -4   6   41.75    7.77   0
 -10  -4   9   -1.89    7.76   0
 -10  -3  13   44.95    9.62   0
 -10  -2  15   -8.08   12.07   0
 -10   0  -5    2.20    4.05   0
  -9  -4   4   55.92    8.47   0
  -9  -4   9  161.57   11.37   0
  -9  -4  10  104.01    8.99   0
  -9  -4  11   -6.94    7.75   0
  -9  -3   0    8.00    6.37   0
  -9  -3  14   13.59    9.71   0
  -9  -2  16   60.49   12.99   0
  -9   2  -8   51.23    2.99   0
  -8  -4   2   10.03    4.69   0
  -8  -4   3  110.61    8.13   0
  -8  -4  11   -3.98    7.44   0
  -8  -3  14   30.42   10.80   0
  -8  -2  -3   -3.41    3.15   0
  -8  -1  18    6.47   10.94   0
  -8   0  -6   27.60    2.44   0
  -8   4 -10    8.28    1.78   0
  -7  -4  11   20.00    9.07   0
  -7  -4  12  174.10    9.90   0
  -7  -3  -1   15.89    4.00   0
  -7  -2  -3   93.06    4.16   0
  -7  -1  18    9.53    9.88   0
  -7   0  -6   12.95    2.61   0
  -6  -4  11  119.28    7.44   0
  -6  -3  14   30.56    9.73   0
  -6  -2  -3  345.77    5.40   0
  -6  -1  18   24.27   10.23   0
  -6   0  -6   10.14    1.60   0
  -5  -3  14   20.53    6.40   0
  -5  -2  16   54.89    8.97   0
  -5  -1  18   84.22    8.09   0
  -4  -4   6  357.81    7.18   0
  -4  -3  13  230.95    8.10   0
  -4   0  19   -4.60    5.72   0
  -4   1  20    3.24    7.55   0
  -4  14 -15   28.19    5.52   0
  -3  -3  11   65.11    6.66   0
  -3   0  18  193.79    8.83   0
  -3   4  -9  147.99    2.92   0
  -3  10 -13   58.53    4.76   0
  -2  -3   7 1361.97   10.79   0
  -2  -3   8 1185.23   10.55   0
  -2  -2  13   72.66    4.88   0
  -2   0  17    0.08    5.36   0
  -2   3  21    8.44    4.85   0
  -2  14 -14    4.16    6.10   0
  -1  -2   4 5591.86   15.56   0
  -1  -2  10  106.24    4.32   0
  -1  13 -13   20.53    6.69   0
  -1  16 -14   -0.76    7.23   0
   0  -1  10   -1.70    2.51   0
   0   3  -5   -2.66    2.11   0
   0   6  -8  945.36    8.88   0
   0  16 -13   77.73    7.23   0
   0  20 -14  -10.61    8.94   0
   1   0  10 2049.00    9.38   0
   1   3  17   71.80    3.58   0
   1  20 -13   21.16   10.11   0
   2   3  -1 1042.58    7.19   0
   2   5  -4   14.29    3.19   0
   2   6  -5   83.31    3.96   0
   2  16 -11    1.39    6.58   0
   2  20 -12   -2.69   11.85   0
   2  21 -12   -7.81    8.39   0
   3   3   3  153.82    3.00   0
   3   7  -4  246.49    6.04   0
   3   8  -5    3.60    3.96   0
   3   9  -6  298.07    7.46   0
   3  14  -9    1.28    6.11   0
   3  17 -10    5.08    6.80   0
   4   6   0  324.07    7.19   0
   4  12  -6  467.98   10.07   0
   4  16  -8   -0.60    6.40   0
   4  19  -9   52.49   10.39   0
   4  21  -9   20.82    9.05   0
   5   7   3   19.49    4.68   0
   5   8   1  720.44    9.48   0
   5   8  13   59.93    2.47   0
   5  10  -2   66.02    5.36   0
   5  11  -3    8.25    5.84   0
   5  14  -5  124.20    7.79   0
   5  16  -6   64.35    7.39   0
   5  19  -7    2.35    7.37   0
   6  10   3    3.82    4.25   0
   6  11   1    1.75    4.73   0
   6  12   0   16.33    5.09   0
   6  12  14    5.15    2.97   0
   6  13  -1   -2.71    5.19   0
   6  13  15   11.02    3.16   0
   6  14  -2   31.66    6.03   0
   6  15  -3  142.46   10.90   0
   6  17  -4   39.19    9.06   0
   6  18  -4   11.28    6.93   0
   6  20  -5    5.58   10.29   0
   6  21  -5    5.63    7.87   0
   7  13   5   -4.95    6.26   0
   7  13   6   11.44    4.49   0
   7  13   7   12.77    4.52   0
   7  13   8   72.04    6.24   0
   7  13   9   -0.05    4.61   0
   7  14   3   16.47    5.86   0
   7  14  11    6.06    4.59   0
   7  15   2  132.79    8.29   0
   7  15  12   -1.86    4.77   0
   7  16  13    8.02    5.41   0
   7  17   0   15.38    6.75   0
   7  18  -1   11.58    9.67   0
   7  19  -1   84.81    9.26   0
   7  21  -2   16.53    9.90   0
   7  22  -2   14.36    8.99   0
   8  20   5   23.53    8.98   0
 -14   0   1   -0.08    7.19   0
 -13  -1   1   -3.25    6.33   0
 -13   0  -1   17.16    7.52   0
 -13   1  -3   14.90    7.25   0
 -13   4  -7   -0.44    5.46   0
 -12  -2   2    1.39    6.40   0
 -12  -2  11   47.48   10.84   0
 -12  -1  -1    4.36    5.97   0
 -12   0  -3  -10.18    4.60   0
 -12   4  -8   21.78    4.34   0
 -11  -3   4   21.64    6.58   0
 -11  -3   5   99.00    9.93   0
 -11  -3   7   97.44   11.31   0
 -11  -3   8    4.75   10.55   0
 -11  -3   9   47.91    9.56   0
 -11  -3  10   12.10    9.11   0
 -11  -2   0    5.86    5.01   0
 -11  -2  13    2.33   12.59   0
 -11  -1  -2  126.08    7.66   0
 -11   0  -4  356.22    8.67   0
 -11   7 -11    5.87    2.77   0
 -10  -3   2   14.01    7.71   0
 -10  -3  11  -27.35   11.20   0
 -10  -3  12   14.40    9.34   0
 -10  -2  14    6.09   12.21   0
  -9  -4   5    9.40    6.47   0
  -9  -4   8   79.64    8.19   0
  -9  -3  13  109.32   10.30   0
  -9  -2  -2  106.37    5.40   0
  -9  -2  15  -22.80   12.57   0
  -9  -1  -4   43.54    3.65   0
  -8  -4   4  347.65    9.55   0
  -8  -4   8    2.75    8.91   0
  -8  -4   9  105.41    8.34   0
  -8  -3   0  332.28    8.87   0
  -8  -3  13   29.52   10.73   0
  -8  -2  16   11.98    8.30   0
  -7  -4   3  217.08    7.38   0
  -7  -4   4   10.90    6.33   0
  -7  -4   9  216.18   10.71   0
  -7  -3  14   17.98    8.01   0
  -7  -2  16  104.35    9.95   0
  -7   0  19   -4.20    9.05   0
  -7  10 -14   -3.58    2.46   0
  -6  -2  16    5.10    7.01   0
  -6   0  19    2.67    8.17   0
  -5  -4   4  162.90    5.71   0
  -5  -4   6   31.74    6.46   0
  -5  -4   7   20.05    6.62   0
  -5  -4   8   66.19    5.58   0
  -5  -4   9  118.64    6.46   0
  -5  -3   0    0.01    2.82   0
  -5  -3  13   65.76    6.68   0
  -5   0  19    6.22    6.42   0
  -5   1  20   31.86    8.72   0
  -5  13 -15   -1.25    4.02   0
  -4  -3   1   24.01    3.06   0
  -4  -3  12  -16.67    6.28   0
  -4  -2  15   20.20    5.46   0
  -4  -1  17   67.76    7.18   0
  -4   9 -13  135.04    4.73   0
  -3  -3   3  137.07    5.22   0
  -3  -3  10    2.87    6.09   0
  -3  -2  14  218.54    7.50   0
  -3  -1  16    6.21    4.75   0
  -3   1  19  149.37    8.42   0
  -3  15 -15    3.68    6.02   0
  -2  -2  12  303.60    7.94   0
  -2   6 -10    7.69    2.61   0
  -2   9 -12   17.64    4.37   0
  -2  11 -13   24.28    4.62   0
  -2  17 -15   40.30    6.56   0
  -1  -2   8  138.95    4.74   0
  -1  -2   9   46.97    3.23   0
  -1   1  17   17.03    4.88   0
  -1  15 -14   63.29    8.23   0
   0   7  -9   -1.47    3.44   0
   0  10 -11  142.49    6.94   0
   0  12 -12  433.31   10.23   0
   0  15 -13    9.87    6.36   0
   0  19 -14   -0.73    7.12   0
   1   6  -7   58.75    4.67   0
   1   7  21    0.34    3.27   0
   1  10 -10   19.37    6.52   0
   1  12 -11   10.48    4.89   0
   1  18 -13    5.48    7.05   0
   2   2   1  437.11    3.88   0
   2   9  -8  205.85    6.47   0
   2  18 -12   19.98    8.61   0
   2  19 -12   14.65    7.85   0
   3   4   0   -3.78    2.60   0
   3   5  15   16.46    1.39   0
   3  10  -7   29.05    4.95   0
   3  13  -9  111.39    8.30   0
   3  16 -10    6.52    6.77   0
   3  19 -11   22.75    9.91   0
   3  20 -11   57.76    9.10   0
   3  21 -11   11.13    8.61   0
   4   7  -2  807.40   10.78   0
   4   9  -4   76.07    5.08   0
   4  10  -5    1.34    4.72   0
   4  11  -6  278.65    9.43   0
   4  13  -7  173.84    8.14   0
   4  17  -9   27.96    9.31   0
   4  18  -9   19.99    7.72   0
   4  22 -10   -3.71   10.46   0
   5   7  11   36.49    2.57   0
   5  13  -5    8.03    5.26   0
   5  15  -6    4.01    6.35   0
   5  17  -7   69.66    9.64   0
   5  18  -7   -5.13    6.54   0
   5  21  -8   -8.92    9.92   0
   6   9   5   54.82    4.94   0
   6   9   6 1024.00   10.75   0
   6   9   7    9.48    3.05   0
   6   9   8   86.73    4.41   0
   6  11   0  980.49   13.91   0
   6  11  13   15.71    3.21   0
   6  13  -2  352.97    9.62   0
   6  14  -3   -1.75    8.23   0
   6  16  -4   28.16    6.95   0
   6  18  -5    2.61    8.09   0
   6  19  -5    0.32    7.18   0
   6  22  -6   -7.89   10.39   0
   7  13   4  274.24    8.43   0
   7  13  10   -5.24    4.82   0
   7  14   2    1.99    6.00   0
   7  15   1   13.53    6.32   0
   7  16   0    4.98    6.61   0
   7  17  -1   32.23    7.49   0
   7  19  -2   37.51    8.30   0
   7  21  -3   58.50   11.30   0
   7  22  -3   22.35   11.36   0
   8  18   5   24.87    8.62   0
   8  18   6   30.54    8.13   0
   8  19   5    6.18    6.94   0
   8  19   6  157.65   10.18   0
   8  19   7   15.07    7.19   0
   8  19   8    6.51    6.49   0
   8  20   3    9.46    9.18   0
   8  20   4   -4.58    7.29   0
   8  21   2  -12.31   10.09   0
 -14   0   2   -2.18    7.77   0
 -14   1   0   24.56   10.10   0
 -13  -1   3   11.50    9.19   0
 -13   0   0   -5.42    7.57   0
 -13   2  -4    3.20    6.69   0
 -12  -2   4   76.55    8.38   0
 -12  -2   5   15.77    9.95   0
 -12  -2   6   61.29   10.20   0
 -12  -2   7    8.15   10.09   0
 -12  -2  10   26.99    9.40   0
 -12  -1   0   97.87    7.62   0
 -12   0  -2  920.19   15.41   0
 -11  -2   1   93.55    7.39   0
 -11  -2  12    3.10    9.52   0
 -11   1  -5   57.90    5.13   0
 -10  -3   3  146.98    7.92   0
 -10  -3   9   33.46   10.57   0
 -10  -3  10   -0.84    7.13   0
 -10  -2  13   28.40   11.31   0
 -10  -1  -3  193.89    6.32   0
 -10   1  -6  128.29    4.70   0
  -9  -3  11   21.85   11.14   0
  -9  -3  12   44.81    8.59   0
  -9  -2  14   20.27   11.62   0
  -9  -1  16   14.58   11.35   0
  -9   0  -5    1.36    3.37   0
  -8  -3  12  127.23   12.46   0
  -8  -2  -2   -3.30    4.63   0
  -8  -2  15   14.02    8.24   0
  -8  -1  -4   24.56    3.06   0
  -8  -1  17    5.39    9.16   0
  -8   2  -8  251.83    4.27   0
  -7  -4   5  149.11    6.61   0
  -7  -4   6   43.83    5.82   0
  -7  -3   0    3.26    4.15   0
  -7  -3  13   -0.74    7.71   0
  -7  -2  15   -0.06   10.12   0
  -7  -1  17   -6.02    9.56   0
  -7   1  -7   73.81    2.79   0
  -7   8 -13   -0.36    1.37   0
  -6  -4   5   15.02    4.57   0
  -6  -4   6  216.12    7.42   0
  -6  -4   7  340.40    8.65   0
  -6  -4   8  157.33    7.33   0
  -6  -3   0   58.70    4.60   0
  -6  -3  13   54.10    7.54   0
  -6  -2  15   15.30    9.47   0
  -6  -1  17   -2.14    6.66   0
  -6   1  -7   15.44    1.82   0
  -6  10 -14   43.81    3.19   0
  -5  -3  12   89.89    8.35   0
  -5  -2  -2   21.14    2.48   0
  -5  -2  15   10.50    6.84   0
  -5  -1  17   24.30    7.11   0
  -4  -3  11   13.54    6.11   0
  -4  -2  14    3.33    7.28   0
  -4  -1  16   13.30    7.67   0
  -4   0  -5   -0.12    1.21   0
  -4   0  18   -2.08    6.10   0
  -3  -3   4   32.21    4.51   0
  -3  -3   9  386.08    8.40   0
  -3  -2  13  155.25    7.95   0
  -3   0  17    4.78    6.38   0
  -3   2  20   15.56    5.68   0
  -3   3  21   44.88    7.45   0
  -3   5 -10  507.76    5.39   0
  -2   0  16    7.24    5.36   0
  -2   2  19    2.85    5.91   0
  -2  13 -14   42.71    4.83   0
  -2  16 -15    0.71    7.06   0
  -1  -2   6   -0.76    2.42   0
  -1  -2   7  411.80    5.60   0
  -1   0  15   -1.06    3.45   0
  -1  12 -13   55.61    5.42   0
  -1  18 -15   18.71    8.72   0
   0  -1   9    0.22    1.93   0
   0   8 -10   26.23    5.46   0
   0  14 -13   18.25    6.18   0
   0  17 -14   -0.47    7.75   0
   1   0   4   81.68    1.20   0
   1   0   9   -0.88    1.77   0
   1   2  -2 6427.26   14.09   0
   1   4  -5 1373.72    9.17   0
   1   5  19    9.16    3.45   0
   1   6  20    1.85    3.48   0
   1   7  -8   18.64    4.09   0
   1  14 -12   22.62    6.15   0
   1  17 -13   11.82    6.90   0
   2   2  12  302.37    3.43   0
   2  12 -10    4.67    5.13   0
   2  14 -11  294.14    9.64   0
   3  11  -8   22.42    4.94   0
   4  14  -8  122.43    7.86   0
   4  16  -9   31.35    8.96   0
   4  20 -10   25.69    8.75   0
   5   7   2   38.26    4.16   0
   5   8   0   -0.36    4.03   0
   5   9  -2  122.31    7.80   0
   5  10  -3   72.12    5.56   0
   5  11  -4   19.41    6.44   0
   5  14  -6   -1.04    5.47   0
   5  16  -7    2.37    6.79   0
   5  19  -8   46.17    8.64   0
   5  20  -8    8.69    8.04   0
   6   9   4   14.53    3.96   0
   6   9   9   12.07    2.86   0
   6  10   1    3.42    4.70   0
   6  10  12    1.06    2.77   0
   6  15  -4   92.00    8.09   0
   6  17  -5   47.15    7.66   0
   6  19  -6   67.57   10.70   0
   7  12   5   15.53    5.59   0
   7  12   6   75.45    5.33   0
   7  12   7  145.78    6.37   0
   7  12   8   64.16    5.93   0
   7  13  11    5.25    4.24   0
   7  14   1   97.21    7.73   0
   7  15   0   -0.57    6.05   0
   7  16  -1   36.76    7.11   0
   7  17  -2   40.36    9.29   0
   7  18  -2   10.10    8.30   0
   7  19  -3   36.60   10.01   0
   7  20  -3   -4.62    8.07   0
   8  17   6   57.73    8.49   0
   8  17   7    3.87    7.31   0
   8  17   8   27.20    8.48   0
   8  18   3   12.40    8.50   0
   8  18   4  -12.80    6.63   0
   8  18   9   -3.82    6.43   0
   8  19   2    5.20    9.03   0
   8  20   1    6.67   11.40   0
   8  21   1    6.85   11.54   0
 -14   1   1   -0.67    9.77   0
 -13  -1   6  -10.86    8.27   0
 -13  -1   7   13.96    9.11   0
 -13  -1   8    0.57    9.49   0
 -13   0   1   -2.13    8.23   0
 -12  -1   1   15.37    5.71   0
 -12  -1  11  149.65   14.51   0
 -12   2  -5    7.45    5.71   0
 -11  -2   2    5.69    6.08   0
 -11  -2  11    0.94    8.83   0
 -11  -1  13   -2.19   12.27   0
 -11   0  -3   -2.60    6.14   0
 -10  -3   5    4.06    6.87   0
 -10  -2   0  599.07   10.75   0
 -10  -2  12   -8.92   11.48   0
 -10  -1  15   15.65   10.23   0
 -10   0  -4   -4.99    4.11   0
 -10   2  -7    3.11    2.49   0
 -10   3  -8    2.96    3.03   0
  -9  -3   2   10.92    5.54   0
  -9  -3  10  160.48   10.08   0
  -9  -2  13  -11.57   11.20   0
  -9  -1  -3  149.56    6.01   0
  -8  -3  11   19.52    8.05   0
  -8  -2  14   70.20   11.21   0
  -8  -1  16    2.05   10.06   0
  -8   0  18   -2.92    8.27   0
  -8  10 -14    7.76    1.56   0
  -7  -3   1   26.43    5.99   0
  -7  -3  12   32.00    7.66   0
  -7  -2  -2   41.56    3.96   0
  -7  -1  -4    3.49    2.41   0
  -7   0  18   37.63    8.51   0
  -7   2  -8  139.65    3.10   0
  -7   4 -10   32.30    1.42   0
  -7  12 -15    0.49    2.82   0
  -6  -3   1  172.33    6.64   0
  -6  -3  12   74.08    7.73   0
  -6  -2  -2  164.53    4.61   0
  -6   0  18    9.64    7.16   0
  -6   8 -13   88.82    2.76   0
  -6  12 -15   -3.63    3.62   0
  -5  -3   1   55.77    4.28   0
  -5  -3  11   32.08    7.53   0
  -5  -2  14   -1.72    8.02   0
  -5  -1  16   -0.11    7.90   0
  -5   0  18   30.06    6.87   0
  -5   1  19    4.51    7.60   0
  -5  15 -16   -2.33    4.96   0
  -4  -3  10  258.92    8.40   0
  -4  -2  -1  368.05    5.52   0
  -4   1  19   46.95    6.80   0
  -4   2  20   18.99    7.62   0
  -4   7 -12   -1.23    2.34   0
  -4  13 -15   -4.29    3.70   0
  -4  16 -16   10.98    6.17   0
  -3  -3   5  141.85    4.45   0
  -3  -3   8 1326.23   12.34   0
  -3  -2   0    4.09    3.38   0
  -3  -1  15    7.85    4.45   0
  -2   1  -5 1253.64    2.74   0
  -2   3  20   -2.14    4.97   0
  -2   4  21   25.21    6.21   0
  -2   7 -11    4.07    2.59   0
  -2  15 -15   39.06    7.35   0
  -1  -1  12  604.56    8.10   0
  -1   3  19   43.59    5.63   0
  -1   8 -11   -0.75    3.47   0
  -1  17 -15   50.43    9.61   0
   0  -1   8   -1.36    2.25   0
   0   2  -4 5626.40   13.08   0
   0   4  19    9.78    4.60   0
   0   5  20   -2.95    3.85   0
   0   6  21    7.21    4.43   0
   0  11 -12    0.58    5.52   0
   0  13 -13   -6.89    6.47   0
   0  16 -14   62.45    8.54   0
   1  11 -11   34.20    5.20   0
   1  13 -12    4.26    5.12   0
   2   3  14   38.23    2.29   0
   2  13 -11   67.66    8.42   0
   2  16 -12   12.49    6.66   0
   2  20 -13   54.93    9.33   0
   3   6  -4 2131.45   14.56   0
   3   7  -5   81.21    4.74   0
   3   9  -7   82.64    5.57   0
   3  12  -9   90.84    6.56   0
   3  16 -11   -0.74    8.19   0
   3  17 -11   -4.85    6.88   0
   3  20 -12   18.73   10.41   0
   3  21 -12   15.88    9.41   0
   4   4   5   47.28    2.66   0
   4   4   6  381.04    4.25   0
   4   9  -5  179.71    6.44   0
   4  10  -6  599.10   11.32   0
   4  15  -9    6.17    8.58   0
   4  18 -10   23.81    8.05   0
   5   6   6  482.55    6.01   0
   5   6   7  498.71    5.75   0
   5   7   1   -0.98    5.10   0
   5   8  -1  669.64   12.47   0
   5  10  16   43.34    2.09   0
   5  11  17    9.37    1.55   0
   5  15  -7  226.98    9.80   0
   5  17  -8   17.62    8.96   0
   5  18  -8    8.69    6.84   0
   6   9   2   58.95    6.07   0
   6   9   3    7.24    4.23   0
   6  10   0   54.61    6.32   0
   6  14  -4   88.75    7.74   0
   6  16  -5    1.74    6.43   0
   6  21  -7    4.24   10.69   0
   6  22  -7   13.53    8.81   0
   7  12   9   20.96    3.95   0
   7  13   1  387.46   11.10   0
   7  14   0   -0.77    6.14   0
   7  14  13   -5.96    4.10   0
   7  15  -1   15.23    6.37   0
   7  16  -2   22.99    7.41   0
   7  20  -4   -2.26   10.07   0
   7  21  -4   94.40   10.32   0
   7  22  -4   37.40   10.10   0
   8  16   4    7.05    7.91   0
   8  16   5  100.73    9.31   0
   8  16   6   -8.06    7.20   0
   8  16   7   51.98    7.87   0
   8  17   3    0.32    6.81   0
   8  17   4   14.30    6.51   0
   8  17   9   37.34    6.35   0
   8  17  10    8.40    6.57   0
   8  18   2   16.14    7.44   0
   8  20   0   96.00   12.83   0
   8  21   0   60.29   10.00   0
 -14   1   2   -2.09    9.55   0
 -13   0   2  125.53   10.51   0
 -13   4  -6   23.35    6.40   0
 -13   5  -7   58.31    6.71   0
 -12  -1  10   34.12    9.78   0
 -12   0  -1   -2.05    5.65   0
 -12   1  -3   22.26    6.29   0
 -12   3  -6    8.01    5.50   0
 -11  -2   6  134.43   10.97   0
 -11  -2   7    0.32    9.87   0
 -11  -2   8    2.57    7.83   0
 -11  -2   9  105.39   10.25   0
 -11  -1   0   -4.99    7.46   0
 -11  -1  12   53.73   13.22   0
 -11   3  -7   96.45    5.17   0
 -10  -2  11   94.80    9.71   0
 -10  -1  -2   -1.48    3.91   0
 -10  -1  14   17.07   10.83   0
  -9  -3   4   -2.43    5.38   0
  -9  -3   5    5.01    6.30   0
  -9  -3   6   27.22    8.56   0
  -9  -3   7    3.33    7.30   0
  -9  -2   0   -0.60    5.87   0
  -9  -2  12  173.81   13.68   0
  -9  -1  15    0.08    8.81   0
  -9   1  -6    1.21    3.39   0
  -8  -2  13   -1.56    9.91   0
  -8   0  -5   -6.39    3.27   0
  -8   0  17   -2.41   10.74   0
  -7  -3   2   83.06    7.10   0
  -7  -3  10    1.07    9.22   0
  -7  -3  11   -4.94    7.20   0
  -7  -2  14   64.93    8.95   0
  -7  -1  16  -12.12    7.11   0
  -7   1  19   12.15    7.47   0
  -7   3  -9  145.10    2.68   0
  -6  -3  10   30.23    7.32   0
  -6  -3  11  205.04    8.59   0
  -6  -2  14  211.64    9.90   0
  -6  -1  16   15.14    7.30   0
  -6   1  19    1.72    6.74   0
  -6   2  -8  123.28    2.35   0
  -6   4 -10   51.29    1.01   0
  -5  -3   2 1678.90   12.87   0
  -5  -3  10   13.15    6.34   0
  -5   2  20   30.88    7.41   0
  -5   4 -10   28.97    0.78   0
  -5   8 -13   55.87    2.96   0
  -5  12 -15   28.20    4.11   0
  -4  -3   3    6.18    3.89   0
  -4  -3   9   18.38    4.85   0
  -4  -2  13   25.09    5.52   0
  -4  -1  15   18.11    7.59   0
  -4   0  17  -17.99    6.02   0
  -3  -2  12   69.29    5.29   0
  -3   1  18   10.63    5.23   0
  -3   2  19   31.86    6.62   0
  -3   6 -11    4.17    2.62   0
  -3   9 -13   12.60    3.92   0
  -3  11 -14  140.71    5.25   0
  -3  13 -15    2.34    5.03   0
  -2  -2  10  565.70    8.26   0
  -2  -1  13    6.04    5.18   0
  -2  10 -13  224.91    6.15   0
  -2  12 -14   -0.98    4.19   0
  -1   0  14  273.09    6.90   0
  -1  13 -14  206.16    8.71   0
   0  -1   7   -2.71    1.66   0
   0   9 -11   -3.21    4.02   0
   0  15 -14    3.88    8.58   0
   1   0   8  216.77    2.86   0
   1   3  -4 4133.86   13.84   0
   1   3  16   24.52    2.90   0
   1   9 -10  363.20    7.85   0
   1  15 -13   59.21    7.82   0
   1  18 -14   18.49    8.70   0
   1  19 -14   -1.89    7.82   0
   2   3  -2 5839.40   17.10   0
   2   5  17    4.78    2.30   0
   2   8  -8  520.57    8.78   0
   2   8  20   30.53    2.93   0
   2  15 -12    8.87    6.41   0
   2  18 -13    0.13    8.67   0
   3   4  -1   17.11    3.06   0
   3   4  13   22.90    1.26   0
   3  10  -8   42.26    5.28   0
   3  13 -10   14.72    7.30   0
   3  19 -12   14.26    8.61   0
   4   4   4  514.05    5.61   0
   4   4   8    0.11    1.49   0
   4   7  -3  487.53    8.02   0
   4  11  -7   50.96    5.78   0
   4  17 -10   30.37    7.60   0
   4  21 -11   16.68    9.03   0
   5   6   4   38.69    3.15   0
   5   9  -3  140.99    7.75   0
   5   9  15    5.08    1.49   0
   5  11  -5   20.99    6.99   0
   5  14  -7  207.19    9.36   0
   5  19  -9    7.53    8.56   0
   6   8   5   91.61    5.10   0
   6  11  -2  453.52   11.61   0
   6  11  14   21.85    2.74   0
   6  12  15    1.76    2.37   0
   6  13  -4  325.43   11.53   0
   6  13  16   39.07    3.28   0
   6  15  -5   70.51    7.71   0
   6  16  -6   55.12    8.81   0
   6  19  -7    7.28    7.67   0
   6  20  -7    1.79    7.61   0
   7  11   6   73.40    5.90   0
   7  11   7   49.32    5.58   0
   7  12  10   -2.17    3.12   0
   7  13   0    4.74    6.92   0
   7  14  -1   89.29    7.97   0
   7  15  14   -4.21    4.05   0
   7  17  -3  119.88    9.18   0
   7  18  -4    9.39    9.17   0
   7  19  -4   -0.39    8.49   0
   7  21  -5   -4.09   10.69   0
   8  15   5    2.55    7.27   0
   8  15   6   28.33    8.27   0
   8  15   7    4.16    6.14   0
   8  16   9   12.15    5.59   0
   8  17   1   33.08   10.25   0
   8  17   2   57.00    7.97   0
   8  17  11   -2.05    5.77   0
   8  18   0  146.30   11.56   0
   8  19   0    6.62    8.33   0
   8  20  -1    9.45   11.13   0
 -14   2   0   29.73    9.68   0
 -13   0   3   -2.54    7.83   0
 -13   0   4  -11.52    8.14   0
 -13   0   5    7.05   10.26   0
 -13   0   6   35.55   12.17   0
 -13   0   7   -5.97   10.85   0
 -13   0   8   18.92    9.34   0
 -13   1   0  -17.32    8.08   0
 -12  -1   4   10.12    7.47   0
 -12  -1   8   -5.95    8.99   0
 -12   0   0  125.33    9.28   0
 -12   4  -7   47.31    5.17   0
 -12   5  -8    3.31    4.85   0
 -12   6  -9    2.32    4.05   0
 -11  -1   1  272.84   10.95   0
 -11  -1  11   -2.54    8.94   0
 -11   0  -2   68.48    6.89   0
 -11   4  -8   21.18    3.93   0
 -11   5  -9   14.18    3.60   0
 -10  -2   2   75.97    6.39   0
 -10  -2   9    6.42    9.25   0
 -10  -2  10   19.33    7.85   0
 -10  -1  -1   19.76    6.25   0
 -10  -1  13  160.00   11.84   0
 -10   0  15   -6.09    9.82   0
 -10   1  -5   18.26    4.40   0
  -9  -2  11   32.93   10.29   0
  -9  -1  14   -9.26    9.29   0
  -9   0  16   19.25    9.16   0
  -9   6 -11   10.06    2.23   0
  -8  -3   4   57.83    6.23   0
  -8  -3   5  367.86   11.20   0
  -8  -3   7  184.15    8.53   0
  -8  -3   8   26.74    6.79   0
  -8  -2  12    0.62    9.99   0
  -8  -1  -3   34.67    3.55   0
  -8  -1  15   25.26    8.46   0
  -8   1  18   -2.89    8.52   0
  -7  -3   3   -5.85    6.10   0
  -7  -2  13   -6.24    7.83   0
  -7  -1  15    3.71    9.56   0
  -7   0  17  -10.58    7.48   0
  -6  -3   9  261.54   10.24   0
  -6  -2  13  114.34    8.09   0
  -6  -1  15   -0.03    9.52   0
  -6   0  17   -3.29    6.89   0
  -6  14 -16   19.25    4.13   0
  -5  -3   9  305.69    8.24   0
  -5  -2  -1  303.11    5.90   0
  -5  -2  13  160.84    8.07   0
  -5  -1  15    6.21    6.51   0
  -5   0  17   -6.98    6.37   0
  -5  14 -16   19.69    4.66   0
  -4  -2  12   36.46    7.44   0
  -4  -1  -3  100.66    2.46   0
  -4   1  18    0.93    5.86   0
  -4  10 -14    1.15    3.41   0
  -4  12 -15   65.48    5.40   0
  -3  -2  11    1.79    5.41   0
  -3  -1  14   79.27    5.78   0
  -3   0  16   73.32    6.03   0
  -3   3  20   52.25    6.23   0
  -3   4  21   12.65    6.65   0
  -2  -2   9   -0.70    3.90   0
  -2   0  15    3.86    4.01   0
  -2   2  18   10.59    6.16   0
  -2   8 -12   -0.66    2.93   0
  -2  14 -15   -0.17    5.10   0
  -1  -1  11   32.15    3.84   0
  -1   4  -8  151.32    3.91   0
   0   4  -7   20.83    3.45   0
   0   5  -8   -3.88    2.62   0
   0   6  -9  347.37    6.87   0
   0  10 -12  853.51   12.26   0
   0  12 -13   72.34    6.78   0
   0  18 -15    7.90    7.08   0
   1   0   7    3.99    1.53   0
   1  10 -11   12.49    5.56   0
   1  12 -12  141.48    6.79   0
   1  17 -14  119.45    8.62   0
   2   7  19    1.28    2.48   0
   2  12 -11  208.95    7.93   0
   2  14 -12   -4.25    7.74   0
   3   3   1 1482.54    8.85   0
   3  11  -9   -0.99    4.92   0
   3  17 -12    0.39    9.66   0
   4   5   0 1162.68   10.08   0
   4   6  -2   41.95    4.21   0
   4  16 -10   16.19    6.93   0
   5   6   3  638.63    7.67   0
   5   7  12    5.33    1.69   0
   5   8  -2   40.01    6.32   0
   5  12  -6   25.98    5.35   0
   5  18  -9  -12.53    7.38   0
   5  21 -10    6.19   10.80   0
   6   8   4   14.25    3.58   0
   6   8   8   -1.95    3.28   0
   6   9  11   84.56    3.62   0
   6  10  -1    1.93    4.57   0
   6  14  -5  539.13   12.39   0
   6  15  -6  133.06   10.11   0
   6  17  -7   17.69    8.61   0
   6  18  -7   34.60    7.41   0
   6  20  -8    7.08   10.04   0
   6  21  -8   -1.58    8.42   0
   7  11   3    4.96    5.92   0
   7  11   4    8.07    4.52   0
   7  11   8    4.87    3.66   0
   7  11   9  255.39    7.15   0
   7  12   1   24.56    5.60   0
   7  12  11    1.87    4.10   0
   7  13  -1  375.33   11.88   0
   7  14  -2    2.67    8.12   0
   7  19  -5   38.74    8.98   0
   7  20  -5    2.34    7.94   0
   8  15   4    3.94    6.12   0
   8  15   9   33.30    6.59   0
   8  16   1   -3.44    8.21   0
   8  17   0  244.12   12.18   0
   8  18  -1   20.62   10.72   0
   8  19  -1   51.78    8.94   0
   8  20  -2   15.09   10.75   0
   8  21  -2   -6.90    8.67   0
 -13   1   1    0.68    8.23   0
 -13   3  -4  -12.68    5.52   0
 -12   0   1   33.96    8.16   0
 -12   0  10   27.69   11.26   0
 -12   0  11    2.00    9.70   0
 -12   2  -4   84.51    5.78   0
 -11  -1   2  126.96    7.84   0
 -11  -1  10   -4.29    8.29   0
 -11   0  13    7.69    9.53   0
 -10  -2   4   -9.04    5.89   0
 -10  -2   5  270.30   10.45   0
 -10  -2   6    4.97    7.13   0
 -10  -2   7    8.30    7.57   0
 -10  -1  12    1.89    8.97   0
 -10   0  -3   -2.68    3.63   0
 -10   0  14   49.44   12.56   0
  -9  -2   2  110.15    7.97   0
  -9  -2   9   80.15   10.14   0
  -9  -2  10   40.29    7.96   0
  -9  -1  -2    9.01    4.11   0
  -9  -1  13   10.24    9.31   0
  -9   0  -4   22.12    3.24   0
  -9   0  15   10.32   11.03   0
  -9   2  -7   -4.88    2.73   0
  -8  -2   0  685.82    9.84   0
  -8  -2  11    7.49   10.00   0
  -8  -1  14   38.88    9.07   0
  -8   0  16   -6.65    8.09   0
  -7  -3   6   12.58    5.50   0
  -7  -2  12  -13.25    7.74   0
  -7  -1  -3  192.70    5.38   0
  -7  -1  14    8.18    9.45   0
  -7   0  -5    0.08    2.04   0
  -7   0  16   22.98    9.41   0
  -7   1  18   19.14    7.70   0
  -7   2  19    2.10    8.36   0
  -6  -3   3   14.05    4.77   0
  -6  -3   4   46.14    4.76   0
  -6  -3   5  120.24    7.94   0
  -6  -3   6  345.72    9.77   0
  -6  -3   8  398.72    9.52   0
  -6  -2  -1  744.15    8.55   0
  -6  -2  12   89.81    7.55   0
  -6   1  18   41.85    7.81   0
  -6   2  19   19.04    8.41   0
  -6   3  -9  259.80    2.46   0
  -5  -3   4  893.29   10.42   0
  -5  -3   5   26.61    4.47   0
  -5  -3   7  953.83   12.08   0
  -5  -2  12   14.87    5.68   0
  -5   0  -5    2.39    1.87   0
  -5   1  18  116.39    8.04   0
  -5   2  19   46.81    7.98   0
  -4  -2   0 1967.86   11.42   0
  -4  -1  14   76.93    7.25   0
  -4   0  16  489.28   11.28   0
  -4   2  19    1.59    5.95   0
  -4   3  20   -0.43    7.08   0
  -4  14 -16   15.38    5.21   0
  -3  -2  10   31.26    6.44   0
  -3   1  17   18.78    6.45   0
  -3   7 -12   45.34    3.24   0
  -3  15 -16    0.99    5.99   0
  -2  -2   3 2042.98   10.27   0
  -2  -2   8 1400.83   11.15   0
  -2  -1  -1 2775.80    8.12   0
  -2   3  19   92.25    6.98   0
  -2   4  20   -4.15    6.85   0
  -2   5  21   18.01    6.46   0
  -2  11 -14   18.65    5.11   0
  -1  -1  10  189.13    5.55   0
  -1   0  13    9.10    4.36   0
  -1   1  -4  522.92    2.79   0
  -1   6 -10    1.57    2.90   0
  -1  15 -15   -5.75    5.75   0
   0   7 -10   -1.51    3.60   0
   0  14 -14   70.74    7.49   0
   0  17 -15   -2.54    6.36   0
   1   0   5    2.69    1.11   0
   1   0   6  143.54    2.15   0
   1   4  17   12.22    3.25   0
   1   6  -8  489.51    7.42   0
   1  16 -14   -5.90    6.34   0
   2   2   0   28.65    2.29   0
   2   4  -4 1680.93   10.65   0
   2  16 -13   11.11    6.48   0
   3   6  -5  669.65    9.24   0
   3   7  -6  413.65    7.60   0
   3   8  -7   29.44    4.73   0
   3   9  -8   20.50    4.60   0
   3  12 -10   60.56    6.28   0
   3  14 -11   13.66    6.51   0
   3  20 -13   45.42    9.71   0
   4   4   3   58.19    2.83   0
   4   7  -4  954.36   11.46   0
   4   8  -5  125.01    5.62   0
   4   9  -6    0.14    4.47   0
   4  10  -7   14.41    4.89   0
   4  13  -9  117.79    8.05   0
   4  15 -10   50.32    7.72   0
   5   6   2   51.49    4.22   0
   5  11  -6   35.76    6.95   0
   5  14  -8   20.47    8.54   0
   5  16  -9   -3.25    8.74   0
   5  19 -10   -5.63    8.44   0
   5  20 -10    5.09    8.44   0
   6   8   2   21.14    5.11   0
   6   9   0   29.65    5.06   0
   6  10  -2   62.45    7.59   0
   6  11  -3   45.57    5.81   0
   6  12  -4   10.02    5.89   0
   6  13  -5   57.91    6.58   0
   6  16  -7   -6.45    7.98   0
   7  11  10   22.39    4.02   0
   7  12   0  -12.25    5.24   0
   7  14  14   48.65    4.42   0
   7  16  -4   50.28    7.54   0
   7  17  -5    3.12    9.26   0
   7  18  -5    5.74    7.72   0
   7  20  -6   -0.11    8.90   0
   8  14   5   15.70    5.98   0
   8  14   7   -2.90    4.96   0
   8  14   8   10.16    6.34   0
   8  15   1  -13.03    8.85   0
   8  15   2  154.73    8.97   0
   8  15  10   -4.20    5.54   0
   8  16   0  105.59    8.89   0
   8  16  11   38.40    5.31   0
   8  17  -1   40.75    8.02   0
   8  18  -2    9.43    9.22   0
   8  19  -2   -4.52    7.59   0
   8  20  -3    3.50   11.67   0
   8  21  -3   50.25   10.47   0
 -13   1   2   12.25    7.36   0
 -13   1   3   13.18   10.80   0
 -13   1   8   -8.17   11.10   0
 -13   4  -5  122.72    7.56   0
 -12   0   2  838.35   15.81   0
 -12   0   3   30.44    8.57   0
 -12   0   7    4.22   10.29   0
 -12   0   8  190.67   13.46   0
 -12   0   9   -5.78    9.09   0
 -12   3  -5   15.35    5.70   0
 -11  -1   3   49.21    7.15   0
 -11  -1   4    8.41    6.41   0
 -11  -1   7  301.66   11.40   0
 -11  -1   8    4.35    7.70   0
 -11   0  -1    1.15    5.79   0
 -11   0  11   -9.28   10.78   0
 -11   0  12    6.07    9.14   0
 -11   2  -5   -6.19    3.40   0
 -10  -1   0   52.27    5.53   0
 -10  -1  11   -3.49    7.92   0
 -10   0  13    2.55   10.93   0
 -10   1  15   29.93   13.69   0
 -10   2  -6    7.93    3.12   0
  -9  -2   3   66.91    6.27   0
  -9  -2   4   39.38    7.39   0
  -9  -2   7   -2.20    9.26   0
  -9  -2   8   52.72    7.71   0
  -9  -1  12   46.89    8.78   0
  -9   0  14    3.52   11.52   0
  -9   1  16   14.23   11.00   0
  -9   3  -8   18.82    2.85   0
  -8  -2   1   23.86    4.69   0
  -8  -2  10    5.78    7.84   0
  -8  -1  -2   23.93    5.21   0
  -8  -1  13   13.97    9.08   0
  -8   0  15   -7.95   10.52   0
  -8   1  17   -5.22    9.40   0
  -8   2  18    3.29   11.46   0
  -7  -2   0   -4.09    3.91   0
  -7  -2  11    3.18    6.85   0
  -7   1  17    1.99    9.08   0
  -6  -2  11   -7.04    7.73   0
  -6  -1  -3   88.40    3.31   0
  -6  -1  14   20.01    7.46   0
  -6   0  -5    1.34    1.71   0
  -6   0  16   30.64    7.04   0
  -6  11 -15    4.82    2.84   0
  -5  -2  11    9.83    6.56   0
  -5  -1  -3  348.73    4.57   0
  -5  -1  14  115.08    7.90   0
  -5   0  16   21.39    6.55   0
  -5   3  20   64.63    7.32   0
  -5  11 -15   16.26    4.17   0
  -4  -2  11  297.26    8.16   0
  -4   1  17   60.10    8.24   0
  -3  -2   9   10.95    5.37   0
  -3  -1  -2  372.54    3.65   0
  -3  -1  13   75.74    5.58   0
  -3   0  15    0.36    4.31   0
  -3   2  18   25.26    6.29   0
  -3  10 -14  186.81    6.08   0
  -3  12 -15   -0.35    4.80   0
  -2  -2   4 1046.73    7.98   0
  -2  -2   7   33.12    3.30   0
  -2   0  14   21.42    5.38   0
  -2   4  -9   25.63    2.67   0
  -2   5 -10    7.30    2.77   0
  -2   9 -13  136.72    5.67   0
  -1   4  19    3.16    4.99   0
  -1   5  20    8.20    4.60   0
  -1   7 -11    9.48    3.10   0
  -1  10 -13  110.60    5.33   0
  -1  12 -14   11.04    4.69   0
  -1  17 -16   65.58    9.98   0
   0   3  -6    2.45    2.20   0
   0   7  21   -5.36    4.35   0
   0   8 -11  270.68    6.57   0
   0  11 -13   -2.35    5.79   0
   0  13 -14   -1.82    6.67   0
   0  16 -15    2.95    6.70   0
   1   4  -6  322.12    5.25   0
   1   5  18    8.02    3.07   0
   1   8 -10  169.49    5.99   0
   1  11 -12  156.96    6.80   0
   1  18 -15   13.22    9.29   0
   2   2  11    0.21    1.53   0
   2   6  -7  797.92    9.95   0
   2   7  -8  617.48    8.95   0
   2   8  -9   20.97    5.65   0
   2  11 -11    0.06    5.17   0
   2  15 -13   25.53    7.23   0
   3   6  16   58.92    2.01   0
   3  10  -9  102.28    5.98   0
   3  13 -11   63.00    6.64   0
   3  15 -12   11.15    9.63   0
   3  19 -13    2.01    8.90   0
   4   4   2   22.04    3.76   0
   4   6  -3  720.33    9.69   0
   4  14 -10   73.85    7.57   0
   4  16 -11   32.54    7.61   0
   4  20 -12   99.57   11.10   0
   5   6   1  125.91    5.95   0
   5   6  10  276.91    3.91   0
   5   7  -1    2.21    4.31   0
   5   8  -3  109.92    5.55   0
   5   9  -4   68.76    5.39   0
   5  12  -7   13.10    5.54   0
   5  15  -9    1.34    8.24   0
   5  17 -10    7.30    9.50   0
   5  18 -10   84.09    9.56   0
   6   9  -1  544.64   12.91   0
   6  14  -6  202.31    9.53   0
   6  20  -9   18.89   10.17   0
   6  21  -9    8.41    9.59   0
   7  10   4   -2.10    4.13   0
   7  10   5   58.70    4.69   0
   7  10   6   94.73    5.16   0
   7  10   7  197.28    6.45   0
   7  11   1   49.74    5.70   0
   7  12  -1   16.37    5.91   0
   7  13  -2  140.63    8.03   0
   7  15  -4  148.89    9.16   0
   7  16  -5    4.39    8.42   0
   7  19  -6    3.13    8.10   0
   8  13   5   20.28    6.52   0
   8  13   6   -3.09    6.04   0
   8  14   2   61.18    7.22   0
   8  14   9    7.11    5.30   0
   8  15   0   15.11    8.73   0
   8  15  11    2.08    5.38   0
   8  16  -1   -6.96    6.85   0
   8  18  -3   16.93    9.93   0
   8  19  -3    8.32    8.12   0
   9  18   5   17.10    8.58   0
   9  19   3   17.46    9.45   0
   9  19   4  -11.83    7.03   0
   9  19   5   -3.97    7.42   0
   9  20   1   -7.85   10.64   0
 -13   1   4    2.33    8.77   0
 -13   1   5   45.41    9.76   0
 -13   2   0    5.24    8.27   0
 -12   0   4  183.70    9.80   0
 -12   0   5    5.54    7.62   0
 -12   0   6   41.41    8.32   0
 -12   1   0   91.00    9.98   0
 -12   1  11  171.67   12.83   0
 -12   2  -3   21.39    5.36   0
 -12   4  -6   19.18    5.50   0
 -11   0   0   -2.64    5.81   0
 -11   0  10   78.18   11.81   0
 -11   1  13   22.13    9.65   0
 -11   8 -11   26.14    3.97   0
 -10  -1   1   22.39    5.19   0
 -10   0  -2   40.80    4.46   0
 -10   0  12   38.93   11.66   0
 -10   1  -4   -3.42    3.10   0
 -10   1  14   43.43   11.68   0
 -10   3  -7  128.45    5.17   0
 -10   7 -11    5.36    2.77   0
  -9  -2   5   22.99    6.17   0
  -9  -2   6   42.97    6.70   0
  -9  -1  11    5.29    7.72   0
  -9   0  -3    2.19    4.78   0
  -9   1  -5    0.85    3.43   0
  -8  -2   3   -6.36    5.94   0
  -8  -2   9    1.84    7.05   0
  -8  -1  12   41.53   10.32   0
  -8   0  -4   19.63    3.05   0
  -8   1  16    2.99   10.05   0
  -7  -2   9  164.30   10.20   0
  -7  -2  10   63.91    7.49   0
  -7  -1  13  121.20    9.36   0
  -7   0  15    8.86    7.30   0
  -7   2  18   19.86    7.73   0
  -6  -2   0 1205.52   10.89   0
  -6  -2  10   -8.17    7.40   0
  -6  -1  13   40.34    8.80   0
  -6   0  15   -9.74    9.40   0
  -6   1  17    9.74    6.60   0
  -6   2  18   -9.06    8.09   0
  -6  13 -16   32.77    4.17   0
  -5  -2   0    2.59    2.89   0
  -5  -2  10  114.25    7.62   0
  -5  -1  13    0.77    7.47   0
  -5   0  15   -0.37    8.05   0
  -5   1  17    5.51    6.67   0
  -5   2  18   39.36    8.39   0
  -5   5 -11    4.24    1.05   0
  -4  -2  10    3.34    4.34   0
  -4  -1  13  116.76    6.64   0
  -4   0  15   -2.09    5.18   0
  -4   2  18   22.69    7.24   0
  -4  11 -15    6.97    4.03   0
  -3  -2   8   49.73    5.75   0
  -3  -1  12  -13.33    6.22   0
  -3   0  -4 3940.60    8.14   0
  -3   1  16   -4.62    6.48   0
  -3   3  19    5.76    5.04   0
  -3   4  20   43.34    5.91   0
  -3   5  21    3.45    5.40   0
  -3  14 -16    9.49    5.80   0
  -2  -1  11  189.52    6.43   0
  -2   2  17   64.91    6.23   0
  -2   6 -11   86.84    4.06   0
  -2  15 -16   14.32    5.65   0
  -1  -1   9   45.07    4.46   0
  -1  16 -16    5.39    7.44   0
   0   6  20  342.07    8.09   0
   0   9 -12   -8.54    5.59   0
   0  15 -15    6.56    7.17   0
   1   2  -3 7361.20   16.12   0
   1   9 -11   48.76    4.91   0
   1  12 -13   59.25    6.97   0
   1  17 -15   51.92    9.49   0
   2   4  15   47.77    2.55   0
   2   5  -6  593.11    7.53   0
   2  12 -12   70.90    8.34   0
   2  14 -13    3.89    8.53   0
   3   3   0   -0.27    2.48   0
   3   5  -4    8.69    3.90   0
   3   9  19    5.24    1.69   0
   3  17 -13    5.43    7.35   0
   4   8  -6  559.68   10.11   0
   4  13 -10   10.36    7.98   0
   4  18 -12   -4.22    7.49   0
   5   8  14   68.04    1.88   0
   5  10  -6   24.79    6.55   0
   5  13  -8   87.84    7.52   0
   5  16 -10   19.56    9.17   0
   5  19 -11   -7.56    9.60   0
   5  20 -11   -0.19    8.55   0
   6   8   1   10.20    4.33   0
   6   8  10   16.69    2.77   0
   6  10  -3    8.93    5.13   0
   6  12  -5  221.18    8.46   0
   6  13  -6   45.83    7.14   0
   6  14  -7  246.06   11.04   0
   6  16  -8   48.92    7.85   0
   6  18  -9   -1.59    9.75   0
   6  19  -9   15.80    7.73   0
   7  10   8   21.51    3.67   0
   7  11   0   -5.36    5.43   0
   7  11  11    1.75    3.46   0
   7  12  -2  310.93   10.52   0
   7  13  -3   13.83    6.24   0
   7  14  -4   14.25    6.79   0
   7  15  -5   -4.13    9.12   0
   7  17  -6   12.33    6.83   0
   7  19  -7   22.40    8.70   0
   7  20  -7    2.64    8.46   0
   8  13   2   78.83    8.04   0
   8  13   3   35.06    6.37   0
   8  13   4   39.89    6.40   0
   8  13   7   44.32    5.06   0
   8  13   8   65.49    6.59   0
   8  14   0   76.93    9.37   0
   8  14   1    9.11    6.39   0
   8  16  -2   29.01    7.26   0
   8  17  -3   -0.00   10.25   0
   9  17   4   21.38    8.38   0
   9  17   5   64.83    9.19   0
   9  17   6    8.35    7.97   0
   9  18   3   24.27    7.32   0
   9  18   4   -0.75    6.86   0
   9  18   7   -0.80    6.42   0
   9  20   0    4.64   10.81   0
 -13   2   1   62.48    8.31   0
 -13   2   2   17.16    9.25   0
 -13   2   8   65.22   12.24   0
 -13   3  -2   33.33    7.08   0
 -12   2  -2    4.07    6.99   0
 -12   3  -4   -1.14    6.20   0
 -12   5  -7    6.55    4.86   0
 -12   6  -8    0.16    4.89   0
 -12   7  -9    6.04    4.61   0
 -11   0   2   67.02    8.76   0
 -11   0   8   47.79   10.46   0
 -11   0   9   -8.12    8.19   0
 -11   1  12   64.22    9.99   0
 -11   2  -4   77.07    5.87   0
 -10  -1   4   -2.86    6.16   0
 -10  -1   5   21.16    7.12   0
 -10   0  -1   13.73    5.89   0
 -10   0  11    9.26    9.32   0
 -10   2  15  -13.21   10.67   0
 -10   4  -8   56.47    4.37   0
  -9  -1   0   -5.77    4.22   0
  -9  -1   9  165.86   11.04   0
  -9  -1  10    3.04    7.42   0
  -9   0  13    3.39    9.06   0
  -9   1  15   17.63    8.53   0
  -9   2  16   71.49   11.39   0
  -9   9 -13    0.25    1.52   0
  -8  -2   5  309.82    9.21   0
  -8  -2   6   28.76    6.35   0
  -8  -2   7   -0.44    5.84   0
  -8  -1  11  123.65    9.84   0
  -8   0  14   71.32    8.87   0
  -8   2  -7    2.21    2.31   0
  -8   2  17   85.27    9.56   0
  -7  -2   2   38.98    5.44   0
  -7  -1  12   21.08    8.02   0
  -7   0  14    8.83    9.54   0
  -7   1  -6   15.34    2.49   0
  -7   1  16   28.76    7.28   0
  -7  11 -15   24.00    2.21   0
  -6  -2   1  681.94   10.72   0
  -6  -2   9    5.04    5.84   0
  -6   3  19  129.95    8.91   0
  -5  -2   1  463.44    7.78   0
  -5  -2   9   51.87    7.18   0
  -5   3  19   12.80    6.11   0
  -5   4  20    6.64    7.55   0
  -4  -2   1  319.40    5.37   0
  -4  -2   9   16.26    4.79   0
  -4  -1  12   71.20    7.95   0
  -4   1  16   11.42    7.51   0
  -4   3  19   -1.86    5.35   0
  -4   4  20    5.75    6.07   0
  -4   9 -14    2.03    3.22   0
  -4  13 -16   56.11    5.05   0
  -3  -2   7  382.74    7.80   0
  -3   0  14  145.99    6.33   0
  -2   0  13   -2.84    5.04   0
  -2   4  19   64.31    6.69   0
  -2   6  21   -6.65    5.53   0
  -2   7 -12   34.85    3.63   0
  -2  12 -15    1.50    4.74   0
  -1   0  12  206.90    5.72   0
  -1  13 -15   11.87    5.95   0
   0  12 -14  143.25    7.97   0
   0  17 -16   15.25    8.17   0
   1  10 -12   19.97    4.62   0
   1  14 -14  213.41    9.28   0
   2   3  -3    4.83    2.87   0
   2  16 -14   38.03    7.55   0
   3   7  -7  311.52    7.15   0
   3   7  17   42.49    2.08   0
   3   8  18   25.05    2.20   0
   3   9  -9   37.24    5.99   0
   3  12 -11    5.06    5.64   0
   3  14 -12    8.75    6.66   0
   3  16 -13   -7.14    6.46   0
   4   4   1 1137.22    8.85   0
   4   7  -5  244.25    6.47   0
   4  11  -9    4.47    5.25   0
   5   5   5   51.25    3.33   0
   5   6   0   -2.98    4.03   0
   5   9  -5   43.62    5.27   0
   5  11  -7  279.72    8.77   0
   5  12  -8   18.22    6.40   0
   5  15 -10   -8.85    8.25   0
   5  18 -11    4.15    8.11   0
   6   7   3    6.20    4.48   0
   6   7   4   43.45    3.82   0
   6   7   5  579.19    7.71   0
   6   8   0   10.12    4.45   0
   6   9  -2   53.82    6.22   0
   6  11  -5   -1.16    6.64   0
   6  12  -6  311.19   11.16   0
   6  15  -8   15.16    8.84   0
   6  20 -10   11.04    8.91   0
   7  10   1    6.79    4.96   0
   7  10   9   79.62    4.27   0
   7  11  -1   49.96    6.25   0
   7  13  14   13.21    3.61   0
   7  14  -5  115.40   10.02   0
   7  18  -7    3.04    7.13   0
   7  20  -8   49.30   11.44   0
   8  12   4   28.16    6.37   0
   8  12   6   19.73    5.88   0
   8  13   1    6.56    6.93   0
   8  14  -1    8.20    8.01   0
   8  14  11   15.12    4.83   0
   8  15  12    9.76    4.84   0
   8  16  -3   12.69    9.17   0
   8  19  -5   -0.91   11.24   0
   8  20  -5   16.22    9.18   0
   9  16   5    6.88    7.52   0
   9  17   2   16.39    8.92   0
   9  17   3    8.86    6.95   0
   9  17   7   14.40    6.36   0
   9  17   8   11.06    7.89   0
   9  18   0  -26.11    9.97   0
   9  18   1    7.75    7.68   0
   9  19   0    9.62    8.37   0
   9  20  -1   -1.68    8.68   0
 -13   2   4    8.02    8.51   0
 -13   2   5   -1.09    8.22   0
 -13   2   6   15.14    9.08   0
 -13   2   7   -1.04    9.13   0
 -13   3  -1   53.25    7.83   0
 -13   4  -3   -0.06    7.62   0
 -13   5  -5   -0.82    5.90   0
 -12   1   2   95.42    8.07   0
 -12   1   3   19.79    7.60   0
 -12   1   4    1.09    9.78   0
 -12   1   5   35.50    9.80   0
 -12   1   8    1.04    8.90   0
 -12   2  -1    2.57    7.33   0
 -12   2  11   60.99   10.53   0
 -11   0   3   16.43    6.85   0
 -11   0   4  331.39   10.83   0
 -11   0   5    2.30    7.28   0
 -11   0   6   89.17    8.80   0
 -11   0   7    4.96    7.58   0
 -11   1  -1  304.62   10.28   0
 -11   1  11  -12.02    8.60   0
 -11   2  13  -22.20   10.71   0
 -11   5  -8   76.91    5.22   0
 -11   6  -9   39.77    4.37   0
 -11   7 -10   63.68    4.23   0
 -10   0   0  387.29    9.96   0
 -10   0  10   34.04    7.84   0
 -10   1  -3  195.06    6.96   0
 -10   1  13  156.58   11.59   0
 -10   5  -9   -1.88    3.30   0
  -9  -1   1  124.85    6.22   0
  -9  -1   2   12.83    7.42   0
  -9  -1   7   76.34   10.02   0
  -9   0  -2  265.61    7.42   0
  -9   0  12    1.07    7.88   0
  -9   1  14   13.31    9.11   0
  -8  -1  10   19.83    8.24   0
  -8   0  13  -20.69    8.09   0
  -8   1  15   -0.64    8.17   0
  -7  -2   4  102.90    6.18   0
  -7  -2   5    3.07    4.62   0
  -7  -2   6  139.52    6.76   0
  -7  -1  11   21.41    7.67   0
  -7   0  -4    0.08    2.33   0
  -7   2  17   18.89    7.75   0
  -7   3  18    3.65    8.60   0
  -6  -2   2  184.85    6.95   0
  -6  -2   7    2.84    7.19   0
  -6  -1  -2  985.62    8.80   0
  -6  -1  12  196.56    8.86   0
  -6   0  14   21.31    7.25   0
  -6   1  16    9.33    7.22   0
  -6   2  17    7.07    7.89   0
  -5  -2   2   32.35    5.69   0
  -5  -2   8   59.07    5.73   0
  -5  -1  12   91.34    7.12   0
  -5   0  14  198.16   10.08   0
  -5   1  16   11.12    6.19   0
  -4  -2   8   -7.30    4.61   0
  -4  -1  -2  325.37    4.22   0
  -4   0  14   11.13    5.32   0
  -4   2  17   -0.77    7.01   0
  -4   4 -10   54.80    1.48   0
  -3  -2   4    5.29    3.04   0
  -3  -2   5   55.40    3.62   0
  -3  -2   6  659.59    8.29   0
  -3  -1  11    5.77    4.34   0
  -3   2  17    8.30    5.06   0
  -3   3  18  110.83    7.52   0
  -3  11 -15    0.66    4.14   0
  -2  -1  10   53.90    4.30   0
  -2  14 -16   36.44    5.49   0
  -1  -1   2 1923.59    7.29   0
  -1  -1   8  660.79    6.97   0
  -1   2  -6   -3.68    1.93   0
  -1   7  21    3.00    4.84   0
  -1   9 -13   25.44    3.84   0
   0   6 -10  220.06    6.33   0
   0  10 -13    5.35    4.07   0
   0  14 -15  216.08    8.87   0
   1   6  -9  272.97    6.89   0
   1   7 -10  192.69    6.92   0
   1  11 -13   62.30    6.96   0
   1  13 -14  193.28   10.01   0
   2   2  -1  650.17    5.46   0
   2   3  13   14.01    1.81   0
   2   4  -5 2917.40   14.19   0
   2  13 -13   36.69    6.83   0
   2  18 -15   36.64    8.27   0
   3   4  -3  669.97    7.40   0
   3  10 -10  172.69    7.06   0
   3  13 -12   54.56    7.12   0
   4   7  15   12.04    0.98   0
   4  16 -12   12.14    7.25   0
   4  18 -13   -9.93   11.45   0
   5   5   7    3.63    2.41   0
   5   6  -1  250.59    7.25   0
   5   7  -3   18.13    5.56   0
   5  13  -9   24.74    6.77   0
   5  17 -11    4.64    7.76   0
   5  19 -12    4.10   10.21   0
   6   7   8    7.72    2.97   0
   6   8  -1   11.65    4.67   0
   6  10  14   47.35    2.83   0
   6  12  16   -0.00    1.79   0
   6  13  -7   -0.96    6.25   0
   6  14  -8   93.22    9.33   0
   6  16  -9    3.62    7.99   0
   7   9   4  577.39    9.38   0
   7   9   6  190.04    5.89   0
   7   9   7   92.58    5.17   0
   7  10   0   -5.75    4.96   0
   7  11  -2  354.11   10.19   0
   7  12  13   -0.57    2.99   0
   7  15  -6   13.02    7.43   0
   7  17  -7   33.42    7.72   0
   7  19  -8   50.75    9.59   0
   8  12   2  213.99    9.78   0
   8  12   3    1.10    4.81   0
   8  13   0  183.00    8.89   0
   8  13  10   30.50    4.93   0
   8  14  -2   88.07    9.69   0
   8  15  -3    8.80   10.27   0
   8  16  -4   -6.40    8.78   0
   8  18  -5   14.17    8.98   0
   8  20  -6   51.79    9.97   0
   9  16   3    5.74    6.49   0
   9  16   4   27.55    6.79   0
   9  16   6   -2.85    5.84   0
   9  16   7    5.48    6.22   0
   9  17   0   -4.60   10.13   0
   9  17   1    5.41    7.43   0
   9  18  -1    9.53   10.05   0
   9  19  -2   81.36   11.37   0
   9  19  -1   14.78    9.09   0
 -13   3   0  -11.17    6.89   0
 -13   6  -6    4.19    5.34   0
 -12   2   0   51.62    9.18   0
 -12   4  -5   11.63    4.88   0
 -11   1   0    2.18    7.46   0
 -11   1   9   34.93   10.47   0
 -11   2  -3   21.94    4.77   0
 -11   2  12   15.98   10.63   0
 -11   3  -5   95.35    5.22   0
 -10   0   1    4.41    6.41   0
 -10   0   8   29.44    9.47   0
 -10   0   9    1.94    7.00   0
 -10   1  12  -14.77    8.15   0
 -10   2  14   -6.87    8.44   0
  -9  -1   4   43.96    6.08   0
  -9  -1   5    4.20    5.56   0
  -9  -1   6   -3.27    6.40   0
  -9   0  11   -1.52    7.60   0
  -9   1  -4   48.57    3.68   0
  -9   1  13    2.14   10.66   0
  -9   2  15    9.04    9.06   0
  -8  -1   0  368.70    7.75   0
  -8  -1   1   23.49    5.83   0
  -8   0  -3    5.86    2.86   0
  -8   0  12   61.88    8.59   0
  -8   1  -5    3.51    2.35   0
  -8   1  14   42.74   10.33   0
  -8   2  16   -7.04    7.86   0
  -8   3  -8   32.21    2.69   0
  -8   3  17    3.39    9.65   0
  -8   7 -12    8.05    1.47   0
  -7  -1  -1   63.90    4.42   0
  -7  -1  10   48.63    7.23   0
  -7   0  13    3.83    7.34   0
  -7   1  15   22.36    7.49   0
  -6  -2   3  349.66    9.30   0
  -6  -2   5   53.81    5.17   0
  -6  -1  11  310.82    9.98   0
  -6   0  -4    4.70    2.63   0
  -6   0  13    3.99    7.99   0
  -6   1  -6  200.94    3.59   0
  -6   1  15    2.88    9.45   0
  -6   3  18   17.49    6.86   0
  -6   4  19    9.40    7.57   0
  -5  -2   3  293.81    6.61   0
  -5  -2   4    5.52    5.18   0
  -5  -2   5    4.98    5.99   0
  -5  -2   6  249.19    6.96   0
  -5  -2   7   19.35    5.07   0
  -5  -1  11   -2.17    5.32   0
  -5   2  17    7.25    6.17   0
  -5   3  18  207.16   10.95   0
  -5   6 -12    0.98    1.36   0
  -4  -2   4  416.66    6.77   0
  -4  -2   6 3098.35   18.09   0
  -4  -1  11    4.75    5.00   0
  -4   1  15   14.39    6.67   0
  -4   3  18  -14.47    6.71   0
  -4   4  19   19.41    7.08   0
  -4   5  20    8.67    6.36   0
  -3   0  13    2.47    4.52   0
  -3   1  15   -1.70    4.42   0
  -3   4  19   59.11    5.86   0
  -3   5  20   22.05    5.74   0
  -3   9 -14   94.73    4.73   0
  -2  -1   0  183.51    2.93   0
  -2   2  16    8.61    4.55   0
  -2   8 -13    0.49    4.05   0
  -1  -1   7  109.20    3.56   0
  -1   0  11   -6.16    4.37   0
  -1   4  18    1.05    3.44   0
  -1   6  20   -1.33    4.66   0
  -1  12 -15  145.01    7.57   0
   0   1  -3   -0.25    1.82   0
   0   2  -5 1707.54    7.76   0
   0   4  -8  517.37    6.51   0
   0   7 -11   -1.06    3.57   0
   0  13 -15   -2.47    6.45   0
   0  16 -16   36.89    7.25   0
   1  15 -15   -5.16    6.45   0
   2   5  16    9.41    2.29   0
   2   7  -9    6.15    4.12   0
   2   9  20    4.41    2.97   0
   2  14 -14   -3.32    8.09   0
   2  17 -15   36.89    7.58   0
   3   3  -1 2699.14   12.46   0
   3   5  -5  125.35    4.50   0
   3  14 -13    9.59    8.33   0
   3  17 -14    9.69    7.34   0
   4   4   0    3.98    2.98   0
   4   7  -6 1022.91   12.51   0
   4   8  -7   37.04    5.30   0
   4  15 -12   -5.79    6.42   0
   4  17 -13   34.75   10.17   0
   5   9  -6  130.60    6.29   0
   5  12  -9  324.58   11.74   0
   5  14 -10  -10.02    7.34   0
   6   7   1    7.15    4.13   0
   6  10  -5  318.69    9.90   0
   6  11  -6  102.32    8.06   0
   6  15  -9   -0.17    6.52   0
   7   9   1  -13.31    5.94   0
   7   9   2   31.24    4.89   0
   7  10  -1   12.03    5.45   0
   7  12  -4   -7.80    6.34   0
   7  13  -5    1.88    6.33   0
   7  14  -6   90.75    7.96   0
   7  15  -7    7.49    7.96   0
   7  17  -8   -1.69    9.04   0
   7  19  -9    3.29   10.41   0
   8  12   1   -0.69    5.34   0
   8  14  12   14.03    4.65   0
   8  17  -5   -0.56    7.92   0
   8  18  -6   20.61   11.39   0
   9  15   3   13.96    6.54   0
   9  15   5   14.54    5.93   0
   9  15   6    4.97    5.77   0
   9  15   7   88.68    8.15   0
   9  16   0    0.33    9.18   0
   9  16   9   17.45    7.63   0
   9  17  -1   -1.69    7.62   0
   9  19  -3    3.95    9.87   0
 -13   3   2   34.27    8.36   0
 -13   3   3   27.70   11.64   0
 -13   3   4  -17.63   11.21   0
 -13   3   7    6.89    9.27   0
 -13   3   8   -1.06    9.36   0
 -13   4  -2    5.86    6.91   0
 -13   5  -4    6.66    6.18   0
 -12   2   2    2.83    8.16   0
 -12   3  -2   21.04    7.39   0
 -12   3  11   -9.31    9.15   0
 -12   5  -6   42.85    6.23   0
 -11   1   1  273.38    9.46   0
 -11   1   2  129.08    9.58   0
 -11   1   7  311.46   13.06   0
 -11   2  -2    1.11    6.54   0
 -11   2  11    7.71    8.82   0
 -11   3  13   26.48   10.70   0
 -11   4  -6   -3.52    4.80   0
 -10   0   2   51.25    5.89   0
 -10   0   3   24.32    6.02   0
 -10   0   4   10.17    7.64   0
 -10   0   5   -5.40    8.08   0
 -10   0   6   25.17    6.99   0
 -10   0   7   11.95    7.47   0
 -10   1  -2    4.46    3.79   0
 -10   1  11    2.99    7.78   0
 -10   2  -4   -8.31    4.29   0
 -10   2  13   19.07    8.72   0
 -10   3  -6  578.37    8.62   0
 -10   3  15    5.32    8.92   0
  -9   0  -1   -0.87    3.88   0
  -9   0   9   -5.67    9.22   0
  -9   0  10  175.92   10.24   0
  -9   1  12   25.92   11.35   0
  -9   2  14   29.72   11.88   0
  -9   3  -7   -0.78    3.16   0
  -9   3  16    4.03    8.30   0
  -8  -1   6  302.19   10.95   0
  -8   0  11    8.28    7.50   0
  -8   2  15    3.72    9.67   0
  -7  -1   0    7.15    5.64   0
  -7  -1   9  320.16   10.18   0
  -7   0  12  377.69   12.03   0
  -7   1  14   21.87    9.57   0
  -7   2  -7   58.00    2.83   0
  -7   2  16  102.44    8.91   0
  -7   3  17   11.97    8.34   0
  -6  -1  -1   33.79    4.60   0
  -6  -1  10  408.98   10.51   0
  -6   2  16    7.98    8.05   0
  -5  -1  10   87.89    8.12   0
  -5   0  -4  874.86    6.47   0
  -5   0  13    4.46    5.97   0
  -5   1  -6  213.62    2.98   0
  -5   1  15   -3.41    6.13   0
  -5   4  19  132.71    7.85   0
  -5   5  20   15.84    5.98   0
  -5  12 -16    8.97    3.30   0
  -4  -1  10   24.12    6.05   0
  -4   0  -4   22.81    1.91   0
  -4   0  13   15.52    5.07   0
  -4  12 -16    6.21    4.33   0
  -3  -1  10  281.79    7.15   0
  -3   2  16   21.89    6.49   0
  -2   0  -3    2.84    1.01   0
  -2   0  12   35.76    4.42   0
  -2   1  14   -0.17    4.05   0
  -2   3  17   16.76    5.62   0
  -2  11 -15   17.22    3.82   0
  -1  -1   3 3336.21   10.50   0
  -1   1  13  331.56    7.37   0
  -1   2  15  230.85    6.11   0
  -1   5 -10   -0.99    2.51   0
  -1   6 -11   35.59    3.18   0
  -1  10 -14  140.62    5.94   0
  -1  16 -17    0.20    7.42   0
   0   8 -12   14.19    3.84   0
   0  11 -14   -4.48    4.74   0
   0  15 -16    0.28    6.34   0
   1   4  -7   96.52    3.72   0
   1   9 -12   10.95    4.53   0
   1  14 -15   10.48    7.87   0
   2   5  -7  658.40    8.30   0
   2   6  17    0.96    2.25   0
   2   7  18    2.26    2.88   0
   2   8  19   10.12    2.58   0
   2   9 -11   20.14    4.93   0
   2  10 -12   57.90    6.73   0
   2  12 -13   64.66    6.48   0
   2  16 -15   -1.78    7.00   0
   3   2   4    8.31    1.72   0
   3   2   5   56.15    1.54   0
   3  12 -12  207.01    8.67   0
   3  16 -14    7.83    7.17   0
   4   5  -3   95.55    4.84   0
   4  11 -10   -0.65    5.39   0
   4  12 -11   20.84    7.85   0
   4  14 -12   11.04    6.71   0
   5   5   1   14.52    3.87   0
   5   5   8   99.41    2.90   0
   5   6  -2   98.01    5.32   0
   5  15 -11    4.49    6.70   0
   5  17 -12    8.64    7.42   0
   6   7   0  247.70    7.01   0
   6   7   9   69.04    3.20   0
   6   9  13    9.22    2.16   0
   6  13  -8   19.37    7.04   0
   6  16 -10   -0.32    7.99   0
   6  19 -11    4.06    8.40   0
   7   9   0    6.33    6.40   0
   7  10  11   13.00    3.09   0
   7  13  -6   11.88    8.11   0
   7  16  -8   13.76    6.83   0
   7  18  -9   13.75    8.19   0
   8  11   2    3.82    6.68   0
   8  11   3   10.34    4.82   0
   8  11   5  186.55    7.04   0
   8  11   7   84.45    6.05   0
   8  12  -1    0.70    7.72   0
   8  12   0   43.12    6.56   0
   8  13  -2   65.96    7.14   0
   8  14  -3   39.44    8.01   0
   8  16  -5  101.60    8.66   0
   8  19  -7   22.20    9.32   0
   9  15   0   -5.00    8.11   0
   9  15   1   -1.61    6.47   0
   9  16  -1  110.34    9.41   0
   9  16  10    2.17    6.02   0
   9  17  -2   21.36    8.36   0
   9  18  -3   17.68    8.96   0
   9  19  -4   -7.54   10.50   0
 -13   4  -1   36.62    7.23   0
 -13   5  -3    2.18    7.85   0
 -13   6  -5    9.74    7.18   0
 -12   2   5   13.73    7.98   0
 -12   3  -1   14.56    7.43   0
 -12   3  10   -2.13    8.66   0
 -12   6  -7    2.04    5.47   0
 -12   7  -8    9.73    5.37   0
 -11   1   4   16.74    6.78   0
 -11   1   5   66.69    7.98   0
 -11   2  10   -0.66    8.17   0
 -11   3  -4   15.98    4.36   0
 -11   3  12   24.76   11.55   0
 -10   1   9    3.32    9.61   0
 -10   1  10   98.97    8.81   0
 -10   2  12   13.57    8.29   0
 -10   3  14   -8.24    8.38   0
 -10   4  -7   21.84    3.75   0
  -9   0   0   -1.81    4.30   0
  -9   0   8  112.12    8.71   0
  -9   1  -3  137.39    4.94   0
  -9   1  11    0.62    9.31   0
  -9   3  15    0.85    9.80   0
  -8  -1   4   23.94    5.40   0
  -8  -1   5   -3.29    5.36   0
  -8   0  -2    8.33    3.42   0
  -8   0  10  528.04   13.95   0
  -8   1  13   26.03    8.52   0
  -8   3  16   15.34    7.62   0
  -8   5 -10  119.79    3.14   0
  -7  -1   1   64.16    6.66   0
  -7  -1   7   76.33    7.99   0
  -7   0  -3   -1.71    2.70   0
  -7   0  11    2.39    9.13   0
  -7   1  -5  226.82    4.56   0
  -7   2  15  -12.39    8.89   0
  -7   4  18   12.32    7.03   0
  -6  -1   9    4.36    5.74   0
  -6   0  12   91.76    8.13   0
  -6   1  14   32.62    6.94   0
  -6   3  17   68.12    8.56   0
  -6   4  18    0.63    7.50   0
  -6  12 -16    2.66    2.72   0
  -5  -1   9   43.35    7.12   0
  -5   0  12  288.91   10.51   0
  -5   1  14  105.70    8.62   0
  -5   2  16   50.61    6.99   0
  -5  10 -15  148.75    4.32   0
  -4  -1  -1  204.22    4.34   0
  -4   0  12  408.62   10.39   0
  -4   2  16  221.16    8.17   0
  -4   7 -13   18.47    2.61   0
  -4  10 -15   31.69    3.62   0
  -4  14 -17    6.72    4.71   0
  -3  -1   9  890.73   10.67   0
  -3   0  12  500.43    9.26   0
  -3   1  14   98.82    6.78   0
  -3   3  17    4.59    6.26   0
  -3   4 -10   -0.64    1.83   0
  -3   5 -11    3.47    2.07   0
  -3  12 -16   13.99    4.87   0
  -3  14 -17   32.15    5.61   0
  -2  -1   8  104.01    4.66   0
  -2   4  18   -1.19    4.14   0
  -2   9 -14  102.49    5.47   0
  -1   0  10 2713.60   15.03   0
  -1   3  16   27.91    5.20   0
  -1   4  -9   32.67    2.60   0
  -1  13 -16   -5.80    6.27   0
   0   3  -7   -6.80    2.99   0
   0   9 -13   -3.85    3.94   0
   0  12 -15   11.21    6.43   0
   0  14 -16  208.97    9.98   0
   1   3  14   51.50    2.97   0
   1   6  18    5.36    3.32   0
   1  10 -13  109.17    5.85   0
   2   4  -6    1.18    4.24   0
   2  13 -14   42.02    6.39   0
   2  15 -15   43.31    8.66   0
   3   2   3  965.99    5.55   0
   3   5  14   82.58    2.17   0
   3  13 -13   12.87    6.63   0
   3  15 -14   -0.74    6.57   0
   3  18 -15    8.45    7.80   0
   4   8  -8   51.02    6.48   0
   4  10  18    4.74    1.36   0
   4  13 -12    7.00    8.31   0
   5   5   0   -5.35    4.28   0
   5   6  11  200.52    2.83   0
   5   8  -6    6.01    6.52   0
   5   9  -7   66.86    5.76   0
   5  10  -8  310.09    9.16   0
   5  11  -9    5.35    5.83   0
   5  16 -12    5.47    7.37   0
   6   6   4   79.78    4.69   0
   6   8  -3   -5.12    4.52   0
   6  10  -6  877.10   14.25   0
   6  11  -7   58.08    6.40   0
   6  12  -8    0.30    8.54   0
   7   8   4    9.99    5.23   0
   7   9  -1  -13.25    6.33   0
   7   9   9   -4.46    3.10   0
   7  10  -3  138.86    9.52   0
   7  11  -4    7.64    5.79   0
   7  14  -7   -9.50    6.14   0
   7  15  -8   17.00    8.59   0
   7  17  -9    3.29    7.71   0
   8  11   8   29.81    4.85   0
   8  12  -2  164.00   10.62   0
   8  12  10    3.12    4.20   0
   8  13  -3   45.10    7.34   0
   8  14  -4  198.52    9.74   0
   8  15  -5  -11.18    6.66   0
   8  16  -6   10.83    7.57   0
   8  18  -7    3.21    8.85   0
   9  14   1   56.69    8.42   0
   9  14   2    3.85    6.71   0
   9  14   6    8.13    5.20   0
   9  14   7   23.78    6.78   0
   9  15   9    5.37    5.33   0
   9  16  -2  150.65   10.10   0
   9  17  -3    7.03    8.26   0
   9  19  -5   11.24   11.00   0
 -13   4   0   11.97    7.28   0
 -13   4   1   27.66   10.05   0
 -13   4   2    3.63    9.61   0
 -13   4   6   14.75   11.34   0
 -13   4   7   -1.83    9.17   0
 -13   7  -6   -0.05    6.90   0
 -12   3   0   97.83    9.48   0
 -12   3   8   90.43   11.60   0
 -12   3   9   14.13    9.05   0
 -12   4  -3    4.74    7.62   0
 -12   5  -5    5.22    6.13   0
 -12   8  -9    5.17    5.08   0
 -11   2  -1   88.84    6.58   0
 -11   2   0    1.43    7.21   0
 -11   2   9  104.19    9.99   0
 -11   3  11   -0.70   11.04   0
 -11   4  13   39.69   12.55   0
 -11   6  -8   36.67    4.91   0
 -11   9 -11    6.33    4.30   0
 -10   1   0   64.47    5.56   0
 -10   1   8   18.24    7.63   0
 -10   2  -3    4.21    4.99   0
 -10   2  11   81.29    8.46   0
 -10   3  13   10.46   10.13   0
 -10   4  15   18.49    9.00   0
  -9   0   1   14.27    4.89   0
  -9   0   2  245.16    8.04   0
  -9   0   3    2.33    7.31   0
  -9   0   4   16.96    7.09   0
  -9   0   5    6.60    7.94   0
  -9   0   6  236.84    9.07   0
  -9   0   7    2.69    7.11   0
  -9   1  10    4.21   10.11   0
  -9   2  13   -2.07    8.35   0
  -9   4  -8   71.22    3.62   0
  -9   4  16   59.39    9.00   0
  -8   0  -1   -8.43    3.56   0
  -8   0   9   16.66    7.05   0
  -8   1  -4   23.65    2.77   0
  -8   1  12   49.96    8.11   0
  -8   2  14   41.56    8.71   0
  -8   4  17    1.14    7.35   0
  -8   6 -11   -0.50    1.58   0
  -7  -1   2   44.65    5.27   0
  -7   0  10   14.63    8.51   0
  -7   1  13  113.54    9.15   0
  -7   3  16    4.16    8.45   0
  -6  -1   0    5.01    3.83   0
  -6  -1   8  470.29   10.21   0
  -6   0  11   11.31    7.69   0
  -6   2  15   12.64    8.77   0
  -6   5  19   -0.84    5.62   0
  -6  10 -15    1.69    2.07   0
  -5  -1   8    2.74    6.57   0
  -5   3  17   18.03    6.06   0
  -5   4  18    4.08    5.51   0
  -5   5  19   71.32    7.61   0
  -5   7 -13  121.40    2.57   0
  -4  -1   9   58.91    5.40   0
  -4   1  14   52.74    5.59   0
  -4   3  17   15.92    5.75   0
  -4   4  18   13.58    6.51   0
  -4   5  19   30.49    7.68   0
  -4   6  20    8.31    6.21   0
  -3  -1   8  453.22    8.57   0
  -3   4  18    5.89    4.74   0
  -3   5  19   45.33    5.86   0
  -3   6  20    9.52    4.95   0
  -3   7 -13   26.33    3.08   0
  -3  10 -15   83.83    4.22   0
  -2  -1   1 2773.53    9.91   0
  -2  -1   7   32.69    3.27   0
  -2   0  11    3.26    3.73   0
  -2  12 -16   16.16    5.84   0
  -2  14 -17   15.02    6.22   0
  -1   7  20   -0.82    4.60   0
  -1   8 -13   12.71    3.30   0
  -1  15 -17  -11.74    6.76   0
   0  10 -14   27.83    6.61   0
   0  16 -17   29.90    8.03   0
   1   2  -4 5407.91   14.81   0
   1   2  12   -2.57    2.23   0
   1   6 -10   10.31    4.84   0
   1   7 -11   11.30    5.54   0
   1  11 -14  319.06   10.01   0
   1  13 -15   16.55    6.08   0
   2   2  10  594.81    4.02   0
   2   4  14    4.10    2.14   0
   2   6  -9   24.17    5.34   0
   2   7 -10  111.59    6.89   0
   2   8 -11  521.67   10.20   0
   2  11 -13   25.16    5.45   0
   3   2   2 3679.25   11.80   0
   3   3  -2  984.99    8.12   0
   3  11 -12    3.49    5.24   0
   4   3   3    5.73    2.83   0
   4  10 -10   13.56    5.66   0
   4  11 -11  292.78   10.65   0
   5   6  -3  674.16    9.68   0
   5   7  -5    1.08    4.44   0
   5  12 -10  290.66   10.18   0
   5  13 -11   50.33   10.86   0
   6   6   2  437.60    8.02   0
   6   9  -5   53.63    5.45   0
   6  13  -9    9.38    6.62   0
   6  14 -10   14.81    8.40   0
   6  18 -12   -3.99   10.39   0
   7   8   1   28.52    6.77   0
   7   8   2  360.62    7.86   0
   7   8   6  468.27    7.71   0
   7  11  -5    3.21    7.69   0
   7  11  13   92.16    4.11   0
   7  12  -6   68.82    7.39   0
   7  12  14   23.06    3.11   0
   7  13  -7   11.71    6.58   0
   7  13  15    6.75    2.84   0
   7  16  -9   -2.24    7.77   0
   7  18 -10   16.44    8.59   0
   8  10   5  324.03    8.67   0
   8  11   0    0.29    5.28   0
   8  13  12   19.57    4.28   0
   8  14  -5   20.11    6.73   0
   8  14  13   -2.72    4.06   0
   8  15  -6   31.19    9.68   0
   8  18  -8   15.06   10.39   0
   8  19  -8   13.71    8.32   0
   9  13   3    3.02    7.30   0
   9  13   5   35.06    7.19   0
   9  14   0    2.93    6.69   0
   9  14   8   76.23    6.68   0
   9  15  -2   48.39    7.63   0
   9  15  10    4.90    5.80   0
   9  16  -3    4.24    7.78   0
   9  17  -4   18.33    8.33   0
   9  18  -5   16.28   10.71   0
  10  17   2   -2.31    8.75   0
  10  17   3    3.28    9.38   0
  10  17   4    2.45    8.01   0
  10  18   0   27.56   10.46   0
  10  18   1   55.39    9.55   0
  10  18   2   10.42    8.04   0
 -13   4   3    0.82    8.45   0
 -13   4   5  117.51   11.56   0
 -13   5  -1   20.38    9.02   0
 -12   3   3   36.47    8.74   0
 -12   3   4    5.18    9.91   0
 -12   3   5   19.48   10.67   0
 -12   3   7   62.08    9.77   0
 -12   4  10   16.45    8.48   0
 -12   6  -6   21.37    6.33   0
 -11   2   1   86.69    7.33   0
 -11   2   5    2.44    8.65   0
 -11   2   7    5.84    7.68   0
 -11   3  -3    6.74    4.61   0
 -11   4  -5    4.14    3.77   0
 -11   4  12   17.28   10.12   0
 -11   8 -10   10.56    4.18   0
 -10   1   1   15.65    5.16   0
 -10   1   3  210.59    9.89   0
 -10   1   6  127.71    8.67   0
 -10   3  -5   -2.19    3.35   0
 -10   3  12   -8.56    9.27   0
 -10   4  14   47.12    8.81   0
 -10   5  -8   37.05    4.06   0
 -10   9 -12   -4.78    3.48   0
  -9   1  -2    9.10    3.98   0
  -9   2  12  105.51   10.09   0
  -9   3  14   11.42    8.71   0
  -9   4  15    4.79   10.16   0
  -9   5  -9   54.30    3.33   0
  -9   8 -12    9.19    2.17   0
  -8   0   0   95.44    6.36   0
  -8   0   7   -2.32    7.50   0
  -8   0   8  214.75    9.56   0
  -8   1  11  122.27    9.48   0
  -8   2  13   38.88   10.17   0
  -8   3  15   90.05    8.90   0
  -8   4  16   13.31    9.02   0
  -7   0  -2  362.12    6.15   0
  -7   0   9   15.27    8.20   0
  -7   1  12   29.14    7.37   0
  -7   2  14   51.33    8.01   0
  -7   3  -8  745.80    6.05   0
  -7   4  17   32.60    7.57   0
  -7   5  18    6.11    6.48   0
  -6  -1   1   33.78    4.44   0
  -6  -1   7   14.24    5.31   0
  -6   0  -3    2.17    2.29   0
  -6   1  13   19.74    6.55   0
  -6   2  -7   -1.88    1.74   0
  -6   3  16   38.19    8.18   0
  -5  -1   0    3.39    2.81   0
  -5  -1   7  238.33    8.73   0
  -5   0  11    0.56    5.31   0
  -5   1  13   17.11    8.31   0
  -5   2  15    7.71    6.00   0
  -4  -1   0 1849.50   11.12   0
  -4  -1   8    7.40    4.86   0
  -4   0  11   -4.47    6.18   0
  -4   2  15   16.97    5.45   0
  -3  -1   0    6.06    2.32   0
  -3  -1   7 3782.35   19.28   0
  -3   0  11    1.47    4.25   0
  -3   1  13   71.22    7.05   0
  -3   2  15  187.29    6.97   0
  -2  -1   6  226.14    4.83   0
  -2   3  16  412.65    9.51   0
  -2   5 -11  249.05    4.62   0
  -2   6 -12    6.37    3.04   0
  -2  10 -15   21.76    4.50   0
  -1   2  14  139.89    5.11   0
  -1   3  -8  102.67    2.72   0
  -1   5  18    8.22    3.39   0
  -1   6  19   17.61    4.84   0
  -1   9 -14   62.98    5.16   0
   0   6 -11  199.28    6.18   0
   0   7 -12    7.19    4.62   0
   0  13 -16   10.21    6.24   0
   1   5  -9  113.25    4.87   0
   1   8 -12   12.05    4.34   0
   2   9 -12   20.82    4.83   0
   2  12 -14   -3.55    5.93   0
   2  16 -16   13.04    8.70   0
   3   7  -9  792.80   10.70   0
   3   8 -10   59.39    5.23   0
   3   9 -11  114.05    7.50   0
   3  12 -13    4.73    6.24   0
   3  16 -15    1.06    7.09   0
   4   3   2  570.15    5.91   0
   4   6  -6  411.81    7.85   0
   4   8  16   29.62    1.43   0
   4  12 -12   -2.22    6.22   0
   4  16 -14    2.61    7.18   0
   5   7  13  118.16    1.65   0
   5  10  -9 1333.48   16.41   0
   5  11 -10   92.44    8.55   0
   5  14 -12   55.48   10.33   0
   6   6   1  221.03    6.13   0
   6   6   7   14.27    3.09   0
   6   7  -2   28.32    4.75   0
   6   8  -4   16.91    4.80   0
   6  10  -7    3.80    5.25   0
   6  12  -9   12.44    8.92   0
   6  15 -11   -3.50    9.29   0
   7   8   0   -0.23    5.77   0
   7  10  -4   -0.28    5.69   0
   7  15  -9    0.55    7.40   0
   7  17 -10    2.84    8.10   0
   8  10   2   32.54    5.14   0
   8  11  -2   10.54    8.15   0
   8  11   9   64.26    4.14   0
   8  12  -3   -4.17    6.46   0
   8  12  11   21.55    4.55   0
   8  13  -5   29.99    8.40   0
   8  14  -6    9.96    8.64   0
   8  16  -7   57.11    8.68   0
   9  13   0   15.80    7.93   0
   9  13   1   25.80    6.43   0
   9  13   7   29.35    6.02   0
   9  14   9   31.09    5.18   0
   9  18  -6   11.14   10.23   0
  10  16   3    0.52    8.34   0
  10  16   4    0.57    7.70   0
  10  16   5   -7.29    8.37   0
  10  17   0   25.38   10.84   0
  10  17   1    8.76    7.76   0
 -13   5   0   -5.66    9.47   0
 -13   5   7   54.14   12.66   0
 -13   7  -5    2.98    7.40   0
 -12   4  -1   30.64    8.40   0
 -12   5  -4    1.16    5.26   0
 -12   7  -7   15.44    6.04   0
 -11   2   3   14.77    6.69   0
 -11   2   4   75.40    7.55   0
 -11   4  11    8.40   10.00   0
 -11   5  -6   40.80    5.30   0
 -10   2  -2   86.85    5.42   0
 -10   3  11   -2.55    9.00   0
 -10   4  13  -23.42    9.04   0
 -10   6  -9   15.34    3.77   0
 -10   7 -10    1.69    3.28   0
 -10   8 -11   14.83    3.12   0
  -9   1  -1  106.76    5.37   0
  -9   1   8   77.78    8.01   0
  -9   2  -4   33.65    3.52   0
  -9   2  11   -7.16    7.58   0
  -9   3  13   63.69    9.42   0
  -9   5  16   82.13    9.07   0
  -9   6 -10  122.77    3.89   0
  -8   0   1   -2.02    4.20   0
  -8   0   2    9.31    6.00   0
  -8   0   5    1.27    7.48   0
  -8   0   6   46.40    6.41   0
  -8   1  -3   29.61    4.01   0
  -8   1  10  -16.12    7.91   0
  -8   3  -7  180.26    4.35   0
  -8   3  14   43.73   10.91   0
  -8   5  17   36.25    8.16   0
  -7   0  -1   10.05    4.47   0
  -7   0   8   53.98    8.51   0
  -7   1  11   17.77    9.25   0
  -7   3  15   34.28    7.67   0
  -6  -1   4  319.12    7.98   0
  -6   0  10  133.60    7.51   0
  -6   1  -5    6.29    2.31   0
  -6   1  12  187.66   10.06   0
  -6   2  14  207.70    9.34   0
  -6   4  17   10.86    5.95   0
  -6   5  18   15.21    5.78   0
  -6   6  19    4.16    5.73   0
  -5  -1   1  155.84    5.28   0
  -5   0  10  932.58   14.38   0
  -5   3  16   42.25    6.47   0
  -5   4  17   67.62    8.93   0
  -5  13 -17   -0.48    3.22   0
  -4  -1   7   86.75    5.20   0
  -4   1  13  107.70    6.53   0
  -4   3  16   28.76    6.16   0
  -4  11 -16   12.95    4.21   0
  -4  13 -17   56.43    4.98   0
  -3  -1   6  130.64    5.57   0
  -3   3  16   66.51    5.34   0
  -3   8 -14  405.49    6.44   0
  -3  11 -16   83.49    5.41   0
  -3  13 -17   -3.14    4.66   0
  -2  -1   2 4494.96   13.68   0
  -2  -1   3  137.01    4.47   0
  -2  -1   4  604.83    6.94   0
  -2  -1   5 1193.94    8.88   0
  -2   0  10  331.59    6.85   0
  -2   2  14   30.76    5.54   0
  -2   4 -10  166.72    3.66   0
  -2   4  17  185.47    6.76   0
  -2   5  18   57.17    6.39   0
  -2   6  19   50.58    6.29   0
  -2   7 -13    6.54    3.40   0
  -1   0   9    1.53    3.16   0
  -1  12 -16   30.29    5.00   0
  -1  14 -17   16.22    6.72   0
   0   5 -10   -3.66    2.96   0
   0   8 -13  151.09    6.78   0
   0  11 -15   -1.43    4.85   0
   0  15 -17    3.72    6.17   0
   1   4  -8  153.43    5.10   0
   1   4  15    6.17    2.71   0
   1   9  20   29.93    4.13   0
   1  14 -16  126.50    8.28   0
   2   1   2 4569.98    9.09   0
   2   3  12  135.31    2.79   0
   2  10  20    0.31    3.23   0
   2  13 -15   23.11    8.82   0
   2  15 -16   12.15    8.46   0
   3   2   1  503.65    4.95   0
   3   4  -5  289.06    5.60   0
   3  15 -15   -4.56    7.12   0
   3  17 -16   26.76    9.63   0
   4   3   1   12.46    2.72   0
   4   5  -5  574.70    9.00   0
   4   9 -10   -2.94    4.92   0
   4  13 -13    3.28    6.73   0
   4  15 -14   80.04    8.47   0
   4  17 -15   12.56    9.84   0
   5   4   3  115.03    4.48   0
   5   5  -2   12.79    4.16   0
   5   6  -4   34.96    4.52   0
   5  12 -11    9.71    6.62   0
   5  15 -13    1.22    9.19   0
   6   6   0  666.03    9.30   0
   6   7  -3   11.85    4.65   0
   6   8  12    4.39    1.78   0
   6  13 -10  170.11    9.25   0
   6  16 -12    3.47    9.75   0
   7  10  12    6.89    2.97   0
   7  11  -6   83.82    7.34   0
   7  12  -7  138.84    8.60   0
   7  13  -8   79.38    7.79   0
   7  14  -9   -3.97    8.25   0
   7  18 -11   47.07    9.59   0
   8  10   0  273.45    9.09   0
   8  11  -3   28.52    8.17   0
   8  11  10   -0.48    3.83   0
   8  16  -8    4.04    7.76   0
   8  18  -9    1.43    7.97   0
   9  12   2    6.39    7.46   0
   9  12   3    0.86    5.36   0
   9  12   4   86.55    7.01   0
   9  12   5   20.60    7.33   0
   9  13  -1   14.31    6.80   0
   9  13   8   15.71    5.92   0
   9  14  -3   12.23    9.83   0
   9  14  10   96.33    6.55   0
   9  15  11    8.12    5.25   0
   9  16  -5   12.18    7.96   0
  10  16   0   46.51   10.08   0
  10  16   1   -7.26    7.11   0
  10  16   6    8.93    6.36   0
  10  17  -1    7.81    8.85   0
  10  18  -3  -11.53   10.71   0
  10  18  -2    9.12    9.21   0
 -13   5   1   33.76    8.35   0
 -13   5   2   42.81    8.57   0
 -13   5   3   -8.75    8.64   0
 -13   5   5    1.24    9.91   0
 -13   5   6    4.77    9.08   0
 -13   7  -4   16.02    8.75   0
 -12   4   0  213.94   11.08   0
 -12   4   7   45.17    9.33   0
 -12   5  -3   -3.40    6.60   0
 -12   5  10   -0.91    8.76   0
 -12   6  -5   -2.58    6.30   0
 -11   3  -1  274.15    9.40   0
 -11   4  10   -4.37    9.86   0
 -11   5  12   12.17    9.90   0
 -10   2  -1   24.70    4.76   0
 -10   2   7    2.53    8.68   0
 -10   3  -4  410.22    8.26   0
 -10   5  14   17.30    9.95   0
  -9   1   0    4.60    4.20   0
  -9   1   6   -3.88    7.56   0
  -9   3  12   18.49   10.59   0
  -9   4  14   18.33    7.89   0
  -8   0   3   -9.20    4.52   0
  -8   0   4   43.47    5.42   0
  -8   2  -5  327.19    6.01   0
  -8   2  12    7.63    7.31   0
  -8   4  15   18.37    7.08   0
  -7   0   7    8.89    5.55   0
  -7   2  -6  136.09    3.69   0
  -7   2  13    5.70    7.31   0
  -7   4  16   -2.37    6.91   0
  -7   5  17   28.94    6.78   0
  -7   6  18   16.42    7.63   0
  -7  12 -16   14.58    2.17   0
  -6   0  -2    8.71    3.35   0
  -6   0   9    6.74    5.66   0
  -6   3  15    1.88    6.52   0
  -5  -1   2   60.31    4.08   0
  -5  -1   3  350.05    7.14   0
  -5  -1   4 1493.65   12.92   0
  -5   0  -3    2.59    1.68   0
  -5   1  12  107.93    7.32   0
  -5   2  14   -2.87    5.65   0
  -5   5  18    7.28    5.54   0
  -5   6  19   -5.90    5.32   0
  -5   8 -14   67.07    2.64   0
  -5  11 -16   -0.16    2.51   0
  -4  -1   1  231.04    4.89   0
  -4  -1   2  462.38    7.69   0
  -4   0  10  597.04   10.15   0
  -4   2  14    6.78    6.38   0
  -4   4  17    9.30    5.40   0
  -4   5  18   15.86    5.43   0
  -4   6  19   46.04    5.68   0
  -4   7  20   23.68    5.43   0
  -3  -1   5 1744.72   11.88   0
  -3   0  10  157.90    6.05   0
  -3   1  12   10.46    5.91   0
  -3   2  14  206.41    7.98   0
  -3   3  -9  378.79    2.91   0
  -3   4  17   63.43    5.60   0
  -3   5  18   33.55    4.99   0
  -3   6  19  -10.87    4.73   0
  -3   7  20    7.19    4.73   0
  -2   1  12  150.38    5.68   0
  -2  11 -16    8.26    5.50   0
  -2  13 -17    6.32    5.33   0
  -1   3  15   25.89    3.81   0
  -1  10 -15    1.14    4.10   0
   0   4  -9  311.68    5.22   0
   0   9 -14  -10.56    5.21   0
   0  12 -16    4.47    5.89   0
   0  14 -17    5.74    7.11   0
   1   1  -2 2575.01    8.32   0
   1   5  16   91.18    4.02   0
   1  10 -14  141.28    6.62   0
   1  13 -16   -0.25    6.95   0
   2   5  15   17.79    2.71   0
   2  11 -14   17.25    5.90   0
   3   2   0   13.36    3.46   0
   3   4  12  332.47    2.94   0
   3   5  -7 1180.82   11.32   0
   3   6  15    9.06    1.76   0
   3  10  19    1.70    2.42   0
   3  11 -13   36.48    6.15   0
   3  14 -15   30.48    9.59   0
   4   3   0   34.31    4.02   0
   4  11 -12   25.59    6.51   0
   4  14 -14   13.73    8.37   0
   4  16 -15  135.01   12.88   0
   5   4   1  534.72    7.63   0
   5   4   5  130.39    3.72   0
   5   9  -9  109.13    9.29   0
   5  10 -10   40.43    7.79   0
   5  13 -12  309.82   11.19   0
   6   6  -1  361.76    7.66   0
   6  10  -8  552.95   11.57   0
   6  12 -10   58.22   10.03   0
   6  15 -12   18.42   10.25   0
   7   7   4    5.37    4.53   0
   7   7   5  193.08    5.97   0
   7   8  -2  508.63    9.99   0
   7   9  -4  572.07   10.99   0
   7  11  -7   46.79    8.27   0
   7  12  -8   57.20    9.48   0
   7  15 -10   18.75    8.07   0
   7  17 -11    2.56    8.39   0
   8   9   2  594.49   11.52   0
   8   9   3   16.01    5.68   0
   8   9   5  527.72   10.10   0
   8  10  -1   58.45    6.46   0
   8  10   8   46.47    3.98   0
   8  12  -5    4.12    6.38   0
   8  13  -6    0.68    6.67   0
   8  13  13   22.27    4.01   0
   9  12   0   -4.02    6.52   0
   9  12   6   16.90    4.61   0
   9  13  -2    4.86    6.07   0
   9  13   9    4.66    5.08   0
   9  16  -6   19.78   10.36   0
  10  15   3    5.73    6.29   0
  10  15   4   36.58    7.00   0
  10  15   5    9.54    6.48   0
  10  15   6   61.28    8.87   0
  10  16  -1   -1.61    8.35   0
  10  17  -3   13.62   10.45   0
 -13   6  -1   89.37    8.91   0
 -12   4   2   24.53    7.52   0
 -12   4   4   21.37    8.59   0
 -12   5  -2    2.42    7.77   0
 -11   3   0    5.67    5.91   0
 -11   3   2   36.69    8.85   0
 -11   3   6   29.81    7.64   0
 -10   2   0  643.35   11.10   0
 -10   2   1   34.55    7.39   0
 -10   2   4    0.34    8.06   0
 -10   2   5  275.85   11.42   0
 -10   3  -3  147.33    7.21   0
 -10   4  12   11.58    8.30   0
 -10   5  -7   15.60    4.19   0
 -10   5  13    6.33    9.81   0
  -9   1   5    6.03    5.61   0
  -9   2  -3   59.60    4.18   0
  -9   2   9   79.12    7.82   0
  -9   4  -7   38.52    3.97   0
  -9   4  13   -7.00    9.04   0
  -9   5  15    9.98    7.35   0
  -9   6  16    1.65    7.02   0
  -8   1  -2   25.68    3.45   0
  -8   1   8    8.62    6.22   0
  -8   2  11   -0.23    7.09   0
  -8   3  13   42.77    7.93   0
  -8   5  16   51.52    7.49   0
  -8   6  17   -4.93    6.74   0
  -7   0   0   -4.10    3.90   0
  -7   0   1   -2.87    5.69   0
  -7   0   5   -1.90    6.71   0
  -7   0   6    9.33    5.20   0
  -7   1  10   32.62    7.32   0
  -7   2  12   -6.63    7.10   0
  -7   3  14   13.65    7.32   0
  -7   4  -9  212.46    3.53   0
  -6   0   8    6.02    5.13   0
  -6   1  11  304.29    9.83   0
  -6   2  13  121.48    8.05   0
  -6   4  16   36.72    6.40   0
  -6   5  17   18.94    7.03   0
  -6   6  18   45.24    8.12   0
  -5   0   9   -4.81    5.04   0
  -5   3  15   25.39    6.43   0
  -4  -1   3   93.11    4.08   0
  -4  -1   4   79.93    4.15   0
  -4   0  -3    2.97    1.85   0
  -4   0   9   18.07    6.94   0
  -4   1  12   44.35    5.77   0
  -4   3  15  197.51    8.81   0
  -4   9 -15    8.66    2.74   0
  -3  -1   3  268.48    5.15   0
  -3  -1   4 2377.44   13.13   0
  -3   0  -3    1.92    1.50   0
  -3   0   9   13.51    5.56   0
  -3   3  15   21.36    5.83   0
  -3   9 -15   46.86    4.23   0
  -2   0   9    4.54    3.77   0
  -1   0   8  187.30    4.32   0
  -1   1  11   39.40    3.52   0
  -1   2  13  491.33    7.61   0
  -1   4  16  127.65    5.18   0
  -1   5 -11    2.86    3.27   0
  -1   5  17   26.57    4.74   0
  -1   6 -12    4.14    2.79   0
  -1   7  19   14.19    4.86   0
  -1   8  20   -0.17    4.54   0
  -1  13 -17    0.25    6.07   0
   0   2  -6 2584.27   10.08   0
   0  10 -15   -5.08    5.63   0
   1   2  -5  186.71    4.44   0
   1   2  11  421.28    5.06   0
   1  11 -15   45.39    7.04   0
   2   1   1 3125.90    8.81   0
   2   6 -10    6.29    4.16   0
   2   9  19    1.11    2.90   0
   2  16 -17   41.01    9.61   0
   3   4  -6 2234.94   14.45   0
   3   9 -12  367.17   10.15   0
   3   9  18    3.53    2.39   0
   3  12 -14   69.89    7.53   0
   4  12 -13   57.13    7.14   0
   5   4   0    0.25    4.21   0
   5   4   6   35.47    2.62   0
   5   5  -3  339.40    7.01   0
   5   8  -8   33.84    5.32   0
   5  16 -14    1.32    8.55   0
   6   8  -6  233.21    7.91   0
   7   7   0   -0.88    5.89   0
   7   7   1  334.94    7.71   0
   7   7   6  165.69    5.68   0
   7   9  -5    5.34    7.15   0
   7   9  11  113.77    4.14   0
   7  13  -9    5.60    6.66   0
   7  14 -10    0.14    7.42   0
   7  16 -11    3.49    8.16   0
   7  17 -12   12.28   10.69   0
   8   9   0 2104.96   26.10   0
   8   9   1   50.09    5.47   0
   8   9   6  681.87   10.66   0
   8  10  -3   13.88    7.62   0
   8  10   9    0.00    3.96   0
   8  11  -4   23.68    6.82   0
   8  12  -6   11.40    9.28   0
   8  12  12   24.77    3.73   0
   8  13  -7   35.41    8.44   0
   8  14  -8    4.76    9.03   0
   8  16  -9   12.78    7.29   0
   9  11   2   14.99    7.29   0
   9  11   4  211.82    8.97   0
   9  12  -2    5.71    7.96   0
   9  12  -1    5.96    6.46   0
   9  12   8  109.97    6.39   0
   9  13  -3    5.28    7.15   0
   9  17  -7    1.26    8.05   0
  10  14   2    4.36    7.94   0
  10  14   4    4.83    8.60   0
  10  15  -1    3.59    9.15   0
  10  15   0    5.80    6.86   0
  10  15   7   64.64    8.43   0
  10  16  -3    0.56    9.61   0
  10  16  -2   26.94    8.23   0
  10  17  -4    5.25   11.37   0
 -13   6   0    2.85    7.75   0
 -13   6   1   93.37    9.67   0
 -13   6   2   11.81   10.23   0
 -13   6   5    5.99    9.86   0
 -12   5  -1   51.55   10.24   0
 -12   5   7    1.56    8.58   0
 -12   6  -4   12.96    6.99   0
 -12   6  10    3.02    9.16   0
 -12   7  -6  163.88    7.97   0
 -11   4  -2   13.74    7.04   0
 -11   4   8   19.98    7.98   0
 -11   5  -5   19.61    4.25   0
 -11   6  12  -16.97    9.51   0
 -10   4  -5    3.49    4.43   0
 -10   4  11   46.18    7.92   0
 -10   6  14    8.32    8.92   0
  -9   2  -2  103.78    5.97   0
  -9   3  -5    6.81    2.76   0
  -9   3  11   12.46    6.65   0
  -9   5  14    2.54    8.95   0
  -9  11 -14    1.26    2.15   0
  -8   1  -1   26.08    4.06   0
  -8   1   7  100.89    7.14   0
  -8   2  10   -2.81    7.06   0
  -8   3  12   92.00    9.64   0
  -8   4  -8    7.72    2.67   0
  -8   4  14    4.25    7.71   0
  -8   5  15   29.07    9.32   0
  -7   0   2  406.68    8.35   0
  -7   0   3   10.02    4.66   0
  -7   0   4   -0.51    4.67   0
  -7   1  -3  185.34    5.12   0
  -7   1   9  373.03   10.80   0
  -7   3  13  -20.84    8.42   0
  -7   4  15  -12.58    6.42   0
  -7   5  16   42.59    7.18   0
  -7   6  17   74.01    9.10   0
  -7   7  18   14.91    8.23   0
  -6   0  -1   -0.90    3.19   0
  -6   0   7    8.08    5.54   0
  -6   1  10  430.94   10.80   0
  -6   2  12   98.67    8.95   0
  -6   3  14   71.93    7.72   0
  -5   0  -2   59.06    3.22   0
  -5   0   8    9.99    5.20   0
  -5   1  -5   44.49    2.27   0
  -5   1  11    9.91    5.31   0
  -5   2  13  187.37    8.42   0
  -5   4  16  143.67    7.47   0
  -5   5  17   85.70    8.01   0
  -5   6  18   27.84    6.79   0
  -5   7  19   65.67    5.97   0
  -4   1  11    8.38    6.49   0
  -4   2  13   11.03    7.19   0
  -4   4  16   69.66    7.95   0
  -4  12 -17   32.21    4.21   0
  -3   4  16   76.23    6.79   0
  -3   8  20   41.96    6.98   0
  -3  12 -17   33.13    5.42   0
  -2   1  11  197.53    6.96   0
  -2   2  13   67.32    5.77   0
  -2   3  -9   19.78    2.13   0
  -2   4  16  445.00    9.45   0
  -2   7  19    0.59    5.15   0
  -2  12 -17   29.83    5.13   0
  -2  14 -18    1.06    5.79   0
  -1   4 -10   -0.64    3.10   0
  -1   6  18    4.11    3.97   0
   0   2  12    1.88    2.34   0
   0   3  -8   -5.02    2.90   0
   0  13 -17   -3.34    6.81   0
   1   3  -7  798.76    7.46   0
   1   8 -13   15.80    4.50   0
   1  12 -16   34.09    7.47   0
   2   5  -9  208.22    5.80   0
   2  10 -14   20.20    7.39   0
   3   2  -1  841.37    7.53   0
   3   7  16  303.91    4.37   0
   3   8  17    4.40    2.21   0
   3  13 -15    2.46    6.68   0
   4   4  -4  512.05    7.58   0
   4   5  -6   -4.15    3.91   0
   4   7  -9  305.99    7.85   0
   4   8 -10    1.94    4.51   0
   4   9 -11  361.76    9.67   0
   4  15 -15   14.01    7.68   0
   5   5  -4  181.18    6.71   0
   5   6  -6  528.10    9.78   0
   5  13 -13    6.27    8.84   0
   6   5   2  473.24    7.37   0
   6   5   3    0.10    3.10   0
   6   5   4  930.44    8.81   0
   6   7  -5  548.57    9.89   0
   6  10  -9   68.21    7.22   0
   6  11 -10   -0.15    6.55   0
   6  12 -11   77.80    9.47   0
   6  15 -13    8.14    9.77   0
   7   7  -1  569.59    9.74   0
   7   7   7 1998.21   13.98   0
   7  10  -7  204.64   10.40   0
   7  11  -8    0.64    6.09   0
   7  13 -10   -8.72    8.14   0
   7  15 -11  -11.62    7.78   0
   7  16 -12   -3.38    9.85   0
   8   9  -1   69.77    6.64   0
   8   9   7   17.07    4.45   0
   8  11  -5  184.40    9.59   0
   8  15  -9   26.17    7.82   0
   8  16 -10    1.74    9.72   0
   9  11   0    1.87    5.76   0
   9  11   1   45.06    6.25   0
   9  11   6   71.75    6.40   0
   9  12  -3   -1.92    9.94   0
   9  13  -4    4.78    7.20   0
   9  13  10    1.42    4.67   0
   9  17  -8    8.10    8.55   0
  10  14  -1   -3.12    8.53   0
  10  14   0   -0.08    6.76   0
  10  14   1   -7.18    6.77   0
  10  14   5   13.07    6.40   0
  10  14   6    7.50    7.35   0
  10  15   8   15.76    5.77   0
  10  17  -5   39.83   11.34   0
 -13   7  -2   13.67    8.00   0
 -13   7  -1   28.45    9.67   0
 -13   8  -4   14.69    8.74   0
 -12   5   0   71.29    8.00   0
 -12   5   2   -4.09    8.88   0
 -12   5   5    4.68    8.37   0
 -12   5   6   43.01    8.94   0
 -12   6   8    7.70   10.60   0
 -12   6   9    3.37    8.38   0
 -12   8  -7   -1.14    6.21   0
 -11   4  -1    0.50    7.84   0
 -11   4   7    6.51    7.79   0
 -11   5  -4   -0.38    6.30   0
 -11   5   9   16.73    9.94   0
 -11   5  10    0.85    8.32   0
 -11   6  -6   44.85    5.30   0
 -11   9 -10   -3.86    5.00   0
 -10   3  -2   11.44    4.42   0
 -10   3  -1  155.59    7.72   0
 -10   3   7  132.01    8.67   0
 -10   4  10    6.33    6.73   0
 -10   5  12    9.81    8.11   0
 -10   6  13   22.92    9.43   0
  -9   2  -1  482.58    9.31   0
  -9   2   6   42.88    8.82   0
  -9   4  12    5.17    7.62   0
  -9   6  15    6.18    7.42   0
  -8   1   0  446.23    8.25   0
  -8   1   5    3.75    5.40   0
  -8   2  -4   20.62    2.89   0
  -8   4  13   14.79    8.92   0
  -8   6  16    3.37    6.62   0
  -8   7  17   -4.73    6.57   0
  -7   1   8    6.75    5.68   0
  -7   2  11   -5.48    6.36   0
  -7   4  14   72.96   10.16   0
  -6   0   0  554.87    7.70   0
  -6   0   5   -3.45    4.62   0
  -6   0   6    3.45    5.01   0
  -6   1  -4  329.57    4.89   0
  -6   1   9   21.68    7.38   0
  -6   4  15    1.35    6.03   0
  -6   5  16   80.45    8.56   0
  -6  11 -16    3.55    1.91   0
  -5   0   7    1.39    4.96   0
  -5   1  10   54.18    8.02   0
  -5   3  14   14.96    6.07   0
  -5   9 -15    1.73    2.28   0
  -4   0   8  245.89    7.19   0
  -4   5  17    0.64    5.01   0
  -4   6  18    5.44    4.90   0
  -4   7  19    3.21    4.86   0
  -3   0   8  596.75    8.72   0
  -3   1  11   -3.74    4.19   0
  -3   2  13  155.69    6.47   0
  -3   5  17    6.01    4.67   0
  -3   6  18  241.05    7.81   0
  -3   7  19   -3.14    4.46   0
  -2   0   8   10.84    3.22   0
  -2   5  17    6.97    4.18   0
  -1   0   7   -4.94    2.46   0
  -1   2  -7  426.43    3.81   0
  -1   3  14   43.16    4.65   0
  -1   9 -15    6.90    4.96   0
  -1  12 -17   56.88    6.59   0
  -1  14 -18    3.12    6.43   0
   0   1  -4    2.70    1.51   0
   0   6 -12  246.25    6.45   0
   0   7 -13   13.50    4.90   0
   0  11 -16  -14.55    5.71   0
   2   1   0  361.71    4.10   0
   2   2  -4 1061.24    8.35   0
   2   4  -8  478.72    7.68   0
   2  13 -16    1.59    6.15   0
   3   5  -8   53.61    4.67   0
   3  11 -14  141.57    8.04   0
   4   3  -2 1009.24    9.51   0
   4  11 -13   23.58    6.65   0
   4  12 -14    8.76    8.17   0
   4  16 -16    8.84    9.76   0
   5   4  -1  502.32    7.47   0
   5   7  -8   53.19    6.36   0
   5   8  -9  958.26   13.32   0
   5  10 -11   81.86    6.92   0
   5  14 -14    3.46    9.41   0
   5  16 -15   16.26   10.38   0
   6   5   0  255.00    6.48   0
   6   5   5  225.30    4.63   0
   6   6   9   17.06    2.13   0
   6   7  11  170.54    3.32   0
   6   8  -7    4.67    4.94   0
   7   8  -4   14.35    5.12   0
   7   9  -6  186.95    7.81   0
   7  11  14   -1.65    1.99   0
   8   8   2    3.37    6.10   0
   8   8   3    8.52    5.23   0
   8   8   4   49.47    5.89   0
   8   9  -2  814.92   14.49   0
   8   9   8    8.01    3.68   0
   8  10  -4   99.56    7.80   0
   8  10  10   -4.71    3.26   0
   8  11  -6   93.87    7.67   0
   8  12  -7    7.79    6.36   0
   8  13  -8   55.95    7.94   0
   8  15 -10    3.25    9.35   0
   9  11  -2   15.44    7.93   0
   9  11  -1   52.20    7.31   0
   9  11   7    7.09    4.73   0
   9  12  -4   82.30   11.94   0
   9  12   9   34.86    5.22   0
   9  13  -5   33.86    7.85   0
   9  14  -6   10.61    7.35   0
   9  16  -8    6.99    8.79   0
  10  13   2  153.61    9.05   0
  10  13   3   13.07    6.51   0
  10  13   5    3.16    6.78   0
  10  14  -2   -4.33    9.33   0
  10  14   7   10.74    5.63   0
  10  15  -3    4.64    7.64   0
  10  16  -5   -1.42   10.12   0
 -13   7   0   14.02    7.99   0
 -13   7   1   25.12   10.60   0
 -13   7   4   18.31   12.38   0
 -13   8  -3   17.69   10.10   0
 -12   6   7   -0.51   10.51   0
 -12   7  -5    8.22    5.68   0
 -12   9  -8   -0.06    5.06   0
 -11   4   0   11.08    6.26   0
 -11   4   1   -3.08    6.41   0
 -11   4   3  297.72   12.07   0
 -11   4   4   40.29    7.81   0
 -11   7  12   17.09   10.36   0
 -10   3   0   47.71    5.97   0
 -10   3   1  152.76    8.51   0
 -10   3   4  416.63   12.07   0
 -10   3   6  572.78   13.33   0
 -10   4  -4   -0.93    4.00   0
 -10   4   9   -1.01    6.40   0
 -10   5  -6   81.19    5.74   0
 -10   7  14   -3.76    7.73   0
  -9   2   0   -7.20    4.42   0
  -9   2   1  453.48   10.50   0
  -9   2   5   30.03    6.36   0
  -9   3  -4   -1.90    3.02   0
  -9   4  -6   34.77    4.18   0
  -9   4  11   -0.26    7.08   0
  -9   5  13    0.94    7.32   0
  -9   6  14    5.79    8.72   0
  -8   1   2   22.96    4.67   0
  -8   1   3   29.77    4.99   0
  -8   2  -3   -1.40    3.57   0
  -8   3  11   18.48    6.96   0
  -8   5  14   29.20    7.42   0
  -8   6  15  -18.38    7.85   0
  -7   1  -2   53.98    3.46   0
  -7   2  -5   -0.21    2.45   0
  -7   2  10   49.21    6.84   0
  -7   3  -7  205.42    3.98   0
  -7   3  12   13.38    6.85   0
  -7   5  15   10.84    6.99   0
  -7   6  16    4.42    8.14   0
  -7   7  17   51.66    7.94   0
  -6   0   1    1.15    3.84   0
  -6   0   2    4.40    4.41   0
  -6   0   3    0.18    4.48   0
  -6   0   4    2.52    4.71   0
  -6   2  11   26.00    6.17   0
  -6   3  -8  405.92    3.87   0
  -6   3  13   59.86    6.94   0
  -6   6  17   25.59    5.82   0
  -6   7  18   10.27    5.09   0
  -5   0  -1   -2.71    3.14   0
  -5   0   6   34.91    4.85   0
  -5   2  12   19.49    5.92   0
  -5   4  15   92.22    6.97   0
  -5   5  16   26.02    7.08   0
  -5   8  19   46.03    6.80   0
  -5  12 -17   22.02    2.94   0
  -4   0  -2 3199.88   11.93   0
  -4   0   7    2.58    4.38   0
  -4   1  10    6.41    6.33   0
  -4   2  12   43.52    7.04   0
  -4   3  14   16.42    4.98   0
  -4  10 -16   12.64    3.33   0
  -3   3  14   67.51    6.39   0
  -2   0   7    2.16    4.09   0
  -2   3  14   42.99    4.28   0
  -2  10 -16    8.44    3.51   0
  -1   1  -5    3.72    1.36   0
  -1   1  10  162.01    4.71   0
   0   5 -11   -2.30    2.97   0
   0   8 -14    4.28    3.54   0
   1   4  14  117.37    3.96   0
   1  10 -15   -3.83    5.06   0
   1  10  20    6.31    3.32   0
   1  13 -17    3.35    7.65   0
   2   2   9    1.36    1.31   0
   2   4  13   71.28    2.57   0
   2   6 -11  103.53    6.31   0
   2   7 -12   35.51    5.94   0
   2   8 -13   -0.77    5.91   0
   2  14 -17   29.66    9.14   0
   3   3  -5  147.55    5.36   0
   3   4  -7  555.49    8.71   0
   3   6 -10   81.42    6.43   0
   3   7 -11   91.95    5.83   0
   3   9 -13   13.28    7.42   0
   4   5  -7  277.03    6.90   0
   4   7 -10   16.65    5.84   0
   4   8 -11 1720.14   18.24   0
   4   9 -12  478.66   12.36   0
   4  13 -15   -4.82    8.32   0
   4  15 -16   19.18   10.64   0
   5   4  -2   29.11    4.29   0
   5   4   7   23.18    2.08   0
   5   5  -5   52.85    5.63   0
   5   6  -7  494.77    9.78   0
   5  12 -13   14.72    6.82   0
   6   5  -1   10.65    4.13   0
   6   5   6  198.03    4.22   0
   6  14 -13   17.79    8.01   0
   6  16 -14   66.70   10.09   0
   7   6   1   59.51    6.27   0
   7   6   2  146.10    6.39   0
   7   7  -3   20.95    4.86   0
   7   8  -5   65.29    6.06   0
   7   8  10   16.46    2.59   0
   7  10  -8   23.10    6.35   0
   7  10  13    1.83    2.31   0
   7  11  -9  260.13   10.35   0
   7  12 -10   -8.67    6.54   0
   7  12  15    1.94    1.66   0
   7  15 -12    0.73    8.03   0
   7  16 -13   17.44   10.55   0
   8   8   0   48.99    5.47   0
   8   9  -3   14.20    5.62   0
   8  10  -5  319.82   10.72   0
   8  12  -8   28.27    8.28   0
   8  13  -9    9.31    8.79   0
   9  10   0   13.53    7.20   0
   9  10   1    3.10    5.69   0
   9  10   2   38.26    5.73   0
   9  10   4   74.58    5.99   0
   9  10   5    6.02    5.86   0
   9  11  -3   19.91    8.73   0
   9  11   8   23.48    4.46   0
   9  13  -6    3.67    7.40   0
   9  13  11    9.23    4.26   0
   9  14  -7    8.54    7.75   0
   9  15  -8   62.77    9.12   0
  10  13   0  107.72    8.47   0
  10  13   6   32.85    7.07   0
  10  14  -3    0.75    7.22   0
  10  14   8    4.12    5.04   0
  10  15  -5   10.81    9.63   0
  10  16  -6   11.55   11.69   0
  11  16   0   21.92   11.27   0
 -12   6  -1   -2.69    6.52   0
 -12   6   0   66.64    9.44   0
 -12   6   5   14.29   10.23   0
 -12   6   6   12.61    8.82   0
 -12   7  -4    9.66    7.42   0
 -12   7   8   -4.08   10.50   0
 -12   8  -6    0.47    6.83   0
 -11   5  -3   87.14    6.26   0
 -11   5  -2   -1.49    7.19   0
 -11   5   7   58.94    8.69   0
 -11   6  10   -0.48    7.79   0
 -11   7  -7   15.55    4.21   0
 -11   7  11    2.47    9.52   0
 -10   4   8   62.80    7.87   0
 -10   5  10  -11.58    6.36   0
 -10   6  12  166.85   10.37   0
 -10   7  13    9.73    9.22   0
 -10   8 -10   -0.55    3.85   0
 -10   9 -11   60.74    4.91   0
 -10  10 -12   48.63    4.20   0
  -9   3  -3   26.53    4.92   0
  -9   5  12  -15.60    7.01   0
  -9   7  15   14.39    6.95   0
  -8   2   7    3.91    6.03   0
  -8   3  10   66.69    7.75   0
  -8   4  12   24.84    6.73   0
  -8   5  -9   18.10    2.54   0
  -8   7  16   42.50    7.20   0
  -7   1  -1   68.23    4.10   0
  -7   1   5  230.34    8.78   0
  -7   2   9  164.69    8.38   0
  -7   3  11   13.95    8.49   0
  -7   4  13   47.61    7.74   0
  -6   2  -6    2.18    1.60   0
  -6   4  14   13.33    5.86   0
  -6   5  15  110.76    8.80   0
  -5   0   0   10.50    3.97   0
  -5   0   4  796.67   11.08   0
  -5   0   5    1.39    4.29   0
  -5   1   9   37.49    5.72   0
  -5   2  11   -3.16    6.65   0
  -5   3  13   59.08    6.45   0
  -5   4 -10   27.82    0.81   0
  -5   6  17    2.29    5.04   0
  -5   7  18   -5.78    4.75   0
  -4   0   6  764.41   10.48   0
  -4   4  15   89.59    6.40   0
  -4   5  16   25.45    6.69   0
  -4   6  17    4.92    5.81   0
  -4   7  18   28.99    5.88   0
  -4   8  19   55.94    6.37   0
  -3   0   7   13.34    4.37   0
  -3   1  10  267.76    7.03   0
  -3   2  12   82.98    5.45   0
  -3   4  15   19.04    5.83   0
  -3   6 -13  285.86    4.63   0
  -3   9  20   -2.96    4.38   0
  -3  13 -18   13.46    4.78   0
  -2   1  10   53.82    4.51   0
  -2   6 -13   62.77    3.45   0
  -2   8  19    7.88    5.15   0
  -2   9  20   -0.04    4.11   0
  -2  13 -18   17.00    5.32   0
  -1   0   6  138.51    4.28   0
  -1   3  -9   35.95    2.82   0
  -1   7  18  114.14    6.10   0
  -1   8  19   27.15    4.87   0
  -1  10 -16    7.82    3.72   0
   0   3  13   -0.03    2.27   0
   0   4 -10   -0.19    2.74   0
   0   9 -15    5.36    4.32   0
   0  12 -17   -2.65    5.10   0
   0  14 -18   11.11    5.99   0
   1   1  -3 3304.46   10.52   0
   1   7 -13  139.63    7.00   0
   1   9  19   -0.37    3.85   0
   1  11 -16    9.44    5.75   0
   2   5 -10    4.65    5.06   0
   2  12 -16   18.46    6.64   0
   3  10 -14  197.37    8.61   0
   3  13 -16   28.69    7.35   0
   3  15 -17   32.76    8.10   0
   4  10 -13    2.71    5.93   0
   4  11 -14   -7.16    9.26   0
   5   5  10    8.01    1.34   0
   5   8 -10   17.86    5.82   0
   5  10 -12  145.01    9.18   0
   5  13 -14   14.33    7.63   0
   6   7  -7  884.04   13.47   0
   6   8  -8    1.15    5.01   0
   6   9  14   50.22    1.53   0
   6  13 -13   46.55    9.92   0
   7   6   0    1.88    4.11   0
   7   6   5  294.73    6.61   0
   7   7  -4    3.61    6.28   0
   7  14 -12   14.41    8.56   0
   8   8  -2    3.07    6.60   0
   8   8  -1   66.64    6.32   0
   8   8   6    0.60    3.35   0
   8   9   9   98.70    4.72   0
   8  10  -6   13.55    6.84   0
   8  11  12    4.34    3.32   0
   8  14 -10   -9.13    7.36   0
   8  15 -11    3.17    7.80   0
   9  10   6   -9.35    4.99   0
  10  12   0  276.74   14.16   0
  10  12   1   33.61    6.90   0
  10  12   2   -3.03    6.20   0
  10  12   4    2.75    6.94   0
  10  13  -3    9.26    9.82   0
  10  13  -2  147.08    9.99   0
  10  14  -4    1.78    7.85   0
  10  14   9    5.44    6.37   0
  10  15  -6   75.53   11.57   0
  10  16  -7   17.83   10.84   0
  11  15   3   35.96    8.87   0
  11  16  -2    0.16   10.64   0
  11  16  -1    8.87    8.13   0
 -13   8  -1   -5.78    7.67   0
 -13   8   0    2.73    9.64   0
 -13   8   1    6.69   10.47   0
 -13   8   3   17.16   12.22   0
 -13   8   4   22.54   12.62   0
 -12   6   2   13.40    7.92   0
 -12   6   3   17.96    8.91   0
 -12   7  -3    4.99    8.76   0
 -12   7   7   27.88   10.80   0
 -12   9  -7   14.29    7.84   0
 -11   5  -1   53.84    8.34   0
 -11   5   5   21.47    9.31   0
 -11   6   9   38.81    8.60   0
 -10   4  -2   24.10    6.41   0
 -10   4   6   37.70    9.38   0
 -10   5   9    6.45    8.15   0
 -10   6  -7    0.77    4.64   0
 -10   6  11   -5.42    6.83   0
  -9   3  -2   11.73    4.93   0
  -9   4   9  161.60   11.04   0
  -9   5  11    1.37    7.99   0
  -9   6  13    0.66    7.68   0
  -9   7  14   79.67    9.41   0
  -9   8  15   36.89    8.55   0
  -8   2  -2    0.13    3.22   0
  -8   3   9   28.30    6.61   0
  -8   4  -7    9.85    2.83   0
  -8   4  11   -3.75    8.06   0
  -8   5  13    5.86    7.28   0
  -8   6  14    9.36    8.01   0
  -8  10 -14    8.16    1.65   0
  -7   1   0    3.41    3.75   0
  -7   1   4    3.77    5.09   0
  -7   5  14    6.88    6.08   0
  -7   6  15   -7.09    8.08   0
  -7   7  16   12.47    7.69   0
  -7   8  17   11.05    6.90   0
  -6   1  -3   90.18    3.14   0
  -6   2  10    1.24    5.78   0
  -6   3  12   92.49    7.58   0
  -6   6  16   -8.97    5.43   0
  -6   7  17  103.80    6.84   0
  -6   8  18   -0.02    4.76   0
  -5   0   1   -3.67    2.95   0
  -5   0   2   44.31    3.91   0
  -5   0   3    6.67    4.03   0
  -5   1   8   17.02    7.15   0
  -5   4  14   -6.75    5.54   0
  -5   9  19    0.23    5.05   0
  -4   0  -1    1.07    2.87   0
  -4   0   5    9.61    5.62   0
  -4   1  -5  892.00    4.79   0
  -4   1   9   50.16    5.47   0
  -4   3  13  266.56    7.96   0
  -3   0  -2 4421.46   11.56   0
  -3   0   6 1132.60   10.27   0
  -3   5  16   -5.33    4.34   0
  -3   7 -14    3.86    2.52   0
  -2   0   6 4752.23   18.52   0
  -2   5  16    7.08    4.06   0
  -2   7 -14   29.55    2.98   0
  -2   7  18    5.34    3.79   0
  -2   8 -15  193.27    5.49   0
  -1   1   9   47.62    4.49   0
  -1   6 -13  261.00    6.05   0
  -1   6  17    4.05    3.41   0
  -1   7 -14  269.85    6.42   0
  -1  11 -17    6.09    5.14   0
  -1  13 -18   11.98    5.17   0
   0   2  -7   40.24    3.03   0
   0   2  11  303.85    4.84   0
   0  10 -16    1.00    4.41   0
   1   5  15   28.33    2.72   0
   1   6  16   23.05    3.20   0
   1   7  17   -1.30    2.94   0
   1   8 -14  155.07    6.15   0
   1   8  18   20.35    4.03   0
   1  12 -17   52.47    8.50   0
   1  14 -18    0.61    7.42   0
   2   2  -5  416.32    6.17   0
   2   3  11   71.37    2.24   0
   2  10  19   68.61    3.88   0
   2  13 -17   10.59    7.60   0
   3   2  -3  866.75    8.31   0
   3  11  19    7.23    2.77   0
   3  14 -17   39.17    8.46   0
   4   4  -6  334.94    6.81   0
   4   5  -8   37.71    6.42   0
   5  11 -13   86.94    7.43   0
   6   5  -3   -1.22    4.37   0
   6   5   7  302.19    4.92   0
   6  10 -11  353.50   10.85   0
   6  11 -12  112.86   11.20   0
   7   6  -2  318.59    8.98   0
   7   6   6   82.18    4.20   0
   7   9  -8  325.34    9.96   0
   7   9  12   -2.18    2.05   0
   7  12 -11    0.29    6.70   0
   7  13 -12    6.06    9.46   0
   7  15 -13   22.43    9.00   0
   8   8  -3   11.36    5.19   0
   8   8   7    0.78    3.54   0
   8   9  -5  491.58   11.64   0
   8  10  -7   22.52    9.09   0
   8  11  -8   32.29    6.58   0
   8  13 -10   17.72    7.71   0
   8  16 -12  -13.57    8.99   0
   9   9   1   58.48    7.86   0
   9   9   2  -10.73    5.91   0
   9   9   3   -9.23    6.20   0
   9  10  -3  236.26    9.98   0
   9  11   9   90.79    5.80   0
   9  12  -6    0.75    6.69   0
  10  12  -1   33.83    7.23   0
  10  12   5    9.64    5.20   0
  10  12   6    9.68    6.78   0
  10  13  -4   -2.81    9.03   0
  10  13   8   85.52    7.28   0
  10  14  -5   10.03    8.16   0
  11  15  -2   94.58   11.96   0
  11  15  -1   -6.88    8.45   0
  11  15   0    2.63    7.74   0
 -13   9  -3    6.77    7.67   0
 -13   9  -2   31.19   10.39   0
 -12   7  -2    1.81    8.35   0
 -12   8  -5    9.44    6.04   0
 -11   5   0   -3.86    6.42   0
 -11   5   1   53.87    7.49   0
 -11   5   3   89.13    8.32   0
 -11   5   4   -0.23    6.87   0
 -11   6  -4   -1.93    4.77   0
 -11   6   7   -1.79    9.43   0
 -11   7  -6   62.57    6.61   0
 -11   9  -9   43.03    5.83   0
 -11  10 -10    0.98    5.04   0
 -10   4   0  107.48    7.88   0
 -10   4   4   -0.18    7.83   0
 -10   4   5   -1.41    6.68   0
 -10   5   8   47.31    8.80   0
 -10   6  10   13.16    9.20   0
 -10   7  12   44.93    8.10   0
 -10   8  13   -7.06    9.88   0
  -9   3   4   -2.08    7.04   0
  -9   3   5    9.90    6.48   0
  -9   4  -5    3.15    2.99   0
  -9   5  -7  360.01    6.98   0
  -9   6  12   41.49    9.06   0
  -9   7 -10   30.92    3.49   0
  -9  10 -13   33.49    2.97   0
  -8   2  -1   29.37    4.07   0
  -8   2   0  632.15   10.29   0
  -8   2   4   21.93    5.12   0
  -8   5  12   19.69    7.86   0
  -8   6 -10   33.75    2.84   0
  -8   7  15   25.48    6.44   0
  -8   8  16   17.83    6.33   0
  -7   3  10   -1.73    6.52   0
  -7   4  12  121.50    8.26   0
  -6   1  -2  992.71    8.91   0
  -6   1   6  214.09    7.50   0
  -6   2   9   13.42    6.13   0
  -6   3  11  213.62    9.98   0
  -6   4  13   -5.85    5.43   0
  -6   5  14    6.79    6.95   0
  -5   2  10  130.76    8.01   0
  -5   3  12   92.57    6.62   0
  -5   5  15   -1.59    5.09   0
  -5   6  16   62.06    7.13   0
  -5   7  17   56.65    6.58   0
  -5   8  18   24.22    4.65   0
  -4   0   4   26.12    3.66   0
  -4   2  11  301.50    8.36   0
  -4   4  14   -5.30    6.06   0
  -4   6 -13  229.74    3.16   0
  -4   7 -14   79.69    2.69   0
  -4   9  19   -1.48    5.25   0
  -4  11 -17   -4.24    3.37   0
  -3   0   5    8.13    4.64   0
  -3   1   9  949.76   10.95   0
  -3   3  13  181.38    6.50   0
  -3   8 -15  136.32    4.25   0
  -2   0  -2 1109.12    4.23   0
  -2   1   9   69.71    4.65   0
  -2   3  13   14.44    4.13   0
  -2  10  20    3.36    5.10   0
  -1   0   5   -5.17    3.33   0
  -1   2  11  428.96    7.53   0
  -1   5 -12  325.33    5.40   0
  -1  10  20    2.79    4.26   0
   0   3  -9    6.53    3.01   0
   0   4  14    1.52    2.50   0
   0   9  19    0.86    4.16   0
   0  11 -17   10.51    6.46   0
   0  13 -18   -0.52    5.76   0
   1   4 -10   -1.00    4.25   0
   2   5  14   20.32    2.32   0
   2  11 -16    3.97    5.97   0
   3   3  -6    2.90    3.61   0
   3   4  -8   12.45    4.10   0
   3   5  13  555.18    4.49   0
   3   8 -13   38.57    5.25   0
   4   2   2  163.61    4.13   0
   4   3  -4   72.30    4.41   0
   4   7 -11  332.12    8.85   0
   4   9 -13  107.72    6.97   0
   5   3   0    1.12    4.39   0
   5   3   1   26.79    2.99   0
   5   3   3   40.78    2.58   0
   5   9 -12  151.69    9.59   0
   5  10 -13  187.33   10.25   0
   5  13 -15   -5.84    7.67   0
   6   4   1   14.56    5.51   0
   6   4   3  365.25    6.54   0
   6   7  -8   14.08    6.46   0
   6  12 -13   19.89    7.23   0
   6  13 -14   48.88    9.69   0
   6  15 -15   21.33    9.16   0
   7   7   9    3.73    2.49   0
   7   8  -7   14.25    5.53   0
   7  11 -11    0.63    8.21   0
   7  14 -13    2.92    8.11   0
   8   7  -1    1.66    6.06   0
   8   7   0  135.48    6.34   0
   8   7   1   -3.92    4.52   0
   8   7   3   -0.53    4.07   0
   8  10  11   -1.20    2.99   0
   8  11  -9   57.56    8.79   0
   8  12 -10   10.91    8.34   0
   8  15 -12   17.92    8.64   0
   9   9  -1   44.65    7.23   0
   9   9   0   -4.65    5.21   0
   9   9   5   18.66    5.67   0
   9  10  -4   76.96    7.98   0
   9  12  -7    8.02    7.80   0
   9  12  11    7.43    4.06   0
   9  13  -8   21.63    8.21   0
   9  13  12    2.68    3.68   0
   9  15 -10    8.93    8.13   0
  10  11   0   43.14    8.58   0
  10  11   1    2.92    6.04   0
  10  11   2  135.78    8.17   0
  10  11   3    9.85    5.75   0
  10  11   4   35.59    7.30   0
  10  12  -3   -3.29    7.05   0
  10  12   7    5.84    5.85   0
  10  14  -6    8.60    8.43   0
  10  14  10   23.63    6.20   0
  11  14  -1   -4.35    9.39   0
  11  14   0    2.81    7.07   0
  11  14   2   42.12    7.34   0
  11  14   3   29.20    7.03   0
  11  14   4   25.54    8.88   0
  11  14   5   -6.92    7.44   0
  11  15  -3   43.92   10.09   0
 -13   9   0    8.78   11.65   0
 -13   9   3    9.65   13.64   0
 -12   7  -1    9.81    6.83   0
 -12   7   0   11.01    7.50   0
 -12   7   2    8.21    9.91   0
 -12   7   3    6.97    8.28   0
 -12   8  -4   17.55    8.01   0
 -12   8   7   -0.19    8.82   0
 -12   9  -6    1.95    7.27   0
 -11   6  -3  186.36    7.96   0
 -11   6   6   23.26    8.37   0
 -11   8  -7    5.59    5.97   0
 -10   4   1   49.55    6.10   0
 -10   4   2   28.34    6.47   0
 -10   4   3  365.27   10.60   0
 -10   5  -4   16.13    4.31   0
 -10   6  -6   38.18    4.95   0
 -10   7  -8    3.43    4.43   0
 -10   7  11    2.76    8.10   0
  -9   3   0   -3.63    4.32   0
  -9   3   1  109.86    6.08   0
  -9   3   3   23.80    5.49   0
  -9   4  -4   57.19    4.83   0
  -9   4   7   37.73    9.52   0
  -9   5  10    0.37    6.06   0
  -9   7  13   87.60    8.29   0
  -9   8  14  139.88   10.07   0
  -9   9 -12    3.08    2.88   0
  -9   9  15   15.38    8.11   0
  -8   2   1   24.73    4.71   0
  -8   3  -4   56.68    4.60   0
  -8   4  10    3.64    6.76   0
  -8   6  13    7.35    6.73   0
  -8   7  14   73.12    8.24   0
  -7   2  -3   92.14    4.27   0
  -7   3  -6    8.94    2.67   0
  -7   3   9  129.52    9.37   0
  -7   4  -8   15.75    2.63   0
  -7   4  11   32.23    8.78   0
  -7   5  13   41.51    7.49   0
  -7   6 -11   87.59    2.29   0
  -7   6  14  -13.57    6.90   0
  -7   9  17   35.17    7.10   0
  -6   1  -1   36.82    4.07   0
  -6   1   4  314.87    8.81   0
  -6   1   5   14.33    4.86   0
  -6   6  15   -8.05    5.01   0
  -6   7  16   -8.39    5.64   0
  -6   8  17    0.06    4.69   0
  -6   9  18   20.51    5.10   0
  -5   1   7  236.74    7.34   0
  -5   4  13   17.81    7.40   0
  -4   0   0  823.40    7.32   0
  -4   0   1   -6.19    2.76   0
  -4   0   2 3041.78   15.93   0
  -4   0   3    5.51    4.01   0
  -4   1   8   15.99    4.88   0
  -4   3  12   -9.16    6.65   0
  -4   5  15   14.00    4.57   0
  -4   6  16   31.27    6.16   0
  -4   7  17   -0.08    5.58   0
  -4   8  18    4.92    4.10   0
  -3   4  14   64.28    4.85   0
  -3   9 -16    3.51    3.29   0
  -3   9  19    7.97    5.03   0
  -2   0   5    0.72    2.77   0
  -2   2  11    1.12    3.84   0
  -2   4 -11   10.17    2.20   0
  -2   9 -16   76.08    4.73   0
  -2   9  19   -6.13    5.25   0
  -2  12 -18   34.72    5.14   0
  -1   4 -11   22.27    3.27   0
  -1   4  14  121.96    5.47   0
  -1   9 -16   17.48    5.05   0
  -1   9  19   -5.09    4.26   0
  -1  12 -18    0.95    6.28   0
   0   1   8    0.88    1.66   0
   0   5  15   -9.34    3.27   0
   0   6 -13  131.94    4.89   0
   0   6  16    5.56    3.46   0
   0   7 -14    6.03    3.57   0
   0   7  17    0.45    3.31   0
   0   8 -15  126.92    6.37   0
   0   8  18   40.70    4.24   0
   1   1  -4  506.21    5.30   0
   2   7 -13    7.77    4.26   0
   2   8 -14  107.62    5.92   0
   2   9  18   19.64    2.99   0
   2  14 -18    7.65    6.83   0
   3   2  -4    8.45    4.08   0
   3   5 -10  485.26    9.31   0
   3  10 -15   80.86    7.21   0
   3  13 -17    1.42    6.58   0
   4   2   0 1150.58    8.66   0
   4   2   1  323.92    4.77   0
   4   2   3    2.69    2.58   0
   4   4  -7   16.61    4.39   0
   4   6 -10    5.85    4.69   0
   4  11 -15   25.04    6.39   0
   4  11  18   39.46    2.23   0
   5   3   4  895.31    7.18   0
   5   4  -5  117.48    6.52   0
   5   4   8   62.49    2.05   0
   5   5  -7    0.99    4.23   0
   5   7 -10  153.66    6.99   0
   5  11 -14    9.03    6.87   0
   5  11  17    6.96    1.31   0
   5  14 -16   17.87   10.14   0
   6   4   0  426.00    7.31   0
   6   4   4   99.87    4.43   0
   6   6  10  309.98    4.08   0
   6   8 -10   18.26    7.63   0
   6   9 -11   86.66    9.10   0
   6  14 -15    2.39   10.18   0
   7   5   1  136.10    6.29   0
   7   6  -4   40.58    6.99   0
   7   8  -8   32.33    7.90   0
   7   8  11   22.62    2.50   0
   7  13 -13   91.62   11.08   0
   7  15 -14    0.46    8.61   0
   8   7   5    0.02    3.30   0
   8   8  -5  175.10    9.70   0
   8   8   8    4.43    3.42   0
   8   9  10   57.33    3.81   0
   8  10  -8   52.33    7.00   0
   8  13 -11   12.56    7.74   0
   9  10  -5   -3.98    6.47   0
   9  10   8   62.56    4.49   0
   9  11  -7    2.85    8.12   0
   9  11  10   17.87    4.04   0
   9  13  -9    0.71    6.96   0
   9  14 -10   88.50    9.92   0
   9  15 -11    4.61   10.14   0
  10  11  -2  156.56   10.30   0
  10  11   5    9.64    4.82   0
  10  12  -4   17.98    7.77   0
  10  13  -6   32.95    8.82   0
  10  13   9   -8.50    4.11   0
  10  14  -7    9.60    8.34   0
  10  15  -8    0.78    9.01   0
  11  13   0   13.62    8.40   0
  11  13   3   78.60    9.13   0
  11  14  -2   41.43    9.44   0
  11  14   6    1.23    8.18   0
  11  15  -5   11.15   10.55   0
  11  15  -4   11.56    8.99   0
 -12   8   5    1.07   11.93   0
 -12   8   6    6.15    9.29   0
 -12   9  -5   26.25    8.13   0
 -12   9   8    3.17    9.11   0
 -12  10  -7    9.15    8.53   0
 -11   6  -2    9.43    6.18   0
 -11   6  -1   99.48    9.59   0
 -11   6   0  -18.48    8.89   0
 -11   6   5   80.29    8.64   0
 -11   7  -5    4.11    4.35   0
 -11   7   7   16.96   10.03   0
 -11   9  11   10.99    7.97   0
 -10   5  -3  373.45    8.72   0
 -10   5   6   85.83    8.04   0
 -10   6   8   14.38    8.36   0
 -10   7  10    1.56    8.28   0
 -10   8  -9   -2.94    4.63   0
 -10   8  12   62.53    8.24   0
 -10   9  13    8.45    7.23   0
  -9   4   6   38.09    8.08   0
  -9   5  -6   -4.21    3.87   0
  -9   7  12   -5.33    8.01   0
  -8   3   6   -3.09    5.52   0
  -8   4   9  105.18    7.60   0
  -8   7 -11   12.98    2.41   0
  -8   8  15   23.80    6.33   0
  -8   9  16   26.85    6.36   0
  -7   5  12   -1.06    7.64   0
  -7   7  15   32.31    6.16   0
  -7   8  16  -10.61    5.37   0
  -6   1   0    5.78    3.72   0
  -6   1   3   92.02    5.55   0
  -6   2  -5   53.30    2.42   0
  -6   3  10   39.85    5.71   0
  -6   4  12   17.90    5.69   0
  -6  12 -17   15.01    2.14   0
  -5   1  -3  350.29    4.63   0
  -5   1   6  213.34    6.81   0
  -5   2   9   60.83    6.08   0
  -5   3  11   39.84    5.62   0
  -5   5  14   -1.12    4.66   0
  -5   6  15   29.56    6.57   0
  -5   8  17    4.37    5.66   0
  -5   9  18    0.25    5.11   0
  -4   1   7   87.30    7.54   0
  -4   2  10  -11.39    4.60   0
  -4   5 -12   91.07    1.83   0
  -4   8 -15  117.64    3.26   0
  -4  10  19   40.19    5.62   0
  -3   0  -1    2.55    1.79   0
  -3   0   3   -7.20    4.42   0
  -3   0   4 3548.68   16.06   0
  -3   1   8  451.50    8.04   0
  -3   3  12  139.92    7.45   0
  -3   4 -11   28.18    1.60   0
  -3   8  18   24.74    4.60   0
  -2   0   4  787.26    7.66   0
  -2   6  16   57.20    5.56   0
  -2  10 -17    1.33    4.12   0
  -1   0   4   61.44    2.71   0
  -1   1   8  706.83    7.74   0
  -1   6  16   25.39    4.48   0
  -1   7  17    4.63    3.94   0
  -1   8  18   15.21    3.71   0
   0   1  -5    1.70    1.66   0
   0   2  10    4.25    2.68   0
   0   3  12    8.65    2.39   0
   0   9 -16    3.82    4.86   0
   0  11  20   -5.90    2.96   0
   0  12 -18  118.18    8.32   0
   1   6 -13  268.08    7.80   0
   1  11 -17    4.50    5.23   0
   2   2  -6   74.89    4.36   0
   2   3  -8 1081.57    9.83   0
   2   5 -11  237.02    6.39   0
   2   7  16    7.69    2.86   0
   2  10 -16   13.28    7.24   0
   3   3  -7    4.91    5.01   0
   3  10  18   22.74    2.40   0
   3  11 -16   84.67    7.85   0
   4   2   4  498.53    4.66   0
   4   3  -5 1039.29   10.15   0
   4  12 -16   -1.40    6.97   0
   5   3   5   20.92    2.49   0
   5  12 -15   36.03    7.69   0
   6   4  -2   59.32    4.88   0
   6   4   5   14.00    3.02   0
   6   5   8   65.39    2.75   0
   6   8  13   78.10    1.72   0
   6  12 -14    2.53    7.47   0
   7   5   0   10.23    4.31   0
   7   5   3  205.31    5.57   0
   7  10 -11   14.26    9.15   0
   7  11 -12    1.84    9.06   0
   7  14 -14   53.46    9.41   0
   8   7  -3   12.25    5.16   0
   8  10  -9    1.72    7.77   0
   8  11 -10   -4.15    7.14   0
   8  12 -11   14.42    7.74   0
   9   8   0    6.69    6.43   0
   9   8   1   25.42    5.27   0
   9   8   2  164.02    6.95   0
   9   9  -4  281.57   10.16   0
   9  12  -9   35.25    8.97   0
   9  13 -10    1.12    8.78   0
  10  10   0   38.64    9.35   0
  10  10   3    5.11    7.08   0
  10  11  -4   27.36    9.58   0
  10  11  -3    9.31    6.81   0
  10  12  -5    8.10    7.99   0
  10  13  -7   24.34    9.04   0
  10  14  -8    1.35    8.30   0
  11  13  -2  117.03   11.70   0
  11  13   4    2.19    6.31   0
  11  13   5   -9.79    7.68   0
  11  14  -4   26.75    9.38   0
 -13  10   0   -3.42   10.27   0
 -12   8  -2    9.71    7.32   0
 -12   8   0  101.65   10.79   0
 -12   8   1   28.24    9.75   0
 -12   8   3  168.25   13.02   0
 -12   8   4   16.98    9.19   0
 -11   6   1  100.32    8.33   0
 -11   6   2    5.44    7.03   0
 -11   7  -4   56.86    5.82   0
 -11   7   6   55.93   10.55   0
 -11   8   8   20.51   10.53   0
 -11   9  10    9.90   10.22   0
 -10   5  -2  158.17    6.88   0
 -10   5  -1  185.18    8.73   0
 -10   6   7    2.50    8.36   0
 -10   8  11    9.94    7.66   0
 -10   9  12   -4.57    8.86   0
  -9   4  -3   12.72    3.63   0
  -9   4   5    8.05    6.60   0
  -9   5   8  203.02    9.04   0
  -9   8  13   78.28    8.04   0
  -9   9  14   10.68    6.93   0
  -8   3  -3   22.01    3.37   0
  -8   3   5  341.41    9.20   0
  -8   4   8    4.21    5.38   0
  -8   5  10  108.03    9.35   0
  -8   6  12   38.64    6.63   0
  -8   7  13  446.78   13.03   0
  -8   8 -12    2.92    2.45   0
  -8   8  14    6.97    7.37   0
  -8   9 -13   32.75    2.35   0
  -8   9  15   47.68    7.78   0
  -8  10  16   15.07    7.29   0
  -7   2  -2   38.44    3.32   0
  -7   2   4  109.34    6.07   0
  -7   6  13   41.26    7.90   0
  -7   7 -12   26.05    1.91   0
  -7  10  17    8.19    6.51   0
  -6   2   7   -3.09    5.13   0
  -6   4  -9   62.55    2.06   0
  -6   4  11  120.95    8.30   0
  -6   5  13    6.52    5.72   0
  -6   6  14   29.46    7.13   0
  -6   7  15    3.02    6.26   0
  -6   8  16   10.85    5.84   0
  -6   9  17    3.50    5.69   0
  -6  10  18   11.79    4.75   0
  -5   1   5   43.10    4.82   0
  -5   4  12   50.90    7.20   0
  -5   7  16   -3.60    4.40   0
  -5  11 -17    9.99    2.44   0
  -4   4  13   44.89    5.27   0
  -4   5  14    2.59    5.72   0
  -4   9 -16   65.25    3.45   0
  -4   9  18    6.89    5.55   0
  -4  12 -18   23.68    3.54   0
  -3   0   0    5.93    2.38   0
  -3   0   1    9.25    3.69   0
  -3   0   2 4292.61   15.61   0
  -3   2  10   35.12    4.89   0
  -3  10 -17    4.53    3.37   0
  -3  10  19   10.21    4.85   0
  -2   3  12  129.97    5.30   0
  -1   2  -8  144.36    2.97   0
  -1   3  12   49.51    3.81   0
   0   4 -11  290.48    5.27   0
   0  10 -17    2.71    5.39   0
   0  10  19   92.84    5.15   0
   1   5 -12  349.14    6.85   0
   1   8 -15   -0.25    3.98   0
   1   9 -16   14.45    6.28   0
   1  12 -18   -1.77    6.97   0
   2   4 -10  173.35    5.48   0
   2  11 -17   58.89    7.65   0
   3   8 -14  381.33    9.51   0
   3   9 -15   45.07    7.78   0
   3   9  17    1.69    2.32   0
   4   4  -8   -1.82    5.96   0
   4   6 -11    5.97    4.77   0
   4   7 -12   -1.39    5.12   0
   4   9 -14    7.22    6.02   0
   4  10 -15   25.18    8.37   0
   4  13 -17   49.44    7.91   0
   5   4  -6   34.96    4.62   0
   5   8 -12    2.08    5.81   0
   5   9 -13   10.53    6.55   0
   5  10 -14  248.63   10.17   0
   5  11 -15   14.95    8.32   0
   5  13 -16   30.79    8.02   0
   6   4  -3  375.82    7.93   0
   6   6  -8  155.23    7.03   0
   6   8 -11  157.60    9.45   0
   6   9 -12    5.12    8.11   0
   6  13 -15    6.95    7.90   0
   6  14 -16   27.58   11.01   0
   7  12 -13    0.38    7.67   0
   7  13 -14    8.07    9.98   0
   8   6   0  710.17   11.34   0
   8   6   1   12.84    4.54   0
   8  14 -13   -7.72    8.42   0
   9   8  -2  293.23    9.35   0
   9   8  -1   22.07    5.94   0
   9   9  -5   20.19    6.49   0
   9   9   7   47.12    4.21   0
   9  10   9   17.98    3.27   0
  10  10  -2   65.48    7.67   0
  10  10  -1  104.59    8.16   0
  10  10   4   96.49    6.58   0
  10  11  -5   17.81    9.55   0
  10  11   7   11.24    5.52   0
  10  12  -6    4.13    7.71   0
  10  13  -8   83.37   10.96   0
  10  13  10   14.87    4.95   0
  11  12   0   -3.65    8.24   0
  11  12   1    7.07    8.47   0
  11  12   2   -0.82    8.22   0
  11  13  -4    6.97    9.68   0
  11  13  -3   87.05   10.37   0
  11  14  -5   -3.45    8.47   0
 -12   9  -4  -10.88    6.58   0
 -12   9   5   18.53   10.77   0
 -12   9   6    0.41    9.09   0
 -12  10  -6   11.39    6.54   0
 -11   8   7    1.85   10.18   0
 -11   9   9   37.33   11.50   0
 -11  10  -9    3.10    4.77   0
 -11  11 -10    7.65    5.75   0
 -10   5   0  131.59    7.21   0
 -10   5   2  158.98    7.83   0
 -10   7   9   32.02    7.04   0
 -10   8  10    1.03    7.61   0
 -10  11 -12    0.63    4.03   0
  -9   4  -2   -0.65    3.90   0
  -9   4  -1   80.05    6.57   0
  -9   4   0    3.32    5.94   0
  -9   4   1   83.10    7.53   0
  -9   4   2   -1.71    7.44   0
  -9   4   3   19.24    5.72   0
  -9   5   7  349.69   10.83   0
  -9   7  -9    9.25    3.70   0
  -9   8  12    0.88    8.15   0
  -8   3  -2   94.69    4.56   0
  -8   3  -1   64.25    5.93   0
  -8   3   2   93.72    6.62   0
  -8   3   4   62.89    5.99   0
  -8   6  11   -0.42    7.27   0
  -7   2  -1   14.08    3.38   0
  -7   2   0   -7.75    3.66   0
  -7   2   1    3.35    4.08   0
  -7   2   3   91.27    5.62   0
  -7   3  -5   49.70    3.50   0
  -7   3   7  195.78    7.59   0
  -7   4   9  213.71    9.35   0
  -7   5  11   36.99    6.67   0
  -7   7  14    1.34    5.43   0
  -7   8  15   30.37    5.80   0
  -7   9  16   87.64    6.77   0
  -6   2  -4  125.67    3.59   0
  -6   2   6    2.89    5.07   0
  -6   3  -7   81.27    2.60   0
  -6   3   9  259.58    8.57   0
  -5   1  -2   48.19    3.08   0
  -5   1   4 1525.78   13.07   0
  -5   3  10    4.60    4.91   0
  -5   5  13    5.13    7.21   0
  -5  10  18   -1.72    4.75   0
  -4   1  -4   90.90    2.29   0
  -4   1   6 1576.60   13.49   0
  -4   2  -7   32.72    1.10   0
  -4   2   9   46.26    5.24   0
  -4   3  11   17.71    4.72   0
  -4   6  15  112.73    6.34   0
  -4   7  16   12.12    4.63   0
  -4   8  17    0.53    4.10   0
  -3   1   7 3886.74   19.45   0
  -3   4  13   20.09    4.39   0
  -2   0  -1   -0.13    1.22   0
  -2   0   3    0.46    2.70   0
  -2   4  13   67.53    5.39   0
  -2  10  19   70.67    4.74   0
  -2  11 -18    2.93    4.32   0
  -1   0   3    4.92    2.01   0
  -1   2  10  123.99    4.50   0
  -1  10  19    1.48    4.33   0
  -1  11 -18   59.54    6.23   0
   0   2  -8  121.64    3.56   0
   0   4  13  405.39    6.58   0
   0  11 -18   -2.20    5.99   0
   0  13 -19    5.15    5.20   0
   1   4 -11   24.26    4.81   0
   1  10 -17   -0.76    5.90   0
   2   6 -13   65.59    5.96   0
   2   8 -15  188.78    8.27   0
   2  11  19   32.73    3.41   0
   2  12 -18   39.73    8.37   0
   3   1   0    0.48    3.22   0
   3   1   1   61.58    3.26   0
   3   6  14  632.38    5.39   0
   3  13 -18   14.61    8.61   0
   4   2  -3    7.31    4.11   0
   4   3  -6   17.23    3.88   0
   4   3   8   58.61    1.11   0
   4  10  17    6.05    1.85   0
   6  12 -15   -7.51    9.42   0
   7   5  -3  334.83    8.03   0
   7   6  -6   73.29    5.85   0
   7   7  -8   11.59    5.42   0
   7   7  10    2.49    2.32   0
   7   9 -11  108.77   10.30   0
   7  11 -13   92.75   11.20   0
   7  14 -15  -12.74    8.71   0
   8   6  -1   16.09    4.65   0
   8   6   4    4.28    4.74   0
   8   7  -5   -0.62    6.01   0
   8   8   9   26.70    2.83   0
   8   9  -9  112.63    8.94   0
   8  10 -10   -2.75    5.95   0
   8  10  12    3.43    2.67   0
   8  11  13    5.49    2.49   0
   8  12  14    0.15    2.56   0
   8  13 -13   20.03   10.27   0
   9   8  -3  452.93   10.90   0
   9   8   5   63.52    4.90   0
   9   9   8    6.32    3.72   0
   9  10  -8   59.60    8.81   0
   9  12 -10    6.68    7.31   0
   9  12  12    4.05    3.39   0
  10   9   1   80.20    9.13   0
  10  10  -3   17.34    6.62   0
  10  12  -7   -2.73    8.10   0
  10  14 -10   11.16   10.30   0
  11  12  -3   -0.75   10.50   0
  11  12  -2   -8.51    7.10   0
  11  13  -5   -8.20    9.66   0
  11  14  -6    5.83    8.70   0
 -12   9  -1   37.77   10.80   0
 -12   9   2   35.77   10.77   0
 -12   9   3    9.50   10.88   0
 -12   9   4  -10.64    8.70   0
 -12  10   6   10.53   11.07   0
 -11   7  -2  126.24    8.09   0
 -11   7   0  -11.99    8.32   0
 -11   7   1    0.27    9.21   0
 -11   7   2  124.89    9.14   0
 -11   8  -5   18.62    5.08   0
 -11   8   6   -1.37    9.47   0
 -11   9  -7    7.29    6.05   0
 -11   9   8   60.75   11.60   0
 -11  10  10    6.04    8.57   0
 -10   6  -3    9.64    5.77   0
 -10   6   5   15.09    7.40   0
 -10   7  -6   16.55    4.94   0
 -10  10  12   39.12    9.66   0
  -9   5   6   -8.70    6.51   0
  -9   6  -7   -1.19    3.93   0
  -9   9  13   -2.23    6.75   0
  -9  10  14   62.16    7.94   0
  -8   3   0  306.05    7.33   0
  -8   4  -5  821.25    8.94   0
  -8   4   6   41.65    7.88   0
  -8   6  -9    0.12    2.74   0
  -8   8  13   82.94    8.69   0
  -8   9  14    6.67    7.54   0
  -8  10  15   -3.62    7.11   0
  -7   6  12   33.99    6.62   0
  -7   7  13  143.97    8.79   0
  -7  10  16   12.96    6.78   0
  -6   2   5   51.94    5.09   0
  -6   3   8  398.47    9.18   0
  -6   5  12   45.63    5.83   0
  -6   6  13   11.55    6.19   0
  -6   9  16   10.45    5.52   0
  -6  10  17   17.04    4.59   0
  -5   1  -1  153.02    4.36   0
  -5   2   7   25.18    5.06   0
  -5   4  11   -2.17    6.21   0
  -5   6  14   72.09    5.71   0
  -5   7  15   97.06    7.12   0
  -5   8  16    3.62    4.41   0
  -5   9  17   -0.04    4.30   0
  -4   1   5  927.61   10.80   0
  -4   4  12   -0.93    4.40   0
  -4  10  18    7.47    4.59   0
  -3   1  -5 1852.62    4.70   0
  -3   2   9   -3.81    4.34   0
  -3   3  11   80.50    5.27   0
  -3   5  14   68.88    4.77   0
  -3   6  15   12.16    3.84   0
  -3   8  17    1.14    3.84   0
  -3  11 -18    4.88    4.07   0
  -2   0   0 5848.35   12.82   0
  -2   0   1   -0.71    3.03   0
  -2   0   2 1199.39    7.37   0
  -2   1   7   37.57    3.55   0
  -2   3 -10  345.97    3.77   0
  -2   5  14   22.21    5.22   0
  -2   6 -14  325.86    5.58   0
  -2   7 -15    2.29    3.08   0
  -2   8  17   23.96    4.46   0
  -2   9  18   18.25    3.65   0
  -1   0  -1    0.29    0.63   0
  -1   4  13    3.35    3.16   0
  -1   5 -13  126.11    4.37   0
  -1   6 -14   46.88    3.30   0
  -1   7 -15   36.76    3.60   0
  -1   9  18   -0.36    3.94   0
   0   3 -10   -0.32    3.22   0
   0   5  14   -2.54    3.28   0
   0   6 -14  332.66    7.50   0
   0   7 -15  -10.85    4.31   0
   0   8 -16    5.41    4.72   0
   0   9  18    5.78    2.87   0
   1  11 -18   47.63    7.14   0
   2   2  -7   36.56    4.18   0
   2   9 -16   67.13    6.33   0
   2  10 -17    6.40    6.81   0
   3   1  -1   97.28    3.34   0
   3   1   2  403.02    3.88   0
   3   7  15   72.42    2.58   0
   3  11 -17    1.68    6.29   0
   4   2   5   17.30    1.75   0
   5   5  -9  267.81    7.44   0
   5   8 -13   60.19    6.80   0
   5   9 -14   -8.38    6.19   0
   6   4  -5   11.06    6.08   0
   6   4   6  237.54    4.18   0
   6   6  -9   22.14    5.34   0
   6  13 -16   37.81    8.96   0
   7   5  -4  208.01    7.28   0
   7   5   6   66.85    3.75   0
   7  12 -14   27.18    7.90   0
   8   6  -3    1.60    5.05   0
   8   6   5    7.66    3.97   0
   8   7  -6  533.48   11.97   0
   8   8  -8   -5.87    6.01   0
   9   7   0    0.36    5.01   0
   9   8  -5   81.05    8.95   0
   9   8   6    3.07    3.83   0
   9   9  -7   47.09    7.12   0
   9  11 -10   14.14    8.86   0
   9  11  11    2.76    3.26   0
   9  12 -11    6.83   10.77   0
  10   9  -2   36.14    8.26   0
  10   9  -1  108.59    8.11   0
  10   9   0  104.33    7.73   0
  10   9   3   14.93    5.25   0
  10  10  -5  198.40    9.92   0
  10  10   6   12.15    4.41   0
  10  11  -7   10.72    8.96   0
  10  11   8   11.35    4.05   0
  10  12  -8   19.13    7.87   0
  11  11   0    6.21    6.66   0
  11  11   1   -2.98    6.19   0
  11  11   2  209.12   10.87   0
  11  11   3   47.52    7.99   0
  11  12  -4   46.99    8.75   0
  11  12   6   31.94    6.89   0
  11  13  -6   14.93    8.33   0
  11  14  -7   -5.62    8.61   0
 -12   9   0  313.53   12.64   0
 -12   9   1   44.59    9.00   0
 -12  10  -4    1.24    8.22   0
 -12  10   5   -4.50    9.23   0
 -12  11  -6   -0.53    8.37   0
 -11   8  -4   -9.95    4.90   0
 -11   8   5   12.93    8.30   0
 -11  10  -8    2.35    6.10   0
 -11  11  10  -17.71    9.51   0
 -10   6  -2   39.06    6.70   0
 -10   6   2   33.79    8.68   0
 -10   6   4  202.75    9.41   0
 -10   8   9   -7.26    6.65   0
 -10   9  10    7.24    8.70   0
  -9   5   4    6.04    7.68   0
  -9   5   5  163.84    8.54   0
  -9   8  11   18.20    7.00   0
  -9   9  12   -1.94    8.21   0
  -9  11  14    3.18    7.92   0
  -8   4  -4  338.20    6.85   0
  -8   4   5  841.22   13.51   0
  -8   5  -7   41.22    3.63   0
  -8   5   8   36.85    6.29   0
  -7   3  -4   39.08    3.40   0
  -7   3   5   47.73    5.24   0
  -7   4  -7   52.65    3.07   0
  -7   5  -9   78.32    2.83   0
  -7   8  14   18.44    5.51   0
  -7   9  15   -0.04    5.28   0
  -6   5  11  126.39    8.28   0
  -6   7  14   50.54    5.94   0
  -6   8  15   13.55    4.96   0
  -5   1   0   -2.62    2.64   0
  -5   3  -8    8.38    1.24   0
  -5   3   9  248.37    7.89   0
  -5  11  18    6.04    3.71   0
  -4   2   8    7.67    4.72   0
  -4   3  10  270.99    7.36   0
  -4   5  13    9.88    4.42   0
  -4   6  14    5.88    5.59   0
  -4  10 -17    3.10    2.79   0
  -3   1   6  156.90    4.88   0
  -3   4  12  363.19    8.75   0
  -2   5 -13  410.19    5.59   0
  -2   6  15   -0.24    3.29   0
  -2   7  16   10.60    3.82   0
  -2   8 -16   12.49    3.44   0
  -1   0   2  410.15    3.57   0
  -1   1  -6   36.58    1.66   0
  -1   3  11   91.43    5.02   0
  -1   5  14   34.08    3.45   0
  -1   6  15   54.12    4.84   0
  -1   7  16   19.23    4.50   0
  -1   8  17   -0.92    3.03   0
  -1   9 -17   51.27    5.38   0
  -1  12 -19    6.01    5.62   0
   0   5 -13    6.61    3.04   0
   0   6  15    6.57    3.44   0
   0   7  16    0.42    3.37   0
   0   8  17    3.68    2.70   0
   0   9 -17   -3.96    4.50   0
   0  12 -19   25.79    6.83   0
   1   3 -10  591.27    7.77   0
   1   6 -14   48.26    5.39   0
   1   7 -15   40.51    5.62   0
   1   8 -16  246.16    8.35   0
   2   1  -4  569.07    5.87   0
   2  10  18   23.41    3.01   0
   2  11 -18   -3.36    7.46   0
   3   2  -6  641.75    7.66   0
   3   7 -14    1.90    4.81   0
   3   8 -15  139.88    7.71   0
   3  12 -18    6.61    6.44   0
   4   2  -4  415.07    6.41   0
   4   3  -7  722.35    9.24   0
   4   6 -12   39.32    5.52   0
   4  13 -18    2.87    7.27   0
   5  11 -16    0.42    6.83   0
   6   3  -1  168.32    5.58   0
   6   3   0   49.68    4.26   0
   6   3   2  316.98    6.32   0
   6   5  -8   56.89    5.54   0
   6  12 -16    5.11    9.62   0
   7   4  -1  403.72    8.66   0
   7   4   0    7.51    4.19   0
   7   6  -8  790.95   13.86   0
   7   8 -11   16.49    8.37   0
   7   9 -12    1.19    6.75   0
   7  11 -14    1.06   10.27   0
   8   6  -5    9.31    7.12   0
   8   6  -4    1.66    4.91   0
   8   7  -7   81.13    7.18   0
   8   7   8   11.12    3.52   0
   8   8  -9   26.78    8.92   0
   8  12 -13   40.64    8.73   0
   8  13 -14   38.54    9.11   0
   9   7  -2  308.58    9.28   0
   9   7   3  198.48    6.61   0
   9   8   7    9.86    4.21   0
   9  10  10   86.12    4.34   0
  10   9  -3   18.46    6.35   0
  10   9   4   -1.98    5.08   0
  10  11  -8   15.24    9.24   0
  10  12  -9   10.06    8.25   0
  10  12  10   38.85    4.99   0
  10  13 -10    9.20    8.28   0
  11  11  -3   65.75    8.98   0
  11  11  -2  224.76   10.83   0
  11  11   4   -2.55    6.69   0
  11  12  -5    7.41    7.91   0
  11  13   8    4.17    5.62   0
  12  13   0   13.57    9.16   0
  12  13   1  128.23   10.88   0
  12  13   2   38.89    9.71   0
 -12  10   3    1.83    9.33   0
 -12  10   4    6.74    9.02   0
 -11   9  -6    9.97    5.67   0
 -10   6   0  644.49   12.13   0
 -10   8   8   -2.76    7.18   0
 -10   9  -9   -0.20    4.14   0
 -10  10  11  105.71    9.37   0
 -10  11  12    0.79    7.30   0
  -9   5  -3   34.29    4.46   0
  -9   5   3   27.93    5.87   0
  -9   7   9   10.82    6.25   0
  -8   8  12    3.57    5.69   0
  -8  11  15    4.45    6.13   0
  -7   3   4   30.22    5.20   0
  -6   4   9   58.64    5.94   0
  -6  11  17   -0.64    4.39   0
  -5   2   6  264.35    7.07   0
  -5   5  12  122.15    6.59   0
  -5  10  17    8.28    4.04   0
  -4   7  15    8.41    4.53   0
  -4   8  16   31.17    4.62   0
  -1   2   9   38.40    3.49   0
  -1  11  19    2.28    3.25   0
   0   1  -6   -5.07    1.71   0
   0   2   9  169.45    3.65   0
   0  11  19    3.29    3.17   0
   1  12 -19   -2.08    5.57   0
   3   1   3  270.57    2.92   0
   3   5 -12  131.83    6.05   0
   3  10 -17   -2.30    5.82   0
   4   2  -5    9.56    3.80   0
   4  11 -17   -1.83    6.65   0
   5   2  -1  455.21    6.83   0
   5   2   0   -5.01    2.67   0
   5   3  -6  150.50    5.54   0
   6   3  -2  531.98    8.64   0
   6   3   3   15.01    2.71   0
   6   4  -6  216.49    7.03   0
   7   4  -2  456.38    8.88   0
   8   5  -1  117.92    5.83   0
   8   5   0   90.42    5.59   0
   9   7  -4  213.94    8.59   0
   9  10 -10   85.82    8.35   0
   9  11 -11    4.00    7.89   0
   9  12 -12    0.65    7.74   0
  10   8   0   11.78    5.67   0
  10   9  -5   15.12    6.91   0
  10  10  -7    3.63    6.87   0
  11  10   0   16.21    6.54   0
  11  11  -4   -0.63    7.49   0
  11  11   5   11.60    5.59   0
  11  12   7   -5.42    4.94   0
  12  13  -3    0.90    8.66   0
  12  13   3    2.74    7.10   0
;
_shelx_hkl_checksum     19171
_shelx_res_file
;
TITL sa02182 in P bca
    sa02182.res
    created by SHELXL-2018/3 at 12:53:22 on 02-Jun-2020
CELL   0.71073    10.6982  19.8473  16.7642   90.000   90.000   90.000
ZERR         8     0.0003   0.0008   0.0006    0.000    0.000    0.000
REM Gitterkonstanten aus 7975 Reflexen mit 2.4-28.3 Grad V=3559.5(2)
REM farbloser Block
LATT  1
SYMM 1/2-X,-Y,1/2+Z
SYMM 1/2+X,1/2-Y,-Z
SYMM -X,1/2+Y,1/2-Z
SFAC C H N O F
UNIT 152 176 40 8 8
L.S.      5
FMAP      2
PLAN -10 .5 -.5
SIZE  0.080  0.170  0.35
ACTA
CONF
BOND $H
TEMP -153
EQIV $1  -x, 1-y, 1-z
HTAB N1 N12_$1
WGHT    0.082200    2.356100
FVAR       0.48403
F1    5    0.038352    0.753887    0.267114    11.00000    0.03139    0.03398 =
         0.03792    0.01174    0.00443    0.00694
N1    3    0.079672    0.560130    0.437215    11.00000    0.02149    0.02737 =
         0.02525    0.00514    0.00579    0.00272
AFIX  43
H1    2    0.011506    0.562102    0.466503    11.00000   -1.20000
AFIX   0
C2    1    0.114656    0.606340    0.380136    11.00000    0.02045    0.02657 =
         0.02023    0.00131    0.00101   -0.00002
C3    1    0.048143    0.662816    0.355275    11.00000    0.02015    0.02899 =
         0.02379   -0.00013    0.00145   -0.00011
AFIX  43
H3    2   -0.028161    0.676063    0.379652    11.00000   -1.20000
AFIX   0
C4    1    0.100239    0.698150    0.293087    11.00000    0.02422    0.02542 =
         0.02847    0.00519   -0.00037    0.00263
C5    1    0.209866    0.679808    0.254323    11.00000    0.02575    0.02793 =
         0.02789    0.00615    0.00262   -0.00231
AFIX  43
H5    2    0.239394    0.705203    0.210137    11.00000   -1.20000
AFIX   0
C6    1    0.275672    0.623928    0.280969    11.00000    0.01982    0.03109 =
         0.02675    0.00421    0.00479   -0.00098
AFIX  43
H6    2    0.351084    0.610925    0.255311    11.00000   -1.20000
AFIX   0
C7    1    0.230232    0.586626    0.346128    11.00000    0.02005    0.02432 =
         0.02203   -0.00144    0.00088   -0.00205
C8    1    0.267304    0.525274    0.388092    11.00000    0.01770    0.02553 =
         0.02067    0.00113    0.00040    0.00028
C9    1    0.365417    0.477732    0.388927    11.00000    0.01813    0.02616 =
         0.02101   -0.00053    0.00002   -0.00185
N10   3    0.353039    0.420587    0.432770    11.00000    0.02022    0.02862 =
         0.02760    0.00397    0.00266   -0.00001
C11   1    0.251505    0.412868    0.477667    11.00000    0.02088    0.03001 =
         0.02600    0.00481    0.00133   -0.00148
AFIX  43
H11   2    0.245845    0.371894    0.506735    11.00000   -1.20000
AFIX   0
N12   3    0.156642    0.455885    0.486704    11.00000    0.02151    0.02685 =
         0.02676    0.00487    0.00290   -0.00048
C13   1    0.167910    0.510998    0.440781    11.00000    0.01761    0.02929 =
         0.02201    0.00039   -0.00051   -0.00156
N14   3    0.474327    0.484022    0.346539    11.00000    0.01742    0.02336 =
         0.02658    0.00018    0.00381   -0.00017
C15   1    0.531011    0.549812    0.334669    11.00000    0.02119    0.02846 =
         0.03523    0.00261    0.00264   -0.00090
AFIX 137
H15A  2    0.612776    0.551050    0.360984    11.00000   -1.50000
H15B  2    0.476882    0.584631    0.357578    11.00000   -1.50000
H15C  2    0.541595    0.558115    0.277441    11.00000   -1.50000
AFIX   0
C16   1    0.557220    0.424820    0.341536    11.00000    0.02035    0.02850 =
         0.02665    0.00037    0.00320    0.00227
AFIX  13
H16   2    0.503095    0.383843    0.338129    11.00000   -1.20000
AFIX   0
C17   1    0.638686    0.426633    0.266869    11.00000    0.02761    0.03214 =
         0.02686    0.00413    0.00573    0.00360
AFIX  23
H17A  2    0.691916    0.467432    0.267526    11.00000   -1.20000
H17B  2    0.585136    0.428388    0.218752    11.00000   -1.20000
AFIX   0
C18   1    0.721408    0.363167    0.264326    11.00000    0.02992    0.03369 =
         0.02877   -0.00031    0.00718    0.00475
AFIX  23
H18A  2    0.668171    0.322908    0.256490    11.00000   -1.20000
H18B  2    0.779753    0.366247    0.218634    11.00000   -1.20000
AFIX   0
C19   1    0.795556    0.355645    0.341262    11.00000    0.02437    0.03318 =
         0.02989    0.00083    0.00751    0.00198
AFIX  23
H19A  2    0.842958    0.312818    0.340020    11.00000   -1.20000
H19B  2    0.856282    0.393090    0.345791    11.00000   -1.20000
AFIX   0
N20   3    0.712076    0.356104    0.410822    11.00000    0.02423    0.03058 =
         0.02766   -0.00069    0.00291    0.00495
C21   1    0.638446    0.417979    0.416364    11.00000    0.02410    0.02946 =
         0.02792   -0.00042   -0.00025    0.00180
AFIX  23
H21A  2    0.694825    0.457341    0.420976    11.00000   -1.20000
H21B  2    0.584720    0.416496    0.464414    11.00000   -1.20000
AFIX   0
C22   1    0.681076    0.297228    0.447254    11.00000    0.02387    0.02984 =
         0.02460   -0.00057   -0.00111    0.00066
O23   4    0.728661    0.243215    0.428628    11.00000    0.03625    0.03015 =
         0.03200    0.00032    0.00645    0.00627
C24   1    0.587921    0.301354    0.515786    11.00000    0.03177    0.03641 =
         0.02699   -0.00142    0.00572    0.00025
AFIX  23
H24A  2    0.610597    0.339869    0.550410    11.00000   -1.20000
H24B  2    0.503685    0.310256    0.493727    11.00000   -1.20000
AFIX   0
C25   1    0.582874    0.238276    0.565852    11.00000    0.04958    0.04612 =
         0.03052    0.00507    0.01138    0.00165
AFIX 137
H25A  2    0.554350    0.200474    0.532942    11.00000   -1.50000
H25B  2    0.524624    0.244955    0.610271    11.00000   -1.50000
H25C  2    0.666367    0.228412    0.586876    11.00000   -1.50000
AFIX   0
HKLF 4
REM  sa02182 in P bca
REM wR2 = 0.1940, GooF = S = 1.141, Restrained GooF = 1.141 for all data
REM R1 = 0.0689 for 2840 Fo > 4sig(Fo) and 0.1099 for all 4202 data
REM 237 parameters refined using 0 restraints
END
WGHT      0.0823      3.7622
REM Highest difference peak  0.360,  deepest hole -0.410,  1-sigma level  0.078
Q1    1   0.8251  0.4295  0.3477  11.00000  0.05    0.36
Q2    1   0.6722  0.3258  0.3683  11.00000  0.05    0.36
Q3    1   0.7782  0.1725  0.3820  11.00000  0.05    0.28
Q4    1   0.7090  0.4741  0.3279  11.00000  0.05    0.28
Q5    1   0.5580  0.3781  0.3369  11.00000  0.05    0.28
Q6    1   0.2309  0.6810  0.1693  11.00000  0.05    0.27
Q7    1   0.9184  0.4921  0.2903  11.00000  0.05    0.27
Q8    1   0.4674  0.5219  0.2566  11.00000  0.05    0.27
Q9    1   0.5222  0.2718  0.4661  11.00000  0.05    0.26
Q10   1   0.2559  0.5525  0.3648  11.00000  0.05    0.25
;
_shelx_res_checksum     93963
data_global
_journal_date_recd_electronic     2021-02-05
_journal_date_accepted     2021-02-09
_journal_name_full     'IUCrData'
_journal_year     2021
_journal_volume     6
_journal_issue      2
_journal_page_first     0
_journal_page_last     0
_journal_paper_category     HO
_journal_paper_doi     10.1107/S2414314621001590
_journal_coeditor_code     BT4108
_publ_contact_author_name     'Pierre Koch'
_publ_contact_author_address
;
Institute of Pharmaceutical Sciences
Department of Pharmaceutical and Medicinal Chemistry
Eberhard Karls Universit\"at T\"ubingen
Auf der Morgenstelle 8
72076 T\"ubingen
Germany
;
_publ_contact_author_email     'pierre.koch@uni-tuebingen.de'
_publ_contact_author_fax     '+49 70712975037'
_publ_contact_author_phone     '+49 70712974579'
_publ_section_title
;\
1-{3-[(7-Fluoro-9<i>H</i>-pyrimido[4,5-<i>b</i>]indol-4-yl)(methyl)amino]\
piperidin-1-yl}propan-1-one
;
loop_
    _publ_author_name
    _publ_author_address
    'Andreev, Stanislav'
;
Institute of Pharmaceutical Sciences
Department of Pharmaceutical and Medicinal Chemistry
Eberhard Karls Universit\"at T\"ubingen
Auf der Morgenstelle 8
72076 T\"ubingen
Germany
;
    'Schollmeyer, Dieter'
;
Department of Organic Chemistry
Johannes Gutenberg Universit\"at Mainz
Duesbergweg 10-14
55099 Mainz
Germany
;
    'Koch, Pierre'
;
Institute of Pharmaceutical Sciences
Department of Pharmaceutical and Medicinal Chemistry
Eberhard Karls Universit\"at T\"ubingen
Auf der Morgenstelle 8
72076 T\"ubingen
Germany
;
_publ_section_synopsis
;
The title compound has been synthesized as an inhibitor of glycogen synthase
kinase-3\b. Two molecules interact <i>via</i> two N---H...N hydrogen bonds.
;
