# Supplementary material for: 1-{3-[(7-Fluoro-9H-pyrimido[4,5-b]indol-4-yl)(meth­yl)amino]­piperidin-1-yl}propan-1-one
Source: IUCrdata. 2021 Feb 23;6(Pt 2):x210159. doi: 10.1107/S2414314621001590 (PMC9462319; doi:10.1107/S2414314621001590)
Supplement: Supplementary file 2 [file x-06-x210159-Isup2.hkl]

data_I                                                                          
_shelx_title ' sa02182 in P bca'                                                
_shelx_refln_list_code          4                                               
_shelx_F_calc_maximum      212.39                                               
_exptl_crystal_F_000      1504.00                                               
_reflns_d_resolution_high  0.7596                                               
                                                                                
loop_                                                                           
 _space_group_symop_operation_xyz                                               
 'x, y, z'                                                                      
 '-x+1/2, -y, z+1/2'                                                            
 'x+1/2, -y+1/2, -z'                                                            
 '-x, y+1/2, -z+1/2'                                                            
 '-x, -y, -z'                                                                   
 'x-1/2, y, -z-1/2'                                                             
 '-x-1/2, y-1/2, z'                                                             
 'x, -y-1/2, z-1/2'                                                             
                                                                                
_cell_length_a    10.6982                                                       
_cell_length_b    19.8473                                                       
_cell_length_c    16.7642                                                       
_cell_angle_alpha  90.000                                                       
_cell_angle_beta   90.000                                                       
_cell_angle_gamma  90.000                                                       
                                                                                
_shelx_F_squared_multiplier     1.000                                           
                                                                                
loop_                                                                           
 _refln_index_h                                                                 
 _refln_index_k                                                                 
 _refln_index_l                                                                 
 _refln_F_squared_calc                                                          
 _refln_F_squared_meas                                                          
 _refln_F_squared_sigma                                                         
 _refln_observed_status                                                         
   2   0   0      25428.71      24962.35        54.72 o                         
   4   0   0       3771.64       3514.50        31.24 o                         
   6   0   0       2121.13       2368.34        32.87 o                         
   8   0   0        289.18        407.36        27.15 o                         
  10   0   0       1784.56       1653.06        42.51 o                         
  12   0   0        580.25        534.94        39.61 o                         
  14   0   0        126.32        111.57        33.38 o                         
   2   1   0        974.50       1164.83       380.30 o                         
   4   1   0       8442.84       7894.17        47.46 o                         
   6   1   0          4.78         23.05        11.39 o                         
   8   1   0       1984.24       1744.61       165.46 o                         
  10   1   0        239.76        251.72        26.04 o                         
  12   1   0        491.18        407.43        25.85 o                         
  14   1   0        201.91        159.10        43.02 o                         
   2   2   0         87.93        120.82         6.90 o                         
   4   2   0       5507.75       6640.68      1744.19 o                         
   6   2   0       5028.48       5145.49        46.48 o                         
   8   2   0       2580.94       2822.49       114.54 o                         
  10   2   0       2987.02       2651.84        94.50 o                         
  12   2   0        165.49        182.80        31.54 o                         
  14   2   0         93.09         90.81        34.89 o                         
   2   3   0       1700.60       3079.51        57.96 o                         
   4   3   0        110.22        121.28        40.23 o                         
   6   3   0        184.83        231.43        19.25 o                         
   8   3   0       1277.61       1353.97        55.98 o                         
  10   3   0        149.06        164.49        55.23 o                         
  12   3   0        342.23        366.25        43.37 o                         
   0   4   0        890.30       1137.20        18.95 o                         
   2   4   0      25932.74      35007.71       684.74 o                         
   4   4   0         34.08          5.67        10.99 o                         
   6   4   0       1511.38       1813.66        22.30 o                         
   8   4   0        195.05        164.80        21.98 o                         
  10   4   0        447.09        435.05        23.56 o                         
  12   4   0        711.84        794.08       104.68 o                         
   2   5   0        393.79        410.40        78.11 o                         
   4   5   0       3691.50       4927.05        38.31 o                         
   6   5   0       1178.29       1089.52        19.39 o                         
   8   5   0        381.50        521.35       136.93 o                         
  10   5   0        605.20        577.90        21.67 o                         
  12   5   0        264.96        317.42        22.54 o                         
   0   6   0      21676.71      18435.82        66.63 o                         
   2   6   0       1999.54       1618.78        61.04 o                         
   4   6   0        889.84       1390.51        21.33 o                         
   6   6   0       2569.45       2851.34        28.07 o                         
   8   6   0       1788.47       3108.78        80.65 o                         
  10   6   0       2583.53       2773.66        38.31 o                         
  12   6   0        139.63        228.57        67.44 o                         
   2   7   0        976.50        640.41        44.56 o                         
   4   7   0        411.40        512.00        19.21 o                         
   6   7   0        965.43       1101.87        45.09 o                         
   8   7   0        482.96        802.01       233.33 o                         
  10   7   0        229.40        253.79        25.91 o                         
  12   7   0         14.50        130.74        69.06 o                         
   0   8   0        368.81        356.23        20.87 o                         
   2   8   0       4748.17       4103.29        71.92 o                         
   4   8   0      13468.68      12646.83       218.47 o                         
   6   8   0         36.14         39.40        13.52 o                         
   8   8   0        280.16        339.97       120.24 o                         
  10   8   0         79.10         61.74        19.52 o                         
  12   8   0        433.15        436.64        27.82 o                         
   2   9   0        437.65        277.23        24.67 o                         
   4   9   0       9348.11       9551.13       383.12 o                         
   6   9   0        128.43        130.28        14.98 o                         
   8   9   0      10167.30       9996.53       878.33 o                         
  10   9   0        537.82        648.20       198.22 o                         
  12   9   0        982.70       1151.01       178.76 o                         
   0  10   0       3234.08       3092.23        40.42 o                         
   2  10   0        361.56        324.03        61.12 o                         
   4  10   0       5525.05       6104.04       172.54 o                         
   6  10   0         51.13        192.51        53.10 o                         
   8  10   0       1241.79       1114.89        64.13 o                         
  10  10   0        180.19        240.62        53.20 o                         
  12  10   0        599.63        669.31        42.00 o                         
   2  11   0        537.77        550.65        47.70 o                         
   4  11   0        150.51        144.45        15.83 o                         
   6  11   0       3806.05       4178.38        40.15 o                         
   8  11   0          9.20         19.58        21.38 o                         
  10  11   0        232.63        174.73        23.92 o                         
  12  11   0         38.01        -15.58        29.54 o                         
   0  12   0       5869.85       5979.42        55.36 o                         
   2  12   0        477.67        461.91        23.77 o                         
   4  12   0        538.23        475.01        19.29 o                         
   6  12   0         21.67         52.89        17.22 o                         
   8  12   0        124.97        165.74        20.77 o                         
  10  12   0       2096.87       1764.78       469.19 o                         
  12  12   0        141.50        155.75        38.67 o                         
   2  13   0       2682.83       2740.06        43.66 o                         
   4  13   0        809.88        879.38       175.21 o                         
   6  13   0        702.42        673.69        22.00 o                         
   8  13   0        817.57        726.56        55.81 o                         
  10  13   0        515.66        502.12        50.07 o                         
  12  13   0         23.07         26.56        28.98 o                         
   0  14   0         93.27         76.02        20.27 o                         
   2  14   0        596.94        628.47        32.12 o                         
   4  14   0        453.43        460.94        20.81 o                         
   6  14   0         49.85         38.22        25.03 o                         
   8  14   0        286.65        297.13        37.16 o                         
  10  14   0          2.95          1.95        20.88 o                         
   2  15   0          2.51        -13.63        40.25 o                         
   4  15   0       1729.43       1944.71        62.53 o                         
   6  15   0        176.39        157.88        26.10 o                         
   8  15   0         90.25         48.10        22.60 o                         
  10  15   0          5.13         30.25        21.51 o                         
   0  16   0       1317.16       1348.90        37.77 o                         
   2  16   0        707.08        782.71        26.09 o                         
   4  16   0         50.43        -11.14        32.65 o                         
   6  16   0         95.62         69.74        19.23 o                         
   8  16   0        383.22        486.30        31.99 o                         
  10  16   0        169.72        160.50        47.46 o                         
   2  17   0          0.01         37.55        17.61 o                         
   4  17   0        174.69        277.05        36.71 o                         
   6  17   0        208.87        161.33        25.71 o                         
   8  17   0       1166.34       1093.51        45.46 o                         
  10  17   0        193.01        213.87        73.09 o                         
   0  18   0       8492.97       8351.73        88.87 o                         
   2  18   0       2830.66       3713.53       854.34 o                         
   4  18   0        441.77        369.89        33.68 o                         
   6  18   0        307.98        393.00        66.14 o                         
   8  18   0        516.19        599.10        35.13 o                         
  10  18   0         83.23        175.68        42.81 o                         
   2  19   0        623.05        598.20        28.48 o                         
   4  19   0        222.56        149.14        24.48 o                         
   6  19   0          2.69          4.95        30.18 o                         
   8  19   0         56.24         23.32        24.43 o                         
   0  20   0        125.89         76.79        30.86 o                         
   2  20   0        276.80        323.00        62.98 o                         
   4  20   0          0.30         10.24        25.11 o                         
   6  20   0          1.68         32.27        39.87 o                         
   8  20   0        384.04        412.26        33.98 o                         
   2  21   0        922.30        854.16        32.10 o                         
   4  21   0        859.52       1017.98        35.28 o                         
   6  21   0          1.33         80.58        47.16 o                         
   8  21   0        260.26        257.33        42.68 o                         
   0  22   0        470.62        430.28        44.60 o                         
   2  22   0        990.69       1027.48        76.23 o                         
   4  22   0        304.46        400.93        33.00 o                         
   6  22   0         29.65        -13.82        37.03 o                         
   2  23   0        443.79        550.18        64.47 o                         
   4  23   0         65.91         49.22        35.36 o                         
   6  23   0         73.13         93.26        36.01 o                         
   0  24   0        135.39         62.74        37.22 o                         
   2  24   0         21.73         12.03        26.18 o                         
   4  24   0         50.82         36.52        41.79 o                         
   2  25   0         14.63         13.29        27.26 o                         
   0  26   0         49.87         80.16        38.59 o                         
   1   1   1       2301.73       1343.87         9.48 o                         
   2   1   1      13981.11      12389.46       482.15 o                         
   3   1   1        206.35        354.39        76.19 o                         
   4   1   1        943.22        925.61        57.24 o                         
   5   1   1        616.60        658.06        14.35 o                         
   6   1   1        129.32        149.41        10.73 o                         
   7   1   1        294.58        281.47        11.69 o                         
   8   1   1         69.82        107.96        14.22 o                         
   9   1   1        437.84        491.64        38.61 o                         
  10   1   1         49.96         83.83        13.48 o                         
  11   1   1       1180.95       1213.02        42.85 o                         
  12   1   1         31.44         42.63        23.50 o                         
  13   1   1         14.20         -5.31        17.43 o                         
  14   1   1         59.99          4.40        28.08 o                         
   0   2   1        118.05         42.04         5.85 o                         
   1   2   1      14346.93      11522.34       175.23 o                         
   2   2   1       2211.92       2146.94       267.42 o                         
   3   2   1       2396.91       2525.20       431.78 o                         
   4   2   1       1467.85       1437.71        61.94 o                         
   5   2   1       1233.51       1736.85       209.88 o                         
   6   2   1       2610.12       3078.45       132.76 o                         
   7   2   1         42.60         42.98        22.90 o                         
   8   2   1         85.30        113.38        10.99 o                         
   9   2   1       1854.68       2007.01        62.10 o                         
  10   2   1        120.51        120.87        21.02 o                         
  11   2   1        414.84        383.91        14.64 o                         
  12   2   1         16.42         13.48        15.62 o                         
  13   2   1        229.45        226.28        48.98 o                         
   1   3   1        316.36        286.14         8.79 o                         
   2   3   1       3497.48       4087.56       343.70 o                         
   3   3   1       6546.27       8793.66      1473.42 o                         
   4   3   1         29.34         74.88        15.78 o                         
   5   3   1        111.79        157.40        38.93 o                         
   6   3   1        357.81        651.73        87.47 o                         
   7   3   1         65.45         86.98        22.49 o                         
   8   3   1        276.62        256.20        19.57 o                         
   9   3   1        416.55        432.90        36.71 o                         
  10   3   1        674.27        658.70        24.41 o                         
  11   3   1       1078.79       1075.71        97.19 o                         
  12   3   1          2.89         46.19        17.90 o                         
  13   3   1        231.71        241.32        20.30 o                         
   0   4   1       5342.14       4872.50       274.19 o                         
   1   4   1       5826.89       5161.39       123.57 o                         
   2   4   1       1285.61       1398.76        40.74 o                         
   3   4   1        111.21         72.37         7.96 o                         
   4   4   1       5085.55       5996.78      1139.24 o                         
   5   4   1       1857.27       2233.38        42.07 o                         
   6   4   1         54.16         72.04        16.01 o                         
   7   4   1        903.03       1328.56       371.79 o                         
   8   4   1         59.78         61.76        40.16 o                         
   9   4   1        265.23        338.39        16.48 o                         
  10   4   1        209.83        168.31        47.14 o                         
  11   4   1          3.65          9.77        14.38 o                         
  12   4   1        115.48        134.68        23.83 o                         
  13   4   1        120.66        147.32        17.56 o                         
   1   5   1         26.64         42.21         8.27 o                         
   2   5   1        356.89        259.98        21.02 o                         
   3   5   1        746.76        645.61        12.69 o                         
   4   5   1       1995.44       3133.72       460.59 o                         
   5   5   1         32.48         44.60        17.48 o                         
   6   5   1         33.60         55.20        10.20 o                         
   7   5   1        516.38        644.71        57.60 o                         
   8   5   1        263.07        445.93        89.14 o                         
   9   5   1        845.89        856.61        23.38 o                         
  10   5   1        856.26        838.06        34.86 o                         
  11   5   1        183.77        234.47        19.08 o                         
  12   5   1        201.85        217.00        18.68 o                         
  13   5   1         98.90        118.68        18.03 o                         
   0   6   1       1802.61       1436.02        21.68 o                         
   1   6   1       1019.51        839.72        13.34 o                         
   2   6   1       1349.10       1206.72        30.33 o                         
   3   6   1         29.19         26.86         9.35 o                         
   4   6   1       2303.13       2494.96       457.24 o                         
   5   6   1        491.24        940.20       165.00 o                         
   6   6   1        852.23       1143.86       195.75 o                         
   7   6   1        232.18        347.59        78.84 o                         
   8   6   1         75.77         62.15        13.87 o                         
   9   6   1       1196.38       1633.15       430.46 o                         
  10   6   1        522.43        474.71        28.30 o                         
  11   6   1        446.40        424.13        17.64 o                         
  12   6   1          0.77        -19.16        19.16 o                         
  13   6   1        340.32        381.65        22.49 o                         
   1   7   1        570.31        489.89        12.71 o                         
   2   7   1       8696.10       7375.80       104.87 o                         
   3   7   1       1197.49       1005.48        16.21 o                         
   4   7   1        662.18        687.69        73.82 o                         
   5   7   1          9.62          2.51         9.33 o                         
   6   7   1          0.73         18.39        14.77 o                         
   7   7   1       1349.78       1758.36       332.88 o                         
   8   7   1          8.93         -6.56        15.46 o                         
   9   7   1       1697.04       2321.80       588.40 o                         
  10   7   1        303.67        394.64       128.28 o                         
  11   7   1         25.34         37.17        32.93 o                         
  12   7   1          0.38         31.99        20.48 o                         
  13   7   1        111.86        110.00        17.18 o                         
   0   8   1         39.48         46.82         9.97 o                         
   1   8   1        810.69        752.00        17.99 o                         
   2   8   1       3501.34       3159.06       107.39 o                         
   3   8   1       6654.06       6449.05       278.44 o                         
   4   8   1        245.68        258.98        25.65 o                         
   5   8   1       2707.59       2999.26       108.41 o                         
   6   8   1         68.15         46.53        11.06 o                         
   7   8   1         94.58        131.61        19.25 o                         
   8   8   1        309.43        303.57        20.07 o                         
   9   8   1        101.90        100.85        13.27 o                         
  10   8   1       1202.40       2148.86       156.52 o                         
  11   8   1        130.94        114.47        22.80 o                         
  12   8   1         29.13         56.72        51.97 o                         
  13   8   1          4.85         -2.17        26.61 o                         
   1   9   1        238.33        259.99        16.72 o                         
   2   9   1       2212.50       2202.07        26.86 o                         
   3   9   1        392.31        440.75        31.54 o                         
   4   9   1        602.48        670.56        49.41 o                         
   5   9   1          1.24         25.75        15.56 o                         
   6   9   1       3000.76       2440.77        96.32 o                         
   7   9   1         14.61        -25.56        25.56 o                         
   8   9   1        235.95        254.62        42.00 o                         
   9   9   1        188.79        221.61        29.52 o                         
  10   9   1        390.93        395.01        42.66 o                         
  11   9   1          6.07         33.17        20.41 o                         
  12   9   1        163.50        193.91        20.63 o                         
  13   9   1         59.12         33.37        25.31 o                         
   0  10   1        560.54        555.24        16.57 o                         
   1  10   1          1.90         -4.65        11.30 o                         
   2  10   1        611.01        690.05        16.92 o                         
   3  10   1       4985.11       5398.33       269.52 o                         
   4  10   1       1893.00       1956.97        24.89 o                         
   5  10   1        274.76        215.94        19.50 o                         
   6  10   1          1.28         11.37        13.98 o                         
   7  10   1         55.20         41.27        12.84 o                         
   8  10   1        268.59        235.15        21.77 o                         
   9  10   1          0.24         31.51        16.55 o                         
  10  10   1        393.14        412.44        36.52 o                         
  11  10   1         11.39         37.13        21.49 o                         
  12  10   1        111.72         28.00        24.34 o                         
   1  11   1       1713.57       1632.64        22.99 o                         
   2  11   1        578.04        657.49        18.86 o                         
   3  11   1        496.62        449.96        16.25 o                         
   4  11   1        519.38        631.18        30.56 o                         
   5  11   1        516.66        485.37        17.69 o                         
   6  11   1         43.08         20.13        11.81 o                         
   7  11   1        253.83        214.79        15.76 o                         
   8  11   1        538.31        524.15        24.32 o                         
   9  11   1        240.68        199.40        17.46 o                         
  10  11   1         34.36         36.97        15.74 o                         
  11  11   1          2.61         -5.10        21.75 o                         
  12  11   1        112.96        119.58        68.51 o                         
   0  12   1       4643.79       4531.85        35.36 o                         
   1  12   1        311.69        360.86        17.27 o                         
   2  12   1       3735.01       3921.21        93.99 o                         
   3  12   1          8.50        -10.05        12.87 o                         
   4  12   1          4.83          9.18        14.05 o                         
   5  12   1        264.57        319.70        18.91 o                         
   6  12   1        606.55        615.06        20.72 o                         
   7  12   1        117.17         85.55        15.39 o                         
   8  12   1         34.25         13.56        12.59 o                         
   9  12   1          0.74         16.69        17.94 o                         
  10  12   1        193.66        150.88        17.82 o                         
  11  12   1         56.81         53.38        21.08 o                         
  12  12   1        108.85         63.38        25.29 o                         
   1  13   1         18.10         18.09        17.65 o                         
   2  13   1         49.67         58.81        14.22 o                         
   3  13   1        444.44        430.37        19.66 o                         
   4  13   1         13.09         20.83        12.02 o                         
   5  13   1        231.17        212.13        16.25 o                         
   6  13   1          4.77         -1.16        15.96 o                         
   7  13   1       1574.90       1612.34        23.68 o                         
   8  13   1          0.14         27.33        19.76 o                         
   9  13   1         56.27         89.81        24.52 o                         
  10  13   1          6.30        -14.51        23.11 o                         
  11  13   1        201.23        151.45        35.94 o                         
  12  13   1        806.62        568.70        34.94 o                         
   0  14   1       2436.43       2441.13        35.55 o                         
   1  14   1        433.74        391.34        12.60 o                         
   2  14   1       1903.89       1805.50        72.80 o                         
   3  14   1        281.17        286.16        25.55 o                         
   4  14   1        391.77        467.06        18.79 o                         
   5  14   1        210.11        247.07        20.63 o                         
   6  14   1          6.28        -13.59        13.94 o                         
   7  14   1        443.76        403.11        19.12 o                         
   8  14   1         50.68         32.05        16.98 o                         
   9  14   1        177.11        228.70        23.99 o                         
  10  14   1         15.50        -16.03        16.03 o                         
  11  14   1          0.31          1.88        20.80 o                         
   1  15   1        721.28        707.45        26.02 o                         
   2  15   1        561.06        589.06        22.56 o                         
   3  15   1        297.25        264.87        20.01 o                         
   4  15   1         10.34         36.62        13.51 o                         
   5  15   1         25.01         46.16        15.15 o                         
   6  15   1          5.54        -19.60        19.60 o                         
   7  15   1         47.61         64.05        16.57 o                         
   8  15   1          4.28        -20.56        20.56 o                         
   9  15   1          6.58         -3.57        16.13 o                         
  10  15   1          0.04         36.56        19.70 o                         
  11  15   1         21.84        -19.91        19.91 o                         
   0  16   1       5297.75       5294.74       354.91 o                         
   1  16   1       2494.08       2353.28        33.00 o                         
   2  16   1         33.37         77.32        18.98 o                         
   3  16   1        147.31        145.68        19.57 o                         
   4  16   1         64.11         56.10        17.52 o                         
   5  16   1         15.13         -9.47        18.80 o                         
   6  16   1        263.14        198.95        23.93 o                         
   7  16   1        180.46        167.97        21.43 o                         
   8  16   1          0.26        -17.62        17.62 o                         
   9  16   1        429.62        494.06        30.31 o                         
  10  16   1         24.42        -20.47        20.47 o                         
  11  16   1         34.90         30.74        21.31 o                         
   1  17   1       1628.60       1556.70        28.78 o                         
   2  17   1         10.74        -17.27        24.35 o                         
   3  17   1       1098.59       1195.09        30.88 o                         
   4  17   1         12.59         29.41        22.81 o                         
   5  17   1         39.24         95.61        18.88 o                         
   6  17   1         27.38         25.81        19.98 o                         
   7  17   1         61.93        119.77        17.63 o                         
   8  17   1         67.96        171.47        22.57 o                         
   9  17   1          0.37         10.81        18.18 o                         
  10  17   1         25.16         32.30        17.66 o                         
   0  18   1        422.98       3767.49      2411.53 o                         
   1  18   1        128.09        160.96        17.19 o                         
   2  18   1       2394.36       2731.22        82.59 o                         
   3  18   1          1.74         -2.30        16.66 o                         
   4  18   1        263.53        333.10        24.59 o                         
   5  18   1         75.87         64.40        24.11 o                         
   6  18   1          6.88         29.14        22.47 o                         
   7  18   1         19.83         35.98        22.76 o                         
   8  18   1         91.94         60.46        26.65 o                         
   9  18   1         28.57         35.67        20.79 o                         
  10  18   1        318.67        280.92        34.14 o                         
   1  19   1        672.28        639.35        21.18 o                         
   2  19   1         95.56         16.70        28.51 o                         
   3  19   1        309.33        287.26        28.90 o                         
   4  19   1        173.72        206.19        22.35 o                         
   5  19   1        172.79        128.49        22.15 o                         
   6  19   1         20.12         16.97        22.27 o                         
   7  19   1        290.69        350.67        26.85 o                         
   8  19   1        141.51        221.69        21.76 o                         
   9  19   1         22.57         41.27        23.26 o                         
   0  20   1        323.77        351.20        49.60 o                         
   1  20   1        457.07        463.33        50.11 o                         
   2  20   1          3.37         17.89        52.65 o                         
   3  20   1        129.16        110.45        21.67 o                         
   4  20   1         79.93         36.14        24.05 o                         
   5  20   1          0.05          6.49        20.99 o                         
   6  20   1         17.24         -7.35        25.55 o                         
   7  20   1          0.92        -15.64        21.60 o                         
   8  20   1         77.54         32.09        26.99 o                         
   9  20   1          3.79        -19.00        28.71 o                         
   1  21   1        158.66        159.82        17.76 o                         
   2  21   1         13.93        -17.87        23.43 o                         
   3  21   1        503.70        538.13        25.54 o                         
   4  21   1        107.33        131.67        30.84 o                         
   5  21   1          2.49         24.70        17.35 o                         
   6  21   1          8.08         -4.63        30.48 o                         
   7  21   1         37.99         60.39        31.96 o                         
   8  21   1        136.01         22.60        33.79 o                         
   0  22   1          0.12        -39.17        45.46 o                         
   1  22   1        138.84        157.61        28.87 o                         
   2  22   1        114.92         97.69        21.56 o                         
   3  22   1         13.92        -22.58        38.29 o                         
   4  22   1        918.52        968.50        50.02 o                         
   5  22   1        285.82        405.14        26.45 o                         
   6  22   1          2.18         22.33        21.46 o                         
   7  22   1          5.64         74.18        32.36 o                         
   1  23   1          3.66         -2.56        15.88 o                         
   2  23   1          0.10          8.93        19.78 o                         
   3  23   1         14.75         57.49        21.64 o                         
   4  23   1         62.44         58.35        19.55 o                         
   5  23   1        128.10         74.22        29.61 o                         
   6  23   1        389.66        448.24        31.29 o                         
   0  24   1         48.87         69.45        27.35 o                         
   1  24   1          0.02         19.10        20.20 o                         
   2  24   1         39.38         53.21        17.98 o                         
   3  24   1         72.89        -23.28        23.28 o                         
   4  24   1         27.52         27.36        24.52 o                         
   5  24   1         49.46         21.93        23.63 o                         
   1  25   1         22.08         46.70        17.88 o                         
   2  25   1         57.52         85.36        22.27 o                         
   3  25   1         20.44          4.95        21.46 o                         
   0  26   1        174.99        115.23        33.86 o                         
   1  26   1        115.18         84.77        40.80 o                         
   1   0   2       6293.54       1750.63        15.24 o                         
   2   0   2       5127.38       4835.23       192.65 o                         
   3   0   2      18687.54      18680.91       274.98 o                         
   4   0   2      13371.02      13423.30       337.41 o                         
   5   0   2        197.80        230.85        31.48 o                         
   6   0   2          9.16         29.23        11.39 o                         
   7   0   2       1521.89       1617.63        95.10 o                         
   8   0   2         22.41         37.07        12.68 o                         
   9   0   2       1119.64       1095.28        43.64 o                         
  10   0   2        201.32        192.82        22.30 o                         
  11   0   2        253.98        289.94        23.12 o                         
  12   0   2       3769.82       3765.55       174.66 o                         
  13   0   2        453.18        477.45        48.06 o                         
  14   0   2          0.02         -4.35        23.90 o                         
   1   1   2      11215.00       9619.63      1390.22 o                         
   2   1   2      20565.11      19408.96       160.10 o                         
   3   1   2       1911.22       1653.73        65.05 o                         
   4   1   2       1561.26       1564.03       292.40 o                         
   5   1   2        345.08        227.22        25.87 o                         
   6   1   2       4192.71       4221.89        26.72 o                         
   7   1   2        214.29        219.93        19.91 o                         
   8   1   2        117.13        105.01        10.45 o                         
   9   1   2         31.90         42.10        11.39 o                         
  10   1   2          2.82          6.56        12.68 o                         
  11   1   2        592.36        542.73        20.30 o                         
  12   1   2        385.86        428.93        24.90 o                         
  13   1   2          1.60         27.24        22.84 o                         
  14   1   2          1.15         -8.92        40.76 o                         
   0   2   2       5987.72       3624.42      2484.26 o                         
   1   2   2      27237.07      27692.58       205.39 o                         
   2   2   2        484.49        502.34        11.87 o                         
   3   2   2      15953.03      15803.35        96.48 o                         
   4   2   2        541.39        703.02        12.12 o                         
   5   2   2        129.96        101.01        23.92 o                         
   6   2   2        784.63        730.95        43.37 o                         
   7   2   2        202.09        169.21         9.84 o                         
   8   2   2          2.37         -5.45        11.28 o                         
   9   2   2        437.78        453.51        15.27 o                         
  10   2   2        419.58        352.76        23.22 o                         
  11   2   2         17.89         17.78        13.28 o                         
  12   2   2          2.48         11.60        17.44 o                         
  13   2   2         48.47         42.58        17.74 o                         
   1   3   2      17237.55      14450.35       196.21 o                         
   2   3   2      26787.50      25032.82        88.57 o                         
   3   3   2       3107.93       3437.58       684.40 o                         
   4   3   2       2524.55       2922.44       549.40 o                         
   5   3   2       4780.28       5962.69      1073.71 o                         
   6   3   2       1440.45       1650.23       285.05 o                         
   7   3   2        287.37        276.67        71.75 o                         
   8   3   2        394.76        402.84        16.03 o                         
   9   3   2         31.74         38.28        11.76 o                         
  10   3   2         30.98         52.83        16.37 o                         
  11   3   2        141.95        124.82        28.36 o                         
  12   3   2        104.29        134.29        33.80 o                         
  13   3   2        150.83        143.96        23.06 o                         
   0   4   2      12473.16      11574.43        99.81 o                         
   1   4   2       3611.26       2907.01        90.76 o                         
   2   4   2      21215.38      18891.98       581.94 o                         
   3   4   2       1327.01       1380.75        28.25 o                         
   4   4   2        101.35         97.00         7.93 o                         
   5   4   2         71.23        108.71        17.50 o                         
   6   4   2        169.95        237.55        17.37 o                         
   7   4   2       1152.30       1638.81       277.20 o                         
   8   4   2         72.00         80.08        32.33 o                         
   9   4   2          2.35         -3.21        12.40 o                         
  10   4   2        102.92        109.77        14.11 o                         
  11   4   2         42.59         40.38        20.19 o                         
  12   4   2        111.74        132.66        22.98 o                         
  13   4   2         15.34         -1.31        16.07 o                         
   1   5   2        527.41        443.96        11.44 o                         
   2   5   2        177.26        202.73         8.39 o                         
   3   5   2       4007.74       3583.97        37.17 o                         
   4   5   2        192.95        269.70        23.22 o                         
   5   5   2         14.27         43.21        12.64 o                         
   6   5   2       2154.11       2635.00       530.31 o                         
   7   5   2         94.22        101.53        25.59 o                         
   8   5   2        457.53        717.08       143.37 o                         
   9   5   2          2.69          9.05        20.06 o                         
  10   5   2        649.67        636.28        36.56 o                         
  11   5   2         27.18          3.83        22.81 o                         
  12   5   2          7.11         -0.25        18.54 o                         
  13   5   2        146.73        158.13        28.52 o                         
   0   6   2       2656.52       2665.04        21.22 o                         
   1   6   2          9.34         -3.67         9.06 o                         
   2   6   2       8844.26       7976.17        28.43 o                         
   3   6   2       1247.56       1270.85        13.13 o                         
   4   6   2        179.83        207.67        11.76 o                         
   5   6   2        234.63        329.89        56.81 o                         
   6   6   2       1552.02       2365.91       449.18 o                         
   7   6   2        690.33       1045.34       213.02 o                         
   8   6   2        319.28        409.47        28.15 o                         
   9   6   2       1270.18       1535.73       457.64 o                         
  10   6   2        102.45        162.27        17.71 o                         
  11   6   2         43.16         33.70        17.13 o                         
  12   6   2         72.10         68.79        17.40 o                         
  13   6   2         12.53         34.73        18.24 o                         
   1   7   2        433.68        477.26        13.12 o                         
   2   7   2       1572.47       1573.71        17.80 o                         
   3   7   2        694.24        616.24        16.30 o                         
   4   7   2       2494.60       2919.39       452.89 o                         
   5   7   2        192.56        231.76        62.66 o                         
   6   7   2         79.71        113.11        13.25 o                         
   7   7   2         51.94         67.76        13.77 o                         
   8   7   2        163.40        296.17        40.25 o                         
   9   7   2        882.32       1244.80        75.23 o                         
  10   7   2         15.68         51.05        18.37 o                         
  11   7   2        487.98        536.31        25.86 o                         
  12   7   2          0.18         32.95        16.44 o                         
  13   7   2         51.47         35.06        22.65 o                         
   0   8   2       3427.35       2803.19        31.93 o                         
   1   8   2         65.87         41.98         8.32 o                         
   2   8   2       1406.42       1350.34        20.22 o                         
   3   8   2       3978.76       3708.41       214.27 o                         
   4   8   2        316.79        314.01        14.03 o                         
   5   8   2        159.73        186.49        17.71 o                         
   6   8   2         48.53         85.80        11.71 o                         
   7   8   2       1298.81       1833.70       315.87 o                         
   8   8   2         44.15         83.23        31.28 o                         
   9   8   2        772.67        883.96       173.18 o                         
  10   8   2        107.49        168.37        31.88 o                         
  11   8   2         46.93         47.04        48.77 o                         
  12   8   2         38.87         46.21        18.09 o                         
  13   8   2         40.02         32.30        27.49 o                         
   1   9   2        860.66        699.31        12.88 o                         
   2   9   2        285.05        230.09        13.41 o                         
   3   9   2       1679.11       1749.10        49.13 o                         
   4   9   2       1082.46       1168.59        21.59 o                         
   5   9   2        553.21        609.63        63.09 o                         
   6   9   2        264.74        241.43        18.54 o                         
   7   9   2        140.71        142.38        13.17 o                         
   8   9   2       2384.76       2781.89       291.01 o                         
   9   9   2          0.23        -16.38        29.79 o                         
  10   9   2        143.31        117.99        38.18 o                         
  11   9   2         23.22          4.13        20.92 o                         
  12   9   2        118.62        139.81        18.88 o                         
  13   9   2        142.90        144.79        27.70 o                         
   0  10   2        756.72        607.79        16.36 o                         
   1  10   2       6151.41       6863.38        56.67 o                         
   2  10   2        988.40        993.82        29.71 o                         
   3  10   2       2502.40       2430.41        19.13 o                         
   4  10   2        680.54        636.49        30.59 o                         
   5  10   2        306.72        295.17        11.85 o                         
   6  10   2        325.00        313.68        38.78 o                         
   7  10   2        224.88        170.75        20.27 o                         
   8  10   2        117.21        122.90        25.80 o                         
   9  10   2        156.33        148.43        20.00 o                         
  10  10   2        165.72        236.04        42.19 o                         
  11  10   2        790.55       1119.26       303.56 o                         
  12  10   2         46.50        106.15        32.48 o                         
   1  11   2          2.61          8.04        13.41 o                         
   2  11   2        707.49        664.26        17.72 o                         
   3  11   2          4.30         33.23        14.34 o                         
   4  11   2        123.33        147.34        15.61 o                         
   5  11   2        131.10         91.14        19.10 o                         
   6  11   2       1853.00       1924.55        31.60 o                         
   7  11   2       1829.98       1645.37        96.63 o                         
   8  11   2         30.32         29.22        22.05 o                         
   9  11   2         51.08         61.21        14.45 o                         
  10  11   2        565.49        616.84        44.35 o                         
  11  11   2        907.65        927.29        33.38 o                         
  12  11   2         59.94         19.91        23.40 o                         
   0  12   2         44.37         66.51        12.83 o                         
   1  12   2        112.58        103.26        15.55 o                         
   2  12   2       2972.20       3058.96       108.52 o                         
   3  12   2         14.72          4.09        13.03 o                         
   4  12   2        202.16        236.25        13.37 o                         
   5  12   2        151.24        167.41        17.38 o                         
   6  12   2        774.00        811.54        21.88 o                         
   7  12   2       1142.57       1300.74        28.60 o                         
   8  12   2        916.64        829.32       106.69 o                         
   9  12   2         84.25         46.91        17.90 o                         
  10  12   2          5.15          2.65        18.71 o                         
  11  12   2          3.13        -15.53        16.22 o                         
  12  12   2         58.16         87.21        33.04 o                         
   1  13   2       2045.65       2170.33        30.29 o                         
   2  13   2         54.80         45.14        13.81 o                         
   3  13   2          2.81         19.59        13.78 o                         
   4  13   2        619.01        664.57        20.75 o                         
   5  13   2        332.66        387.92        18.92 o                         
   6  13   2       1572.47       1554.02        44.92 o                         
   7  13   2        676.83        610.28        24.80 o                         
   8  13   2        313.78        309.90        16.25 o                         
   9  13   2          4.15         31.89        18.45 o                         
  10  13   2        665.54        643.39        28.63 o                         
  11  13   2        586.56        549.14        42.38 o                         
  12  13   2        220.84        191.32        26.53 o                         
   0  14   2        295.78        345.50        47.89 o                         
   1  14   2        932.56        899.89        23.04 o                         
   2  14   2        439.54        428.77        22.00 o                         
   3  14   2         54.65         79.40        16.88 o                         
   4  14   2         72.18         52.27        19.06 o                         
   5  14   2         12.62         19.12        31.59 o                         
   6  14   2        106.96        121.66        14.87 o                         
   7  14   2          1.60          0.29        16.81 o                         
   8  14   2        234.02        342.53        37.10 o                         
   9  14   2         34.41         40.57        27.32 o                         
  10  14   2         20.10         -4.80        21.51 o                         
  11  14   2        190.90        159.52        23.31 o                         
   1  15   2       2177.19       2165.04        45.09 o                         
   2  15   2       1277.39       1377.72        26.30 o                         
   3  15   2        139.56        176.73        16.49 o                         
   4  15   2          0.71         -9.53        16.55 o                         
   5  15   2        137.62        116.10        13.98 o                         
   6  15   2         19.00         -2.78        15.42 o                         
   7  15   2        612.14        588.63        21.68 o                         
   8  15   2        667.94        693.73        40.25 o                         
   9  15   2        215.60        255.27        41.64 o                         
  10  15   2          0.77         35.31        24.79 o                         
  11  15   2        438.93        410.18        33.68 o                         
   0  16   2       1268.33       1220.01       149.62 o                         
   1  16   2        340.77        451.18        49.64 o                         
   2  16   2         89.68         28.32        28.62 o                         
   3  16   2        284.47        292.29        16.50 o                         
   4  16   2        197.90        238.84        15.89 o                         
   5  16   2        242.00        262.96        18.39 o                         
   6  16   2         24.04         19.05        18.97 o                         
   7  16   2         74.36        104.88        17.55 o                         
   8  16   2        118.18        161.08        34.36 o                         
   9  16   2        647.20        671.63        30.81 o                         
  10  16   2         81.53        119.82        21.95 o                         
  11  16   2         15.28         31.34        27.70 o                         
   1  17   2       1092.82       1133.45        22.77 o                         
   2  17   2        159.77        130.85        18.03 o                         
   3  17   2         82.46         59.75        16.16 o                         
   4  17   2        706.87        686.40        20.81 o                         
   5  17   2        208.48        146.09        24.67 o                         
   6  17   2        192.53        213.30        24.26 o                         
   7  17   2        245.29        200.37        18.90 o                         
   8  17   2        296.62        244.35        20.96 o                         
   9  17   2         77.52         74.21        20.20 o                         
  10  17   2          8.37         11.90        28.87 o                         
   0  18   2          6.67        383.99       248.33 o                         
   1  18   2         78.98         36.78        20.60 o                         
   2  18   2        363.03       1213.90       615.09 o                         
   3  18   2         47.77         -6.14        24.51 o                         
   4  18   2          2.10         60.31        22.10 o                         
   5  18   2          2.85        -13.21        17.11 o                         
   6  18   2          0.00         42.06        19.80 o                         
   7  18   2         97.59         64.09        21.20 o                         
   8  18   2        106.56         47.49        16.84 o                         
   9  18   2        419.40        463.75        30.79 o                         
  10  18   2         61.18         34.86        20.44 o                         
   1  19   2        480.57        515.44        46.89 o                         
   2  19   2       2371.55       2399.05        40.05 o                         
   3  19   2        258.23        252.03        34.76 o                         
   4  19   2          0.93        -15.99        27.45 o                         
   5  19   2         42.27         40.28        22.71 o                         
   6  19   2         15.44         30.35        22.50 o                         
   7  19   2        142.55        195.15        28.58 o                         
   8  19   2          0.31          2.09        21.54 o                         
   9  19   2        344.18        357.87        33.01 o                         
   0  20   2        433.37        519.06        26.00 o                         
   1  20   2        656.32        537.66        46.93 o                         
   2  20   2        702.89        605.71        24.05 o                         
   3  20   2       1033.48        981.87        33.39 o                         
   4  20   2          1.83          6.05        20.53 o                         
   5  20   2         59.28         59.01        19.14 o                         
   6  20   2          9.83         -7.85        25.56 o                         
   7  20   2         38.65        -26.87        26.87 o                         
   8  20   2         56.21         71.87        28.85 o                         
   1  21   2        274.58        273.64        44.15 o                         
   2  21   2         82.10         60.13        23.00 o                         
   3  21   2          3.96         39.14        24.84 o                         
   4  21   2        135.75        132.21        20.56 o                         
   5  21   2          0.06         55.45        42.00 o                         
   6  21   2         85.97        117.72        31.20 o                         
   7  21   2         18.30         72.54        25.11 o                         
   8  21   2          0.13        -22.40        22.40 o                         
   0  22   2          7.73          4.52        22.81 o                         
   1  22   2        107.46         70.63        21.04 o                         
   2  22   2        231.57        328.77        23.21 o                         
   3  22   2        347.97        378.13        25.52 o                         
   4  22   2         69.30        110.93        36.28 o                         
   5  22   2         22.93        -14.51        25.84 o                         
   6  22   2         54.08         16.45        30.40 o                         
   7  22   2          0.51         46.98        29.24 o                         
   1  23   2        130.52        157.65        21.20 o                         
   2  23   2          3.65        -18.19        18.19 o                         
   3  23   2          0.04          7.50        19.09 o                         
   4  23   2         52.37         66.62        25.46 o                         
   5  23   2          6.92        -13.87        21.14 o                         
   6  23   2          0.45         -3.36        23.54 o                         
   0  24   2         11.79         -8.28        22.85 o                         
   1  24   2          4.72         18.91        17.89 o                         
   2  24   2        207.16        218.77        30.81 o                         
   3  24   2        329.00        376.29        39.18 o                         
   4  24   2         58.99         38.28        24.52 o                         
   5  24   2         34.51         44.91        24.06 o                         
   1  25   2          6.13        -24.88        24.88 o                         
   2  25   2         50.63         36.26        25.29 o                         
   3  25   2          7.32         29.63        28.61 o                         
   1   1   3      16148.43      14172.55        67.76 o                         
   2   1   3        601.29        557.83        15.28 o                         
   3   1   3       1498.89       1152.71        10.84 o                         
   4   1   3        334.34        421.53        16.11 o                         
   5   1   3       1525.97       1492.17        12.63 o                         
   6   1   3        378.61        383.04         9.00 o                         
   7   1   3        783.51        806.32        15.83 o                         
   8   1   3        134.17        136.79        10.01 o                         
   9   1   3        629.67        608.43        25.97 o                         
  10   1   3        912.75        843.31        19.33 o                         
  11   1   3        202.53        186.45        23.13 o                         
  12   1   3         96.26         87.62        16.89 o                         
  13   1   3         60.24         47.23        16.36 o                         
   0   2   3       6102.88       6057.34       208.87 o                         
   1   2   3      35950.03      32167.89       763.53 o                         
   2   2   3       9632.09       8307.67       286.85 o                         
   3   2   3       4306.46       3876.08       141.96 o                         
   4   2   3         21.04         19.09         9.86 o                         
   5   2   3       1087.86       1246.97        15.46 o                         
   6   2   3       1303.24       1480.06        19.93 o                         
   7   2   3        383.97        394.06        11.24 o                         
   8   2   3          1.38         -9.37         9.37 o                         
   9   2   3        308.93        264.77        15.60 o                         
  10   2   3          0.77         17.29        15.66 o                         
  11   2   3         71.91         89.60        13.01 o                         
  12   2   3         57.29         60.29        34.55 o                         
  13   2   3        334.76        312.43        24.98 o                         
   1   3   3      45111.48      42220.41       462.74 o                         
   2   3   3         14.08         13.63         4.54 o                         
   3   3   3        660.58        640.29        35.75 o                         
   4   3   3          9.84         24.86         7.56 o                         
   5   3   3        193.44        184.91        15.66 o                         
   6   3   3         64.41         63.10        10.06 o                         
   7   3   3         26.53         44.23        47.14 o                         
   8   3   3         91.74        116.36        25.97 o                         
   9   3   3        118.67        111.12        12.68 o                         
  10   3   3        687.96        612.14        17.81 o                         
  11   3   3          4.39         11.44        17.76 o                         
  12   3   3         97.09        142.32        17.50 o                         
  13   3   3         72.38        137.34        27.21 o                         
   0   4   3       5246.96       4963.40       184.39 o                         
   1   4   3       6816.57       6270.31        19.46 o                         
   2   4   3       1169.83       1128.19        60.61 o                         
   3   4   3       2988.61       2801.16        46.65 o                         
   4   4   3        238.28        266.37        25.08 o                         
   5   4   3        506.13        469.43        21.98 o                         
   6   4   3       1299.15       1577.56        22.56 o                         
   7   4   3        641.53        845.41        73.52 o                         
   8   4   3        636.99        620.47       105.73 o                         
   9   4   3         70.48         64.83        13.91 o                         
  10   4   3       1643.84       1667.42        92.58 o                         
  11   4   3       1311.95       1339.09        68.38 o                         
  12   4   3         31.09         29.89        17.87 o                         
  13   4   3          0.09          4.15        19.01 o                         
   1   5   3        342.57        250.40         7.72 o                         
   2   5   3       1191.88        967.74        26.88 o                         
   3   5   3        477.56        472.80        23.20 o                         
   4   5   3        408.97        433.61         9.88 o                         
   5   5   3        890.58       1357.74        83.87 o                         
   6   5   3          3.10         -0.77         8.33 o                         
   7   5   3        846.11       1043.76       174.16 o                         
   8   5   3       3047.24       4061.04      1087.34 o                         
   9   5   3        170.16        137.68        15.16 o                         
  10   5   3       1660.83       1568.42        29.17 o                         
  11   5   3        392.33        370.13        16.76 o                         
  12   5   3         19.80         -0.79        19.47 o                         
  13   5   3         10.49        -11.98        17.53 o                         
   0   6   3         63.66         76.35        17.22 o                         
   1   6   3       3306.48       2774.20        22.62 o                         
   2   6   3        405.32        430.84        11.94 o                         
   3   6   3        109.35        104.79         9.57 o                         
   4   6   3       2394.08       2832.92       204.54 o                         
   5   6   3       2326.47       2786.29        75.83 o                         
   6   6   3        772.34       1209.79       227.09 o                         
   7   6   3        169.52        232.22        23.67 o                         
   8   6   3         47.65          9.51        15.32 o                         
   9   6   3          0.21          2.60        38.31 o                         
  10   6   3         61.27         37.79        18.32 o                         
  11   6   3        716.76        779.87        28.01 o                         
  12   6   3         57.06         32.59        39.12 o                         
  13   6   3          7.59        -21.04        23.40 o                         
   1   7   3        147.25         83.23        10.87 o                         
   2   7   3          9.61         -7.93        10.08 o                         
   3   7   3       1392.21       1464.07        27.81 o                         
   4   7   3       1837.34       2049.19        19.11 o                         
   5   7   3         33.55         74.63        12.17 o                         
   6   7   3         56.58         38.30        13.77 o                         
   7   7   3         87.28        121.68        23.77 o                         
   8   7   3         21.43         14.79        16.72 o                         
   9   7   3        935.59       1063.03       210.56 o                         
  10   7   3         61.75         88.49        38.59 o                         
  11   7   3         56.38         33.31        20.39 o                         
  12   7   3          8.68         10.95        20.38 o                         
  13   7   3        146.54        130.68        43.84 o                         
   0   8   3       1541.46       1480.90        35.66 o                         
   1   8   3        270.18        225.57        10.62 o                         
   2   8   3         86.63         78.81        10.45 o                         
   3   8   3        354.36        344.51        15.88 o                         
   4   8   3         96.63         46.82        10.28 o                         
   5   8   3        534.29        521.62        44.37 o                         
   6   8   3          0.22        -13.83        13.83 o                         
   7   8   3        529.72        809.50       187.40 o                         
   8   8   3         26.36         52.86        12.41 o                         
   9   8   3       1105.63       1479.66       422.73 o                         
  10   8   3        380.95        635.33       186.76 o                         
  11   8   3         28.60         49.27        22.93 o                         
  12   8   3        522.60        614.58       103.63 o                         
  13   8   3         94.43         87.02        26.11 o                         
   1   9   3        235.68        200.59        13.15 o                         
   2   9   3        978.58        968.31        18.33 o                         
   3   9   3        606.23        716.05        59.67 o                         
   4   9   3       1112.97       1131.59        28.94 o                         
   5   9   3        687.52        746.68        57.28 o                         
   6   9   3         49.89         40.48        11.36 o                         
   7   9   3        126.83        177.27        18.16 o                         
   8   9   3         44.04         64.45        17.05 o                         
   9   9   3          2.03         -0.03        19.09 o                         
  10   9   3         21.14         73.71        14.77 o                         
  11   9   3         74.57        146.01        51.82 o                         
  12   9   3         21.66         55.04        27.22 o                         
  13   9   3          4.04         27.32        19.50 o                         
   0  10   3        459.11        584.67        21.85 o                         
   1  10   3        201.66        234.06        29.84 o                         
   2  10   3       2821.32       3008.82        23.68 o                         
   3  10   3        819.18       1072.86        27.40 o                         
   4  10   3        397.03        326.13        12.72 o                         
   5  10   3        402.95        328.23        20.51 o                         
   6  10   3         22.54         20.10        11.26 o                         
   7  10   3        554.54        592.63        22.35 o                         
   8  10   3         27.72         39.32        16.27 o                         
   9  10   3        823.55        881.71       108.05 o                         
  10  10   3         78.96         48.79        26.10 o                         
  11  10   3         51.11         95.28        58.84 o                         
  12  10   3          0.65         -2.21        20.94 o                         
   1  11   3       2102.50       2017.27        17.26 o                         
   2  11   3       1066.69       1072.98        83.68 o                         
   3  11   3        430.40        445.20        18.55 o                         
   4  11   3        131.99        112.37        12.04 o                         
   5  11   3          6.05         22.09        11.88 o                         
   6  11   3        172.23        184.32        13.59 o                         
   7  11   3         29.91         18.02        15.67 o                         
   8  11   3         80.23         75.72        38.80 o                         
   9  11   3        104.82         75.61        25.96 o                         
  10  11   3          5.60         27.43        13.66 o                         
  11  11   3        173.81        243.50        38.91 o                         
  12  11   3          5.31         37.08        26.13 o                         
   0  12   3        866.64        681.38        19.50 o                         
   1  12   3        256.87        243.94        12.27 o                         
   2  12   3        164.68        256.99        16.08 o                         
   3  12   3         10.64         29.97        13.73 o                         
   4  12   3          1.73         36.22        15.26 o                         
   5  12   3         26.46         17.18        10.95 o                         
   6  12   3         56.13         53.35        12.66 o                         
   7  12   3        855.71        763.88        22.97 o                         
   8  12   3          0.05        -13.01        13.01 o                         
   9  12   3          3.82          2.39        13.93 o                         
  10  12   3          1.92        -20.49        21.60 o                         
  11  12   3          0.27         17.48        19.23 o                         
  12  12   3         43.76        -18.62        58.26 o                         
   1  13   3        329.22        343.74        17.99 o                         
   2  13   3         52.10         49.81        13.96 o                         
   3  13   3        160.39        159.43        11.99 o                         
   4  13   3        720.53        687.95        25.21 o                         
   5  13   3       1143.62       1339.50       103.46 o                         
   6  13   3        290.34        278.38        20.81 o                         
   7  13   3         42.82         60.25        15.56 o                         
   8  13   3        161.87        176.74        15.68 o                         
   9  13   3          6.12         21.12        16.80 o                         
  10  13   3         65.71         50.35        16.94 o                         
  11  13   3        413.07        360.56        21.22 o                         
  12  13   3         14.71          5.61        19.72 o                         
   0  14   3         74.12         98.54        17.39 o                         
   1  14   3        452.37        402.52        24.91 o                         
   2  14   3        861.03        874.19        27.32 o                         
   3  14   3         86.00        112.04        12.90 o                         
   4  14   3       1147.87       1089.71        36.37 o                         
   5  14   3       1828.51       1673.19        56.98 o                         
   6  14   3          1.87        -20.05        20.05 o                         
   7  14   3        104.21         62.65        18.83 o                         
   8  14   3        137.57        146.52        21.66 o                         
   9  14   3          3.20         32.26        18.06 o                         
  10  14   3         17.37         17.59        18.13 o                         
  11  14   3        124.52         98.60        34.44 o                         
   1  15   3          0.09         -8.46        22.72 o                         
   2  15   3         84.86         74.59        15.83 o                         
   3  15   3        382.12        391.06        20.97 o                         
   4  15   3       1037.00       1011.72        64.71 o                         
   5  15   3         12.69        -11.08        14.13 o                         
   6  15   3        576.04        582.32        27.41 o                         
   7  15   3         26.18         42.25        16.35 o                         
   8  15   3         93.38         64.81        26.81 o                         
   9  15   3         16.03         58.11        21.03 o                         
  10  15   3          9.88         17.57        15.63 o                         
  11  15   3        240.75        167.00        23.30 o                         
   0  16   3       1517.46       2145.50       598.77 o                         
   1  16   3         23.41         17.99        13.47 o                         
   2  16   3         53.38         75.06        17.57 o                         
   3  16   3        494.50        452.77        19.14 o                         
   4  16   3        214.34        185.13        20.81 o                         
   5  16   3        939.78        896.26        30.51 o                         
   6  16   3         24.04         44.53        18.18 o                         
   7  16   3        123.19        122.42        23.59 o                         
   8  16   3         53.23         68.81        23.68 o                         
   9  16   3          0.85         21.59        21.27 o                         
  10  16   3         15.38          5.69        17.44 o                         
   1  17   3        511.39        568.86        22.39 o                         
   2  17   3        488.68        415.63        25.50 o                         
   3  17   3        107.81        105.34        21.79 o                         
   4  17   3       1065.90        952.01        23.76 o                         
   5  17   3         57.53         82.53        25.83 o                         
   6  17   3        188.91        130.25        21.34 o                         
   7  17   3        367.26        532.46        28.35 o                         
   8  17   3          2.19         -0.68        18.24 o                         
   9  17   3         31.73         37.71        16.71 o                         
  10  17   3         11.01         38.52        19.87 o                         
   0  18   3        212.90        205.92        21.40 o                         
   1  18   3        109.96        130.25        23.41 o                         
   2  18   3        149.02        207.99        32.91 o                         
   3  18   3         19.57         20.77        16.20 o                         
   4  18   3          5.64          0.33        22.88 o                         
   5  18   3         60.31         26.49        16.54 o                         
   6  18   3         45.00         16.77        17.64 o                         
   7  18   3         29.13         22.48        21.65 o                         
   8  18   3         51.81         64.45        21.25 o                         
   9  18   3         92.56         91.33        20.42 o                         
  10  18   3         21.32        -28.43        32.56 o                         
   1  19   3        234.33        412.28        73.93 o                         
   2  19   3        940.90        874.37        29.20 o                         
   3  19   3          0.71         26.41        17.95 o                         
   4  19   3        570.10        527.71        27.24 o                         
   5  19   3         46.74         44.40        20.44 o                         
   6  19   3          1.62        -17.38        17.38 o                         
   7  19   3        109.27        119.60        36.77 o                         
   8  19   3         21.38         36.02        24.93 o                         
   9  19   3          4.27         46.32        29.13 o                         
   0  20   3        645.53        667.26        94.16 o                         
   1  20   3       1022.22        988.78        30.41 o                         
   2  20   3         13.80        -35.92        35.92 o                         
   3  20   3        361.54        352.70        19.84 o                         
   4  20   3        684.64        712.47        33.26 o                         
   5  20   3         31.95         31.13        21.34 o                         
   6  20   3          0.11        -12.37        25.57 o                         
   7  20   3          3.99        -10.34        19.03 o                         
   8  20   3          9.40         18.93        24.46 o                         
   1  21   3          2.61        -25.87        25.87 o                         
   2  21   3        263.47        326.58        22.89 o                         
   3  21   3         56.47         62.39        22.78 o                         
   4  21   3          2.40         21.07        18.68 o                         
   5  21   3          0.43         -1.83        22.93 o                         
   6  21   3         96.77        150.15        20.70 o                         
   7  21   3        133.13        245.58        25.65 o                         
   8  21   3        134.86        175.05        51.26 o                         
   0  22   3        513.07        548.25        49.09 o                         
   1  22   3        179.40        204.64        26.82 o                         
   2  22   3         37.32          1.02        18.78 o                         
   3  22   3         42.46         32.39        18.27 o                         
   4  22   3         48.11         20.28        20.73 o                         
   5  22   3        332.42        307.15        29.37 o                         
   6  22   3          2.25        -10.71        29.89 o                         
   7  22   3        141.18        123.89        29.61 o                         
   1  23   3         15.84         16.49        19.45 o                         
   2  23   3          0.15         -3.18        25.76 o                         
   3  23   3         79.92        126.29        22.40 o                         
   4  23   3         62.78         51.58        32.84 o                         
   5  23   3         50.99         40.96        29.39 o                         
   6  23   3         60.57         35.29        27.22 o                         
   0  24   3          1.07          4.07        26.42 o                         
   1  24   3          1.19        -24.10        24.10 o                         
   2  24   3         18.72         -2.49        20.71 o                         
   3  24   3        277.09        251.24        31.69 o                         
   4  24   3        211.96        172.15        31.93 o                         
   5  24   3         52.78         86.68        25.04 o                         
   1  25   3         90.06         95.07        28.36 o                         
   2  25   3          4.95         -9.67        38.22 o                         
   3  25   3         14.37         38.27        27.55 o                         
   1   0   4        305.29        337.53        43.19 o                         
   2   0   4       3700.24       3360.24        32.69 o                         
   3   0   4      16013.17      16505.26       836.41 o                         
   4   0   4         96.51        100.72         7.23 o                         
   5   0   4       2973.14       3655.07       166.87 o                         
   6   0   4          8.82         16.73         9.80 o                         
   7   0   4         17.34         -0.50         8.90 o                         
   8   0   4        184.03        125.73        50.88 o                         
   9   0   4         16.30         90.73        12.58 o                         
  10   0   4          6.40          1.34        32.35 o                         
  11   0   4       1530.84       1480.86        52.99 o                         
  12   0   4        842.98        758.81        25.84 o                         
  13   0   4          9.81         -8.05        33.85 o                         
   1   1   4       1920.54       2216.88        35.66 o                         
   2   1   4       2737.49       2494.87        76.32 o                         
   3   1   4      10776.33      10586.84       276.50 o                         
   4   1   4        458.26        378.10        23.41 o                         
   5   1   4       6265.05       6443.81        68.57 o                         
   6   1   4       1334.98       1385.77        20.37 o                         
   7   1   4          2.49         15.28         9.30 o                         
   8   1   4        100.67        102.66         8.19 o                         
   9   1   4        198.16        195.68        10.18 o                         
  10   1   4         16.90          2.65        15.92 o                         
  11   1   4         65.67         49.84        15.09 o                         
  12   1   4         40.05         19.46        15.22 o                         
  13   1   4         41.92         28.40        17.98 o                         
   0   2   4      28853.79      27126.84      3089.33 o                         
   1   2   4      23327.06      23462.18       392.57 o                         
   2   2   4       5110.89       4497.51        30.97 o                         
   3   2   4         12.51         28.22         3.86 o                         
   4   2   4       1814.61       1967.12       128.44 o                         
   5   2   4         42.42         16.72         7.36 o                         
   6   2   4        542.12        586.84        47.27 o                         
   7   2   4        447.80        463.19        13.63 o                         
   8   2   4         67.47         93.08         9.36 o                         
   9   2   4        145.08        148.76        13.56 o                         
  10   2   4          8.93        -13.60        13.60 o                         
  11   2   4        276.26        318.18        15.63 o                         
  12   2   4        346.65        350.48        20.31 o                         
  13   2   4         19.51         17.77        16.16 o                         
   1   3   4      19895.15      17353.11       293.74 o                         
   2   3   4      14931.20      13711.27        32.87 o                         
   3   3   4        146.61        175.88        10.56 o                         
   4   3   4        264.88        320.33         8.73 o                         
   5   3   4       3717.53       3997.06       150.68 o                         
   6   3   4        189.20        189.95        11.09 o                         
   7   3   4        159.74        157.41        18.91 o                         
   8   3   4        278.02        251.01        13.44 o                         
   9   3   4         21.15         -8.91        10.53 o                         
  10   3   4       1743.96       1751.01        23.26 o                         
  11   3   4         43.59         74.59        13.16 o                         
  12   3   4          2.18         -9.70        13.63 o                         
  13   3   4          1.43        -15.63        15.63 o                         
   0   4   4        143.37        189.34         8.19 o                         
   1   4   4        214.27        185.60         9.37 o                         
   2   4   4       7655.86       7140.77        52.12 o                         
   3   4   4        286.89        185.87         7.46 o                         
   4   4   4       2039.48       2174.79        18.74 o                         
   5   4   4        753.39        681.66        13.77 o                         
   6   4   4        404.11        438.94        13.91 o                         
   7   4   4         39.00         52.43        14.79 o                         
   8   4   4       1424.62       1457.48        23.76 o                         
   9   4   4        218.16        236.71        14.31 o                         
  10   4   4         27.08         -4.10        12.02 o                         
  11   4   4        143.84        147.83        21.32 o                         
  12   4   4         99.67         91.21        22.86 o                         
  13   4   4         12.98        -20.29        20.29 o                         
   1   5   4        506.05        479.75        10.40 o                         
   2   5   4         64.40         60.77         8.03 o                         
   3   5   4         25.06         31.54         7.74 o                         
   4   5   4       2658.89       2596.44        21.02 o                         
   5   5   4        622.19        750.34        24.12 o                         
   6   5   4       3761.68       4169.82       208.74 o                         
   7   5   4        443.94        736.89       119.61 o                         
   8   5   4        305.57        403.70        47.59 o                         
   9   5   4         51.42         27.16        12.95 o                         
  10   5   4         52.59         51.03        25.08 o                         
  11   5   4          1.89         -6.36        12.25 o                         
  12   5   4         36.57         12.00        14.18 o                         
  13   5   4         38.58         29.44        16.93 o                         
   0   6   4       2485.50       2209.18        19.35 o                         
   1   6   4        256.89        275.78        15.17 o                         
   2   6   4       2490.91       2220.08        18.44 o                         
   3   6   4       8553.80       8746.70       292.01 o                         
   4   6   4       1420.15       1399.27        39.33 o                         
   5   6   4        149.45        160.97         8.79 o                         
   6   6   4        306.98        350.83        14.71 o                         
   7   6   4        116.42        161.56        17.10 o                         
   8   6   4         31.84         15.95        12.23 o                         
   9   6   4         41.62         49.44        15.38 o                         
  10   6   4        853.41        899.76        23.91 o                         
  11   6   4         18.43        -11.28        16.16 o                         
  12   6   4         54.82         48.97        15.93 o                         
  13   6   4          0.49        -20.89        20.89 o                         
   1   7   4        503.24        429.56        13.04 o                         
   2   7   4       2253.34       1880.32        31.21 o                         
   3   7   4       1046.13       1071.85        14.49 o                         
   4   7   4       3566.52       4018.88        42.85 o                         
   5   7   4          2.70          4.30         9.09 o                         
   6   7   4        206.78        191.63        11.09 o                         
   7   7   4          5.02         19.77        15.68 o                         
   8   7   4       5379.75       6611.53      1027.78 o                         
   9   7   4        656.48        724.82       164.88 o                         
  10   7   4        118.30        141.32        80.54 o                         
  11   7   4        248.97        225.17        15.70 o                         
  12   7   4         17.98         27.48        20.94 o                         
  13   7   4         59.48         57.07        18.76 o                         
   0   8   4       2909.48       2817.59       286.53 o                         
   1   8   4       1437.65       1337.02        18.81 o                         
   2   8   4       1613.34       1444.55        15.60 o                         
   3   8   4         27.95         18.63        12.05 o                         
   4   8   4       2703.91       2762.57       121.73 o                         
   5   8   4       4317.06       4605.89       182.50 o                         
   6   8   4         51.30         66.00        10.51 o                         
   7   8   4         23.44         52.04        15.62 o                         
   8   8   4        304.99        250.25        34.81 o                         
   9   8   4        724.23       1135.09       279.57 o                         
  10   8   4        628.15       1012.23       253.94 o                         
  11   8   4          4.61        -16.34        16.34 o                         
  12   8   4         53.39         79.12        20.39 o                         
  13   8   4         95.08         77.26        18.70 o                         
   1   9   4        705.12        652.54        23.35 o                         
   2   9   4         62.03         61.55         7.89 o                         
   3   9   4        329.33        396.64        15.79 o                         
   4   9   4        437.78        342.43        12.21 o                         
   5   9   4        359.64        303.03        12.48 o                         
   6   9   4         36.44         57.28        12.13 o                         
   7   9   4       2373.35       2454.94        30.45 o                         
   8   9   4        101.13        116.25        15.61 o                         
   9   9   4        988.66       1096.88        90.27 o                         
  10   9   4          4.90         -0.62        15.29 o                         
  11   9   4         37.14         64.38        22.75 o                         
  12   9   4          0.07        -18.05        18.05 o                         
   0  10   4         55.54         51.60        17.76 o                         
   1  10   4          2.59        -11.72        11.72 o                         
   2  10   4        643.63        688.49        18.74 o                         
   3  10   4       2851.72       2995.29        62.34 o                         
   4  10   4        216.11        211.26        14.09 o                         
   5  10   4         34.10         57.25        11.56 o                         
   6  10   4        955.57       1009.30        20.77 o                         
   7  10   4         17.03          0.53        12.07 o                         
   8  10   4        393.30        425.65        16.95 o                         
   9  10   4        279.10        322.06        20.45 o                         
  10  10   4        357.15        444.16        43.13 o                         
  11  10   4        117.94        210.58        89.23 o                         
  12  10   4         23.64         17.92        20.97 o                         
   1  11   4        147.70        132.28        20.45 o                         
   2  11   4       2109.49       2270.27        27.36 o                         
   3  11   4          0.01         -5.35        14.32 o                         
   4  11   4        581.28        529.22        29.39 o                         
   5  11   4         57.90         80.76        13.75 o                         
   6  11   4         81.62         77.08        17.06 o                         
   7  11   4         50.49         32.53        13.76 o                         
   8  11   4        105.98        112.18        14.75 o                         
   9  11   4        962.84        938.65        31.14 o                         
  10  11   4        124.83        135.25        18.16 o                         
  11  11   4          1.11         -1.29        17.66 o                         
  12  11   4         81.70        139.62        32.29 o                         
   0  12   4       1349.07       1644.86        38.71 o                         
   1  12   4         59.67         78.85        13.85 o                         
   2  12   4        256.16        261.08        16.64 o                         
   3  12   4         25.33         50.44        11.30 o                         
   4  12   4        131.24        173.29        15.95 o                         
   5  12   4       1517.40       1559.54        27.77 o                         
   6  12   4         25.78         20.59        21.58 o                         
   7  12   4          0.65        -14.91        14.91 o                         
   8  12   4         85.95        113.36        17.41 o                         
   9  12   4        410.32        366.76        22.81 o                         
  10  12   4         13.56         42.41        32.50 o                         
  11  12   4        145.44        203.99        23.43 o                         
  12  12   4         39.39        128.07        44.22 o                         
   1  13   4       1372.68       1365.56        46.63 o                         
   2  13   4         89.32        103.33        15.14 o                         
   3  13   4       1191.90       1198.80        23.39 o                         
   4  13   4        297.83        327.71        18.01 o                         
   5  13   4        484.05        456.39        22.44 o                         
   6  13   4       1355.07       1367.68        22.60 o                         
   7  13   4       1017.36       1122.79        47.31 o                         
   8  13   4        122.73        144.48        43.24 o                         
   9  13   4          2.89          8.27        21.20 o                         
  10  13   4          6.10        -12.11        24.41 o                         
  11  13   4          0.05         14.80        17.05 o                         
   0  14   4        210.48        199.47        15.67 o                         
   1  14   4        440.54        461.38        23.00 o                         
   2  14   4         45.30          0.16        15.69 o                         
   3  14   4          2.79         19.46        10.22 o                         
   4  14   4        500.29        481.17        38.22 o                         
   5  14   4        206.11        230.60        19.58 o                         
   6  14   4        309.32        376.99        22.52 o                         
   7  14   4         26.03         43.64        17.15 o                         
   8  14   4        919.92        837.69        29.09 o                         
   9  14   4          4.65        -17.97        20.08 o                         
  10  14   4          1.29         -6.30        15.95 o                         
  11  14   4        118.18         95.45        18.55 o                         
   1  15   4          1.42        -19.92        19.92 o                         
   2  15   4         33.88         20.02        22.86 o                         
   3  15   4       2140.85       1966.72        81.31 o                         
   4  15   4         67.21         47.92        21.16 o                         
   5  15   4         21.66         26.18        16.13 o                         
   6  15   4        430.94        392.62        24.25 o                         
   7  15   4        684.67        654.40        23.01 o                         
   8  15   4         21.81          7.42        20.80 o                         
   9  15   4        181.71        192.77        25.56 o                         
  10  15   4        189.28        165.60        19.29 o                         
  11  15   4         72.36         69.30        23.83 o                         
   0  16   4       4384.42       4531.62        45.54 o                         
   1  16   4         81.98        102.13        15.04 o                         
   2  16   4         38.02         46.31        18.48 o                         
   3  16   4        969.10        974.05        24.72 o                         
   4  16   4        135.32        129.11        22.28 o                         
   5  16   4         45.24        -18.20        18.20 o                         
   6  16   4         76.04        113.06        19.82 o                         
   7  16   4        128.31        171.72        31.59 o                         
   8  16   4         12.18          2.88        28.70 o                         
   9  16   4        121.18        118.57        20.63 o                         
  10  16   4          0.00         12.00        20.86 o                         
   1  17   4        134.96        149.59        26.87 o                         
   2  17   4        339.29        346.26        21.03 o                         
   3  17   4       1814.80       1774.79        43.00 o                         
   4  17   4        312.20        247.45        23.40 o                         
   5  17   4        117.11        162.86        21.90 o                         
   6  17   4        143.39        173.48        19.93 o                         
   7  17   4         86.71         57.93        22.82 o                         
   8  17   4        102.89         50.77        22.04 o                         
   9  17   4         30.11         71.43        20.71 o                         
  10  17   4         11.42         20.71        17.77 o                         
   0  18   4        121.52        158.54        22.59 o                         
   1  18   4        289.84        274.81        23.95 o                         
   2  18   4       1082.15       1048.70        29.76 o                         
   3  18   4         27.78         73.93        20.12 o                         
   4  18   4          6.72        -17.80        17.80 o                         
   5  18   4         72.75         68.31        20.04 o                         
   6  18   4         90.55         56.68        16.78 o                         
   7  18   4          0.01         21.78        18.00 o                         
   8  18   4         15.28        -23.36        23.36 o                         
   9  18   4         18.87         -0.33        24.55 o                         
   1  19   4         20.16         38.68        22.48 o                         
   2  19   4          8.94         -1.40        48.98 o                         
   3  19   4          9.20         35.94        18.22 o                         
   4  19   4        301.44        252.25        23.57 o                         
   5  19   4        571.23        526.65        28.93 o                         
   6  19   4          0.52          3.55        21.29 o                         
   7  19   4          0.18         -0.43        22.01 o                         
   8  19   4        172.82        226.38        29.49 o                         
   9  19   4          0.05        -20.80        20.80 o                         
   0  20   4        220.96        205.88        26.24 o                         
   1  20   4        204.50        266.36        58.26 o                         
   2  20   4        416.61        498.37        19.21 o                         
   3  20   4          0.01         11.03        20.59 o                         
   4  20   4         47.57         58.34        29.58 o                         
   5  20   4         31.03         34.14        20.45 o                         
   6  20   4          0.37        -20.72        20.72 o                         
   7  20   4         13.22         -1.40        18.37 o                         
   8  20   4          0.01        -17.13        23.32 o                         
   1  21   4          9.44         -6.47        23.18 o                         
   2  21   4         93.29        102.39        16.25 o                         
   3  21   4        103.13         79.95        21.34 o                         
   4  21   4         52.54         16.07        25.01 o                         
   5  21   4        158.76        153.15        24.70 o                         
   6  21   4          8.64        -18.80        18.80 o                         
   7  21   4        276.65        387.74        24.97 o                         
   0  22   4        348.91        330.61        36.90 o                         
   1  22   4         34.66          0.98        25.31 o                         
   2  22   4        232.37        252.62        21.10 o                         
   3  22   4          4.53         14.22        22.25 o                         
   4  22   4         18.22        -27.62        37.58 o                         
   5  22   4         41.44         20.08        28.84 o                         
   6  22   4         11.07        101.60        31.51 o                         
   7  22   4        163.42        185.97        23.93 o                         
   1  23   4        146.59        235.71        24.01 o                         
   2  23   4          0.37        -19.54        19.54 o                         
   3  23   4         67.87         48.13        19.48 o                         
   4  23   4        100.71         68.85        22.36 o                         
   5  23   4          8.29         19.39        21.12 o                         
   6  23   4         37.25         55.89        32.00 o                         
   0  24   4        699.21        758.69        38.67 o                         
   1  24   4        210.48        175.68        24.74 o                         
   2  24   4         66.92         89.34        28.81 o                         
   3  24   4          1.02        -13.56        17.75 o                         
   4  24   4          0.00         25.37        24.95 o                         
   1  25   4         28.00          4.06        19.53 o                         
   2  25   4          2.97        -18.27        23.86 o                         
   3  25   4         10.59         -6.85        19.55 o                         
   1   1   5          1.21         15.50         4.15 o                         
   2   1   5       6074.40       5329.69       127.41 o                         
   3   1   5       8062.94       8105.52       264.30 o                         
   4   1   5       3416.60       3833.11        76.00 o                         
   5   1   5        153.21        180.91         6.34 o                         
   6   1   5         25.38         37.90        17.16 o                         
   7   1   5        867.06        969.96        13.35 o                         
   8   1   5          5.61          8.43         8.63 o                         
   9   1   5          6.73          8.09         9.09 o                         
  10   1   5         80.88         81.76        15.98 o                         
  11   1   5        265.54        259.29        14.28 o                         
  12   1   5        109.02        123.53        20.92 o                         
  13   1   5        182.97        231.18        24.67 o                         
   0   2   5       9279.36       6909.56       383.33 o                         
   1   2   5        766.18        824.84        19.25 o                         
   2   2   5       1818.68       1721.25        34.00 o                         
   3   2   5        295.90        239.18         6.05 o                         
   4   2   5         60.76         71.06         8.12 o                         
   5   2   5         43.10         34.80         8.30 o                         
   6   2   5        274.98        226.95         8.59 o                         
   7   2   5          9.42          6.08         7.65 o                         
   8   2   5       1320.64       1375.23        37.07 o                         
   9   2   5        166.15        114.70        18.90 o                         
  10   2   5       1196.59       1162.59        22.87 o                         
  11   2   5          1.67        -11.12        11.12 o                         
  12   2   5         19.67         49.08        17.96 o                         
  13   2   5         17.74         12.59        21.78 o                         
   1   3   5        862.68        821.36        12.16 o                         
   2   3   5        877.15        917.61        22.95 o                         
   3   3   5        634.03        615.61        14.61 o                         
   4   3   5       4713.57       4931.78       344.77 o                         
   5   3   5         93.02         92.85         6.50 o                         
   6   3   5        572.09        639.62        78.41 o                         
   7   3   5        195.95        209.61        12.42 o                         
   8   3   5       1456.52       1540.60        34.47 o                         
   9   3   5         29.18         28.12         8.74 o                         
  10   3   5          0.19          5.23        10.22 o                         
  11   3   5        402.08        410.45        19.72 o                         
  12   3   5         50.49         68.28        13.42 o                         
  13   3   5        254.18        241.12        24.79 o                         
   0   4   5       3975.83       3401.93       154.96 o                         
   1   4   5       6036.27       5627.47       196.13 o                         
   2   4   5      12680.77      12448.50        35.26 o                         
   3   4   5       1207.63       1237.09        12.75 o                         
   4   4   5        188.93        183.36        21.90 o                         
   5   4   5        437.34        544.04        27.55 o                         
   6   4   5         50.47         60.65         7.49 o                         
   7   4   5        734.68        688.86        37.13 o                         
   8   4   5       3479.98       3531.71        42.62 o                         
   9   4   5         15.28         26.88         9.55 o                         
  10   4   5          9.16          6.56        15.76 o                         
  11   4   5         23.00          3.37        16.35 o                         
  12   4   5         80.06         67.50        22.62 o                         
  13   4   5        485.45        507.66        23.94 o                         
   1   5   5         58.48         33.52        10.14 o                         
   2   5   5       5984.68       5421.14       124.68 o                         
   3   5   5        565.66        548.35         7.48 o                         
   4   5   5       2612.82       2451.13        20.71 o                         
   5   5   5        184.86        218.63        10.96 o                         
   6   5   5       1046.22        985.70        50.47 o                         
   7   5   5         51.05         37.62        11.54 o                         
   8   5   5        153.86        223.31        24.37 o                         
   9   5   5        699.97        685.81        19.92 o                         
  10   5   5         64.12         58.19        18.07 o                         
  11   5   5         90.34         85.52        16.50 o                         
  12   5   5          3.26          9.78        15.04 o                         
  13   5   5          9.67         -0.20        18.74 o                         
   0   6   5         50.46         59.91        10.56 o                         
   1   6   5          0.00          0.78         8.04 o                         
   2   6   5        392.99        368.21        12.10 o                         
   3   6   5       2890.90       2878.67        28.52 o                         
   4   6   5         16.95         32.89         9.21 o                         
   5   6   5        416.91        604.97        15.81 o                         
   6   6   5       1669.01       1617.38       122.01 o                         
   7   6   5       1086.64       1267.89        20.02 o                         
   8   6   5         48.80         35.22        14.80 o                         
   9   6   5        267.14        275.84        55.68 o                         
  10   6   5         91.60         70.81        16.83 o                         
  11   6   5        309.21        320.89        19.47 o                         
  12   6   5          1.20         32.90        23.71 o                         
  13   6   5          6.18         21.15        16.59 o                         
   1   7   5        231.19        194.09        19.40 o                         
   2   7   5         80.77         95.88         8.17 o                         
   3   7   5        315.49        350.46        15.54 o                         
   4   7   5       1018.76       1029.81        16.52 o                         
   5   7   5         35.26          8.21        13.34 o                         
   6   7   5       2572.58       2424.39        65.35 o                         
   7   7   5        930.24        859.36        32.46 o                         
   8   7   5          2.36          2.01         9.51 o                         
   9   7   5         41.08          9.80        16.48 o                         
  10   7   5        794.36        956.76       163.90 o                         
  11   7   5          5.76          5.79        15.76 o                         
  12   7   5         46.93         28.89        15.95 o                         
  13   7   5          3.63        -13.34        24.37 o                         
   0   8   5       5413.12       5761.42       298.18 o                         
   1   8   5       1371.25       1582.73        21.20 o                         
   2   8   5       1181.74       1122.83        13.55 o                         
   3   8   5         41.04         25.26         9.87 o                         
   4   8   5        604.03        545.99        14.85 o                         
   5   8   5        193.70        168.81        21.32 o                         
   6   8   5        338.48        372.88        16.86 o                         
   7   8   5        221.29        249.38        21.84 o                         
   8   8   5        425.91        642.54        86.65 o                         
   9   8   5        217.00        291.82        37.41 o                         
  10   8   5          8.82         44.23        40.19 o                         
  11   8   5         39.17         61.61        13.56 o                         
  12   8   5         35.63         28.28        23.00 o                         
   1   9   5        214.11        202.59         9.60 o                         
   2   9   5         39.69         12.54        13.30 o                         
   3   9   5       1639.37       1704.63        18.31 o                         
   4   9   5        935.62        788.17        20.19 o                         
   5   9   5        172.99        186.99        10.04 o                         
   6   9   5        224.69        231.72        15.62 o                         
   7   9   5         14.43         10.47        18.52 o                         
   8   9   5       2236.11       2188.86        77.13 o                         
   9   9   5         92.17         90.76        13.57 o                         
  10   9   5         42.28         55.47        20.72 o                         
  11   9   5          6.48          4.34        19.21 o                         
  12   9   5        126.81         98.46        27.70 o                         
   0  10   5       2038.04       2231.57        25.62 o                         
   1  10   5          1.34         -9.83         9.83 o                         
   2  10   5        252.45        242.22        14.76 o                         
   3  10   5         15.60          4.60        10.67 o                         
   4  10   5          5.12         -2.32        15.52 o                         
   5  10   5          1.93         14.19        16.07 o                         
   6  10   5       1405.72       1297.71        48.15 o                         
   7  10   5        230.31        242.54        16.26 o                         
   8  10   5       1309.38       1380.73        24.55 o                         
   9  10   5          0.85         11.43        13.81 o                         
  10  10   5        700.01        739.52       108.35 o                         
  11  10   5          4.68         28.66        21.83 o                         
  12  10   5          2.89         19.58        34.19 o                         
   1  11   5         95.57        143.71        15.62 o                         
   2  11   5        190.36        179.13        11.94 o                         
   3  11   5        174.64        195.59        11.74 o                         
   4  11   5          1.40          6.03        11.07 o                         
   5  11   5         43.17         79.55        18.53 o                         
   6  11   5          4.72         -8.47        12.35 o                         
   7  11   5         27.78         27.64        18.48 o                         
   8  11   5        783.95        793.06        24.22 o                         
   9  11   5         40.41         34.90        19.43 o                         
  10  11   5         50.20         52.84        18.37 o                         
  11  11   5         70.33         58.82        18.59 o                         
  12  11   5        307.04        307.80        31.14 o                         
   0  12   5       1357.89       1323.08        32.52 o                         
   1  12   5          0.01        -11.12        11.12 o                         
   2  12   5        299.83        262.29        18.08 o                         
   3  12   5        853.57        886.61        28.83 o                         
   4  12   5          9.34         12.48        12.33 o                         
   5  12   5          7.99         24.89        13.66 o                         
   6  12   5        969.09        959.62        22.80 o                         
   7  12   5         76.61         49.81        15.01 o                         
   8  12   5         36.09         30.82        19.76 o                         
   9  12   5        111.43         67.76        25.57 o                         
  10  12   5         95.38         33.28        14.78 o                         
  11  12   5         22.74         37.50        23.58 o                         
  12  12   5         85.03         91.95        23.17 o                         
   1  13   5         37.10         29.65        13.27 o                         
   2  13   5          0.17         -9.44        21.52 o                         
   3  13   5          0.42         20.88        18.96 o                         
   4  13   5         12.87        -12.21        13.43 o                         
   5  13   5         16.06         36.51        13.64 o                         
   6  13   5        363.47        237.89        21.88 o                         
   7  13   5          0.17        -12.41        16.63 o                         
   8  13   5         69.01         99.83        17.61 o                         
   9  13   5        167.85        154.10        16.95 o                         
  10  13   5         19.94         21.45        17.91 o                         
  11  13   5          7.98        -20.30        20.30 o                         
   0  14   5        450.06        393.67        31.09 o                         
   1  14   5        245.98        250.61        15.97 o                         
   2  14   5         15.35         -8.00        14.79 o                         
   3  14   5         96.78         80.94        13.45 o                         
   4  14   5         53.43        -10.08        15.57 o                         
   5  14   5        696.89        537.38        23.59 o                         
   6  14   5       2477.06       2307.41        39.18 o                         
   7  14   5        434.82        466.32        23.87 o                         
   8  14   5         58.77         83.41        16.21 o                         
   9  14   5         15.70         21.20        23.52 o                         
  10  14   5         49.53         56.31        16.53 o                         
  11  14   5          5.52        -14.73        17.04 o                         
   1  15   5         20.91         39.33        12.78 o                         
   2  15   5        741.56        783.93        25.27 o                         
   3  15   5         53.50         20.11        13.38 o                         
   4  15   5        128.49        182.40        21.58 o                         
   5  15   5         32.36         37.35        17.67 o                         
   6  15   5        296.08        312.04        25.02 o                         
   7  15   5          6.18         -9.55        19.25 o                         
   8  15   5          2.21        -19.70        29.30 o                         
   9  15   5         38.37         48.97        15.98 o                         
  10  15   5         15.05         16.82        16.77 o                         
  11  15   5         47.14         29.29        22.32 o                         
   0  16   5         56.82         79.73        32.48 o                         
   1  16   5         54.56         23.55        20.35 o                         
   2  16   5       4792.59       4779.71        39.55 o                         
   3  16   5       2415.09       2374.71        37.62 o                         
   4  16   5         24.37          0.48        16.85 o                         
   5  16   5        355.25        347.73        27.74 o                         
   6  16   5         28.27         -0.31        16.06 o                         
   7  16   5          1.78         18.64        17.15 o                         
   8  16   5        394.40        425.90        23.31 o                         
   9  16   5         18.59         40.36        23.33 o                         
  10  16   5          1.63        -12.02        21.90 o                         
   1  17   5       1060.30       1031.85        23.14 o                         
   2  17   5          0.00        -12.57        15.35 o                         
   3  17   5        669.22        622.89        21.26 o                         
   4  17   5        262.20        220.85        18.51 o                         
   5  17   5         52.78         29.64        21.31 o                         
   6  17   5        157.71        202.31        18.83 o                         
   7  17   5         57.03         29.55        22.59 o                         
   8  17   5         44.61         -9.14        23.56 o                         
   9  17   5        242.26        276.67        27.97 o                         
  10  17   5        224.67        186.35        31.29 o                         
   0  18   5       2440.23       2571.97        87.35 o                         
   1  18   5        813.53        785.25        32.57 o                         
   2  18   5         64.66         -1.67        20.07 o                         
   3  18   5         88.01         77.67        18.06 o                         
   4  18   5        545.97        536.30        37.90 o                         
   5  18   5         54.02        105.67        18.64 o                         
   6  18   5         25.71         29.16        18.83 o                         
   7  18   5          0.53          5.03        24.09 o                         
   8  18   5         77.53         92.67        22.11 o                         
   9  18   5        108.43         71.43        28.58 o                         
   1  19   5         90.07        113.37        19.30 o                         
   2  19   5         34.61         23.55        15.16 o                         
   3  19   5        102.80        110.03        25.78 o                         
   4  19   5         56.19         40.30        15.23 o                         
   5  19   5        109.20        106.48        18.48 o                         
   6  19   5          4.41         -3.47        18.08 o                         
   7  19   5        138.78        209.58        29.53 o                         
   8  19   5          1.03         13.41        17.24 o                         
   9  19   5         36.97          4.22        22.52 o                         
   0  20   5       1134.65       1248.06       134.58 o                         
   1  20   5          1.88         27.18        20.64 o                         
   2  20   5          0.92         11.63        19.08 o                         
   3  20   5         54.61         40.05        20.57 o                         
   4  20   5         13.41         64.96        22.72 o                         
   5  20   5         29.46         43.16        18.97 o                         
   6  20   5         12.84         15.23        17.04 o                         
   7  20   5         15.98          6.10        18.84 o                         
   8  20   5         67.45         76.91        18.57 o                         
   1  21   5         19.88         -5.33        18.27 o                         
   2  21   5         40.26         63.70        38.03 o                         
   3  21   5         50.65         35.66        22.50 o                         
   4  21   5         18.87         26.60        21.41 o                         
   5  21   5         26.94        -15.74        18.37 o                         
   6  21   5         60.63         48.14        20.44 o                         
   7  21   5          7.87        -28.62        28.62 o                         
   0  22   5        673.84        662.45       143.76 o                         
   1  22   5          0.16        -18.88        18.88 o                         
   2  22   5        118.21        126.93        21.32 o                         
   3  22   5          0.56          2.30        17.18 o                         
   4  22   5         19.17         14.42        18.84 o                         
   5  22   5          0.52         -2.67        24.45 o                         
   6  22   5         40.87         23.60        27.10 o                         
   1  23   5         75.29         84.80        22.96 o                         
   2  23   5         40.78         36.89        19.78 o                         
   3  23   5          9.98         15.25        18.61 o                         
   4  23   5          9.35         -5.22        20.85 o                         
   5  23   5         46.65         76.25        27.27 o                         
   0  24   5         91.61         38.92        32.18 o                         
   1  24   5        134.78        156.81        31.17 o                         
   2  24   5         10.63          7.09        27.52 o                         
   3  24   5        122.77        135.31        22.71 o                         
   4  24   5        160.60        177.31        48.32 o                         
   1  25   5          0.94        -27.55        27.55 o                         
   2  25   5        208.75        186.07        57.45 o                         
   1   0   6        488.06        608.46        10.73 o                         
   2   0   6      19629.54      20283.81        79.05 o                         
   3   0   6       4665.74       4834.24        43.84 o                         
   4   0   6       2711.05       3170.28        50.58 o                         
   5   0   6        169.07        127.21        12.48 o                         
   6   0   6          0.73         39.53        14.28 o                         
   7   0   6         30.13         51.68         9.96 o                         
   8   0   6        144.18        133.52        40.12 o                         
   9   0   6       1000.40       1028.40        20.10 o                         
  10   0   6         64.47        103.39        12.51 o                         
  11   0   6        376.12        368.70        17.13 o                         
  12   0   6        141.17        170.80        18.64 o                         
  13   0   6        154.41        158.08        22.97 o                         
   1   1   6        217.29        164.90         9.05 o                         
   2   1   6       1062.52        965.23        20.62 o                         
   3   1   6        602.11        625.99        56.04 o                         
   4   1   6       6368.59       6971.16       137.25 o                         
   5   1   6        889.58        911.60        11.65 o                         
   6   1   6        837.59        868.68        28.06 o                         
   7   1   6         25.19         56.89        11.95 o                         
   8   1   6       1258.65       1323.60        21.13 o                         
   9   1   6         16.67         -4.88        11.89 o                         
  10   1   6        645.34        568.54        16.88 o                         
  11   1   6         54.94         51.99        12.65 o                         
  12   1   6        119.65        129.71        22.39 o                         
  13   1   6          6.87        -14.97        14.97 o                         
   0   2   6      12168.24      11657.55       654.73 o                         
   1   2   6          0.33         -6.44         6.44 o                         
   2   2   6        421.20        318.56         6.45 o                         
   3   2   6       3188.91       2747.32        20.04 o                         
   4   2   6      13601.32      13228.98        32.10 o                         
   5   2   6       1096.79       1096.41        32.35 o                         
   6   2   6          8.88         10.03         6.51 o                         
   7   2   6        568.55        584.29        13.82 o                         
   8   2   6         93.19        129.34        10.54 o                         
   9   2   6        227.21        183.27        22.77 o                         
  10   2   6         17.83         31.40        10.02 o                         
  11   2   6        757.10        620.06        29.60 o                         
  12   2   6        182.28        215.31        30.11 o                         
  13   2   6         34.67         54.34        18.65 o                         
   1   3   6        621.61        685.41        30.54 o                         
   2   3   6         53.22         70.52         5.17 o                         
   3   3   6          2.27         14.51         3.90 o                         
   4   3   6         50.59         72.13         7.88 o                         
   5   3   6        704.82        659.95        12.21 o                         
   6   3   6       1430.39       1628.67        95.35 o                         
   7   3   6         24.50         40.95         8.31 o                         
   8   3   6         11.40          2.08        12.10 o                         
   9   3   6        151.51        149.68        20.00 o                         
  10   3   6       2484.11       2448.79        24.49 o                         
  11   3   6        143.74        134.05        17.73 o                         
  12   3   6         44.55         38.24        14.99 o                         
  13   3   6        270.74        267.73        25.60 o                         
   0   4   6       3274.93       3344.90        20.40 o                         
   1   4   6       1447.25       1426.87        43.24 o                         
   2   4   6         17.77          9.89         4.78 o                         
   3   4   6       8991.96       9212.76       338.30 o                         
   4   4   6       1337.79       1566.56        55.65 o                         
   5   4   6        125.55        149.32         9.17 o                         
   6   4   6        978.38        979.53        34.63 o                         
   7   4   6        277.40        327.62        89.10 o                         
   8   4   6        205.12        205.66        17.09 o                         
   9   4   6        174.02        148.65        11.91 o                         
  10   4   6        167.11        172.55        16.95 o                         
  11   4   6          0.58         -1.35        12.88 o                         
  12   4   6         64.99         72.77        16.03 o                         
  13   4   6         43.01         87.31        16.40 o                         
   1   5   6       2718.92       2665.43        92.24 o                         
   2   5   6       2962.07       2594.20        62.53 o                         
   3   5   6        112.65         55.05        11.92 o                         
   4   5   6          4.38         -8.12         8.12 o                         
   5   5   6        107.69         99.11         8.85 o                         
   6   5   6        815.42        832.69        20.44 o                         
   7   5   6        305.05        311.21        28.73 o                         
   8   5   6        123.96        102.39        16.20 o                         
   9   5   6          0.01        -10.12        10.12 o                         
  10   5   6        341.56        353.48        19.94 o                         
  11   5   6        187.35        194.44        27.57 o                         
  12   5   6        177.70        195.14        15.75 o                         
  13   5   6          7.90         10.08        17.88 o                         
   0   6   6       5891.16       5060.98       503.74 o                         
   1   6   6        107.21         84.67         9.42 o                         
   2   6   6       7544.91       7668.87       282.13 o                         
   3   6   6       1243.15       1338.41        15.06 o                         
   4   6   6       1854.91       1761.70        23.93 o                         
   5   6   6       1983.80       2156.72        60.84 o                         
   6   6   6        259.62        252.91        19.91 o                         
   7   6   6        377.18        344.20        11.13 o                         
   8   6   6         83.88         97.72        33.53 o                         
   9   6   6        442.23        353.86        41.57 o                         
  10   6   6        138.10        170.16        15.29 o                         
  11   6   6        158.57        174.54        46.08 o                         
  12   6   6         70.51         77.27        16.83 o                         
  13   6   6         25.05         14.85        14.68 o                         
   1   7   6        354.53        317.30         9.66 o                         
   2   7   6       1552.93       1493.76        68.59 o                         
   3   7   6       1677.04       1759.65        17.59 o                         
   4   7   6       4026.24       4179.86       135.33 o                         
   5   7   6        167.00        160.71        10.38 o                         
   6   7   6        762.37        778.91        18.43 o                         
   7   7   6        731.95        660.82        70.21 o                         
   8   7   6       2536.12       2379.39        76.17 o                         
   9   7   6        691.45       1069.03       115.07 o                         
  10   7   6         76.65         74.62        15.44 o                         
  11   7   6        261.93        255.05        20.18 o                         
  12   7   6        634.98        650.07        52.95 o                         
  13   7   6         29.64         -0.21        29.45 o                         
   0   8   6       7852.30       8014.54       666.11 o                         
   1   8   6        272.81        449.86        13.36 o                         
   2   8   6          0.00        -12.63        12.63 o                         
   3   8   6       1210.35       1306.90        47.27 o                         
   4   8   6       2781.26       2414.86        21.43 o                         
   5   8   6          6.56         26.56        15.97 o                         
   6   8   6       1139.29       1020.21        19.87 o                         
   7   8   6       1942.01       1902.66        97.02 o                         
   8   8   6         11.94         -0.01        11.02 o                         
   9   8   6          2.11          7.97        11.68 o                         
  10   8   6        286.26        305.98        21.35 o                         
  11   8   6          2.21         -1.16        18.64 o                         
  12   8   6          3.03          1.24        16.29 o                         
   1   9   6        572.62        625.26        20.23 o                         
   2   9   6        462.78        423.01        11.63 o                         
   3   9   6       1153.26       1249.33        13.83 o                         
   4   9   6         10.21         10.31         9.53 o                         
   5   9   6        528.61        572.74        17.49 o                         
   6   9   6       4381.74       4460.38        96.57 o                         
   7   9   6        965.10        809.75        14.42 o                         
   8   9   6       2935.08       2942.11        43.77 o                         
   9   9   6         18.94         45.49        17.95 o                         
  10   9   6         95.60         59.90        18.75 o                         
  11   9   6         67.53         55.81        17.98 o                         
  12   9   6          2.02          4.10        19.24 o                         
   0  10   6       2915.65       2909.93        72.94 o                         
   1  10   6         51.36         28.23        14.99 o                         
   2  10   6          2.56         28.69        10.18 o                         
   3  10   6        510.54        572.47        23.37 o                         
   4  10   6       2666.40       2725.16       134.66 o                         
   5  10   6         53.68        105.72        13.96 o                         
   6  10   6       3675.14       3746.01        33.05 o                         
   7  10   6        421.52        384.87        19.61 o                         
   8  10   6         50.21         35.78        19.63 o                         
   9  10   6          3.98        -13.59        13.59 o                         
  10  10   6         89.84         61.33        14.81 o                         
  11  10   6        102.78         96.63        22.51 o                         
  12  10   6         25.22         35.66        17.10 o                         
   1  11   6        942.09       1002.81        21.10 o                         
   2  11   6        314.02        288.52        35.51 o                         
   3  11   6          8.47         -3.09        14.81 o                         
   4  11   6       1103.27       1168.15        25.18 o                         
   5  11   6        167.45        172.68        18.12 o                         
   6  11   6        538.75        454.11        21.21 o                         
   7  11   6        385.43        341.72        15.60 o                         
   8  11   6        389.33        413.34        19.98 o                         
   9  11   6        267.97        295.39        21.24 o                         
  10  11   6         33.31         66.74        21.81 o                         
  11  11   6        261.32        234.01        36.13 o                         
  12  11   6         33.96         12.59        19.03 o                         
   0  12   6       3016.48       3190.58        44.26 o                         
   1  12   6          0.39         -2.36        16.15 o                         
   2  12   6        182.04        185.35        24.91 o                         
   3  12   6         23.18         21.64        15.06 o                         
   4  12   6       2002.75       2040.85        36.98 o                         
   5  12   6         78.13         98.04        14.12 o                         
   6  12   6       1349.97       1288.85        29.66 o                         
   7  12   6        267.43        312.93        18.45 o                         
   8  12   6         66.34         66.89        16.48 o                         
   9  12   6         11.13         53.78        20.82 o                         
  10  12   6         33.97         30.23        21.73 o                         
  11  12   6         61.64        145.37        24.52 o                         
   1  13   6        580.74        584.59        20.64 o                         
   2  13   6         26.06        -10.09        21.75 o                         
   3  13   6         23.99         22.52        12.27 o                         
   4  13   6        948.02        993.39        26.30 o                         
   5  13   6        565.50        604.00        34.44 o                         
   6  13   6        243.97        177.14        19.68 o                         
   7  13   6         46.35         51.33        14.36 o                         
   8  13   6         33.64         -5.76        14.17 o                         
   9  13   6         12.51         -9.54        21.32 o                         
  10  13   6        117.35        142.09        20.03 o                         
  11  13   6         54.58         67.78        20.77 o                         
   0  14   6        127.37         79.94        27.06 o                         
   1  14   6        356.30        356.01        20.49 o                         
   2  14   6         90.05         71.02        17.03 o                         
   3  14   6         17.65         19.12        35.00 o                         
   4  14   6       1715.96       1558.25        75.93 o                         
   5  14   6          3.67         -0.16        14.55 o                         
   6  14   6        922.25        858.82        23.59 o                         
   7  14   6        401.05        367.34        25.58 o                         
   8  14   6         74.05         43.16        23.76 o                         
   9  14   6          8.42         39.48        15.95 o                         
  10  14   6         62.85         36.38        19.09 o                         
  11  14   6          0.20          0.26        18.15 o                         
   1  15   6        104.25        123.30        18.76 o                         
   2  15   6        556.74        540.50        28.00 o                         
   3  15   6       1136.74       1218.43        55.38 o                         
   4  15   6        169.98        167.01        21.21 o                         
   5  15   6          9.40         13.80        13.64 o                         
   6  15   6        607.04        562.57        24.16 o                         
   7  15   6         53.58         33.11        15.87 o                         
   8  15   6        141.00        135.17        20.85 o                         
   9  15   6          0.31         26.43        19.87 o                         
  10  15   6        297.80        287.11        30.41 o                         
   0  16   6       2268.50       2124.20       230.85 o                         
   1  16   6        644.44        558.04        23.30 o                         
   2  16   6        191.81         81.18        21.55 o                         
   3  16   6        503.86        510.28        20.44 o                         
   4  16   6        648.84        756.05        24.16 o                         
   5  16   6        286.76        299.49        17.53 o                         
   6  16   6        218.76        215.34        18.67 o                         
   7  16   6          1.03          8.78        15.95 o                         
   8  16   6         20.74         -6.58        24.44 o                         
   9  16   6          9.46         22.66        48.30 o                         
  10  16   6         33.15         40.61        20.12 o                         
   1  17   6        652.49        578.53        31.69 o                         
   2  17   6          5.00        -23.04        23.04 o                         
   3  17   6        459.59        572.55        36.24 o                         
   4  17   6       1072.37       1103.39        29.59 o                         
   5  17   6          2.25         12.26        24.14 o                         
   6  17   6         94.13         59.58        24.92 o                         
   7  17   6         17.87         23.42        15.16 o                         
   8  17   6        227.13        233.52        26.08 o                         
   9  17   6         15.65         55.48        23.56 o                         
   0  18   6        918.16       1017.03        84.23 o                         
   1  18   6         55.53        -16.61        19.18 o                         
   2  18   6          6.25         46.03        24.14 o                         
   3  18   6        672.29        638.91        29.41 o                         
   4  18   6          1.24         21.61        22.28 o                         
   5  18   6         15.02         25.87        32.82 o                         
   6  18   6        425.96        429.45        25.25 o                         
   7  18   6          0.32        -17.70        17.70 o                         
   8  18   6        113.21        102.85        22.50 o                         
   9  18   6          4.75         21.52        29.93 o                         
   1  19   6        156.30        157.28        18.23 o                         
   2  19   6         61.60          6.17        21.09 o                         
   3  19   6         51.58         33.89        26.07 o                         
   4  19   6        805.67        782.61        31.17 o                         
   5  19   6         58.32          3.09        15.22 o                         
   6  19   6        234.08        308.68        30.95 o                         
   7  19   6         31.84         24.76        17.54 o                         
   8  19   6        850.26        737.08        70.17 o                         
   0  20   6        258.53        280.71        30.55 o                         
   1  20   6         47.65         38.27        18.15 o                         
   2  20   6        228.04        278.26        20.41 o                         
   3  20   6        193.11        234.31        20.28 o                         
   4  20   6        395.16        422.41        26.62 o                         
   5  20   6          2.38         22.78        22.65 o                         
   6  20   6        103.62         66.74        32.59 o                         
   7  20   6         22.52          0.19        21.54 o                         
   8  20   6        195.61        237.94        29.72 o                         
   1  21   6         17.04        -12.29        15.30 o                         
   2  21   6         24.56         45.95        17.14 o                         
   3  21   6         33.06         18.62        18.98 o                         
   4  21   6         43.49         94.25        26.87 o                         
   5  21   6         55.29         36.94        23.51 o                         
   6  21   6         95.70        100.09        27.42 o                         
   7  21   6         94.13         91.00        21.54 o                         
   0  22   6        248.00        250.83        30.21 o                         
   1  22   6        361.29        377.91        23.39 o                         
   2  22   6         75.12         66.75        27.57 o                         
   3  22   6         68.08         16.24        28.30 o                         
   4  22   6          0.09         -8.97        22.94 o                         
   5  22   6         42.91         66.06        25.43 o                         
   6  22   6         15.07        -18.92        18.92 o                         
   1  23   6          4.02         20.60        20.45 o                         
   2  23   6          0.09        -17.81        28.88 o                         
   3  23   6          9.91        -12.75        19.61 o                         
   4  23   6         87.42         88.75        32.64 o                         
   5  23   6          0.71          3.51        22.14 o                         
   0  24   6         72.04         37.85        28.63 o                         
   1  24   6        106.01         90.90        28.57 o                         
   2  24   6         57.28          9.44        19.56 o                         
   3  24   6          0.07         22.22        28.44 o                         
   1  25   6          5.69          7.50        25.63 o                         
   1   1   7        407.93        445.29        15.00 o                         
   2   1   7        121.24        149.81        10.41 o                         
   3   1   7      14512.35      16367.96       222.78 o                         
   4   1   7        401.10        371.03        18.27 o                         
   5   1   7        897.31       1013.29        23.98 o                         
   6   1   7         74.14         61.00         5.24 o                         
   7   1   7        292.04        311.43         8.39 o                         
   8   1   7        358.51        454.40        14.81 o                         
   9   1   7        328.03        331.27        10.92 o                         
  10   1   7        119.81         81.85         9.93 o                         
  11   1   7       1242.67       1317.91        23.47 o                         
  12   1   7        171.89        202.50        22.34 o                         
  13   1   7        106.34         78.61        18.71 o                         
   0   2   7        114.74        168.72         9.17 o                         
   1   2   7       2255.83       1800.83        31.22 o                         
   2   2   7        225.13        147.35        11.06 o                         
   3   2   7       1354.36       1426.38       111.36 o                         
   4   2   7        132.74        155.62        14.81 o                         
   5   2   7        121.60        105.81         6.21 o                         
   6   2   7          0.53         -2.32         5.42 o                         
   7   2   7        206.72        258.65        10.48 o                         
   8   2   7         12.93          9.88         6.13 o                         
   9   2   7          4.76         -8.86         8.86 o                         
  10   2   7          7.54         21.49         7.63 o                         
  11   2   7         10.40         22.15        12.17 o                         
  12   2   7         16.60         12.28        16.68 o                         
  13   2   7         65.21          2.28        13.85 o                         
   1   3   7       3789.00       3387.38        22.59 o                         
   2   3   7       5705.74       6145.89       219.54 o                         
   3   3   7          9.76         13.96         3.76 o                         
   4   3   7       2568.29       3090.36        16.74 o                         
   5   3   7       4623.63       4600.69       323.94 o                         
   6   3   7        355.74        362.76        16.88 o                         
   7   3   7        759.66        868.24        20.57 o                         
   8   3   7        845.36        772.88        16.54 o                         
   9   3   7          5.14          0.12         9.36 o                         
  10   3   7        508.87        552.33        18.95 o                         
  11   3   7        427.96        409.54        15.17 o                         
  12   3   7        274.20        273.54        19.13 o                         
  13   3   7         69.15         27.93        14.17 o                         
   0   4   7        109.72         89.94         8.69 o                         
   1   4   7        505.82        413.36         8.91 o                         
   2   4   7          0.51         -8.94        12.40 o                         
   3   4   7       2076.66       2440.00        21.39 o                         
   4   4   7         49.85         58.42         7.45 o                         
   5   4   7         91.53         97.89         8.47 o                         
   6   4   7       1367.21       1471.41        18.31 o                         
   7   4   7        228.20        222.95         9.78 o                         
   8   4   7         54.90         30.03        13.81 o                         
   9   4   7        162.56        180.54        12.44 o                         
  10   4   7         77.93         83.69        12.66 o                         
  11   4   7        115.41         70.39        29.11 o                         
  12   4   7        197.04        191.87        14.64 o                         
  13   4   7          8.46        -11.84        13.85 o                         
   1   5   7       4951.68       5075.72       208.33 o                         
   2   5   7       2633.56       2777.14        35.36 o                         
   3   5   7       4598.71       5021.64        25.53 o                         
   4   5   7       1125.14       1132.28        52.69 o                         
   5   5   7          4.41          8.72         8.02 o                         
   6   5   7       1323.29       1274.09        46.12 o                         
   7   5   7        115.85        149.05        49.34 o                         
   8   5   7        150.57        171.57        14.87 o                         
   9   5   7       1525.92       1511.05        18.03 o                         
  10   5   7         95.82        111.91        34.87 o                         
  11   5   7        253.88        244.56        19.86 o                         
  12   5   7         17.01          5.38        12.84 o                         
  13   5   7        264.95        257.92        18.26 o                         
   0   6   7         23.62         -3.47        10.48 o                         
   1   6   7        228.93        239.47         9.43 o                         
   2   6   7       3296.18       3259.82       107.22 o                         
   3   6   7       3402.13       3622.82        88.21 o                         
   4   6   7       2044.37       2428.79        23.48 o                         
   5   6   7       2054.50       2124.34        21.16 o                         
   6   6   7         45.78         52.19        11.74 o                         
   7   6   7        852.51        912.94        19.16 o                         
   8   6   7        294.04        284.80        16.25 o                         
   9   6   7          5.39         -9.68        14.59 o                         
  10   6   7         12.96         11.60        10.27 o                         
  11   6   7         18.90         16.59        18.47 o                         
  12   6   7         10.06          5.15        13.29 o                         
   1   7   7        450.27        461.54        15.81 o                         
   2   7   7         85.60         99.55        13.92 o                         
   3   7   7       1228.56       1354.74        13.98 o                         
   4   7   7         23.07         19.94        13.66 o                         
   5   7   7        222.92        250.52        10.00 o                         
   6   7   7       3983.36       3947.13       126.90 o                         
   7   7   7       8251.65       8384.32       248.77 o                         
   8   7   7        352.18        381.52        25.23 o                         
   9   7   7        654.19        645.26       120.60 o                         
  10   7   7          0.02          1.35        15.24 o                         
  11   7   7         50.50         64.92        15.55 o                         
  12   7   7         97.07         81.94        16.23 o                         
   0   8   7        523.11        512.72        15.96 o                         
   1   8   7       2739.98       3039.49        66.97 o                         
   2   8   7         11.65         46.66         8.25 o                         
   3   8   7        114.11        120.34        10.45 o                         
   4   8   7        127.70        148.18        13.09 o                         
   5   8   7         62.88         63.40         8.85 o                         
   6   8   7         12.14         38.46        21.77 o                         
   7   8   7         56.15         69.32        17.03 o                         
   8   8   7          2.96          0.64        13.84 o                         
   9   8   7         64.08         35.61        23.06 o                         
  10   8   7          3.45        -10.67        17.62 o                         
  11   8   7          4.56         35.26        14.94 o                         
  12   8   7         14.84         -2.79        16.44 o                         
   1   9   7        315.89        291.15        13.96 o                         
   2   9   7          2.93          3.10         9.12 o                         
   3   9   7        393.96        384.41        25.52 o                         
   4   9   7       1823.35       1847.17        52.46 o                         
   5   9   7        309.10        304.60        13.69 o                         
   6   9   7         46.30         55.37        19.02 o                         
   7   9   7        489.23        403.65        19.04 o                         
   8   9   7        117.37         70.53        12.51 o                         
   9   9   7        232.26        223.70        20.52 o                         
  10   9   7         12.74         33.26        26.89 o                         
  11   9   7          7.00         17.98        17.39 o                         
  12   9   7         84.27         92.21        17.30 o                         
   0  10   7          9.62         40.83        13.44 o                         
   1  10   7        415.70        440.32        36.32 o                         
   2  10   7        113.98         90.54        21.15 o                         
   3  10   7        116.54        128.36        12.52 o                         
   4  10   7         49.16         44.65        10.42 o                         
   5  10   7        115.76         97.77        17.31 o                         
   6  10   7          0.88         15.07        10.20 o                         
   7  10   7        832.80        844.90        20.01 o                         
   8  10   7        154.75        131.58        22.22 o                         
   9  10   7        206.51        199.39        17.90 o                         
  10  10   7          2.34         20.56        17.23 o                         
  11  10   7          9.18         -6.08        18.16 o                         
  12  10   7         51.98         31.82        21.34 o                         
   1  11   7          1.01        -12.46        12.46 o                         
   2  11   7        459.40        478.88        17.57 o                         
   3  11   7         41.51         66.24        10.94 o                         
   4  11   7        309.61        251.72        32.46 o                         
   5  11   7       1113.02       1153.71        35.06 o                         
   6  11   7        250.08        241.68        15.67 o                         
   7  11   7        217.82        207.25        19.74 o                         
   8  11   7        336.85        352.32        20.47 o                         
   9  11   7          0.29         26.32        13.58 o                         
  10  11   7         34.38         47.52        14.51 o                         
  11  11   7         52.25        136.31        72.50 o                         
   0  12   7       2316.82       2142.27        54.74 o                         
   1  12   7        102.32        128.55        12.56 o                         
   2  12   7        265.83        285.75        13.84 o                         
   3  12   7         18.73          8.86        10.15 o                         
   4  12   7       1158.74       1095.74        22.35 o                         
   5  12   7         61.70         60.54        16.52 o                         
   6  12   7        119.71         98.84        31.12 o                         
   7  12   7        636.31        621.97        16.91 o                         
   8  12   7         67.42         41.62        19.66 o                         
   9  12   7         20.97         30.01        15.26 o                         
  10  12   7         43.80          9.29        17.65 o                         
  11  12   7         10.94        -15.54        15.54 o                         
   1  13   7        270.22        278.28        11.34 o                         
   2  13   7        156.56        208.63        18.22 o                         
   3  13   7          7.40         15.88        12.77 o                         
   4  13   7        812.63        746.18        23.89 o                         
   5  13   7         85.20         77.51        12.29 o                         
   6  13   7          9.99         -0.67        12.40 o                         
   7  13   7         51.25         43.81        13.83 o                         
   8  13   7        129.56        176.50        15.84 o                         
   9  13   7         93.75        121.40        20.16 o                         
  10  13   7        191.27         95.81        29.78 o                         
  11  13   7        200.14        117.66        26.55 o                         
   0  14   7         78.69         82.46        21.00 o                         
   1  14   7       2300.80       2342.47        25.97 o                         
   2  14   7        213.82        146.18        12.50 o                         
   3  14   7         18.54         -6.24        12.91 o                         
   4  14   7       1018.79       1005.71        28.22 o                         
   5  14   7        965.66        897.22        27.82 o                         
   6  14   7       1063.63       1106.16        45.93 o                         
   7  14   7         17.38        -12.85        12.85 o                         
   8  14   7         18.10         13.52        14.05 o                         
   9  14   7         66.74         73.66        32.52 o                         
  10  14   7         22.20         36.77        17.59 o                         
  11  14   7         22.09        -23.99        36.75 o                         
   1  15   7        930.39        951.86        33.70 o                         
   2  15   7         25.41        -12.62        12.62 o                         
   3  15   7        617.51        707.05        20.58 o                         
   4  15   7         70.00         43.80        37.48 o                         
   5  15   7       1117.04        954.71        27.57 o                         
   6  15   7         30.01          1.09        15.45 o                         
   7  15   7          1.02          6.27        22.98 o                         
   8  15   7         10.19         49.16        32.63 o                         
   9  15   7        309.60        370.95        26.25 o                         
  10  15   7        240.60        286.17        29.12 o                         
   0  16   7        553.04        447.53        22.44 o                         
   1  16   7        447.85        463.86        21.55 o                         
   2  16   7        479.22        443.09        20.44 o                         
   3  16   7         25.75         67.26        14.59 o                         
   4  16   7       1314.57       1206.27        34.74 o                         
   5  16   7         28.08         24.01        13.58 o                         
   6  16   7          0.00        -14.30        14.30 o                         
   7  16   7          6.13        -24.01        24.01 o                         
   8  16   7        229.58        241.08        20.80 o                         
   9  16   7         35.96         35.86        18.95 o                         
  10  16   7         78.96         34.37        38.14 o                         
   1  17   7        169.18        190.30        17.26 o                         
   2  17   7          0.41          7.11        15.61 o                         
   3  17   7        825.23        808.39        24.11 o                         
   4  17   7        131.19        137.59        14.21 o                         
   5  17   7        299.02        294.25        26.64 o                         
   6  17   7         49.12        102.10        21.24 o                         
   7  17   7        123.01        146.40        15.99 o                         
   8  17   7         10.51         27.66        19.99 o                         
   9  17   7          2.67         42.55        18.41 o                         
   0  18   7         11.89        -33.16        33.16 o                         
   1  18   7          0.85         16.34        21.80 o                         
   2  18   7         86.46         60.81        31.24 o                         
   3  18   7         17.38         -8.98        16.78 o                         
   4  18   7        590.94        662.12        33.25 o                         
   5  18   7          2.83        -11.30        16.41 o                         
   6  18   7        142.21        158.68        17.75 o                         
   7  18   7          4.45         -5.29        14.93 o                         
   8  18   7         52.86          5.99        20.87 o                         
   9  18   7         18.93          4.09        18.94 o                         
   1  19   7          0.02        -10.72        22.53 o                         
   2  19   7         10.34          9.29        17.74 o                         
   3  19   7        106.30        108.33        34.91 o                         
   4  19   7        180.91        172.25        22.51 o                         
   5  19   7          0.20          6.77        20.10 o                         
   6  19   7         56.68         35.31        21.37 o                         
   7  19   7        103.84         90.84        23.01 o                         
   8  19   7         82.41         70.06        17.39 o                         
   0  20   7          2.33        -21.88        21.88 o                         
   1  20   7        123.87        133.72        25.27 o                         
   2  20   7         13.96          1.74        35.06 o                         
   3  20   7         14.50        -24.91        24.91 o                         
   4  20   7         20.24         13.57        15.07 o                         
   5  20   7         51.27         42.93        31.12 o                         
   6  20   7          3.36         -6.58        14.81 o                         
   7  20   7         48.06         22.50        20.45 o                         
   1  21   7         22.45         77.24        18.42 o                         
   2  21   7         19.45         65.12        18.49 o                         
   3  21   7          0.66         -3.14        19.02 o                         
   4  21   7        108.02        130.36        28.29 o                         
   5  21   7        135.58        122.37        22.52 o                         
   6  21   7         65.42         42.22        17.50 o                         
   7  21   7          1.53        -11.93        18.91 o                         
   0  22   7         78.41        100.92        23.28 o                         
   1  22   7          3.76          1.10        21.56 o                         
   2  22   7          1.22          0.09        20.15 o                         
   3  22   7        158.88        146.31        32.16 o                         
   4  22   7         84.24        120.59        23.31 o                         
   5  22   7          2.18         26.67        21.56 o                         
   6  22   7         38.94         67.18        28.29 o                         
   1  23   7        292.77        359.27        43.66 o                         
   2  23   7          8.86         46.49        21.52 o                         
   3  23   7        128.60         84.49        27.05 o                         
   4  23   7         20.72         -6.13        27.50 o                         
   0  24   7          7.97         -4.50        24.13 o                         
   1  24   7        189.76        227.62        28.34 o                         
   2  24   7          7.24          0.81        22.81 o                         
   3  24   7         54.22         93.98        28.22 o                         
   1   0   8       1098.26        890.68        62.89 o                         
   2   0   8         47.77         52.04         3.01 o                         
   3   0   8       2669.32       2547.09        37.22 o                         
   4   0   8       1063.65       1049.53        30.69 o                         
   5   0   8          8.68         42.64        22.20 o                         
   6   0   8          4.16          0.53        14.79 o                         
   7   0   8        261.51        310.53        42.32 o                         
   8   0   8       1009.12       1103.15       109.01 o                         
   9   0   8        547.75        518.58        23.39 o                         
  10   0   8         85.30        118.72        12.83 o                         
  11   0   8        198.81        224.94        16.43 o                         
  12   0   8        807.55        779.74        23.23 o                         
  13   0   8         32.02         38.87        30.60 o                         
   1   1   8       3016.41       2911.71        98.26 o                         
   2   1   8        474.14        464.37        11.14 o                         
   3   1   8       1611.35       1930.57        25.03 o                         
   4   1   8         24.24         50.69        18.33 o                         
   5   1   8         14.41         40.88        30.48 o                         
   6   1   8       1877.23       1920.58        47.76 o                         
   7   1   8         26.01         25.00         5.10 o                         
   8   1   8          9.28         30.96         6.29 o                         
   9   1   8        360.73        368.82        21.34 o                         
  10   1   8        157.59        162.54        47.04 o                         
  11   1   8          4.97         13.72        10.13 o                         
  12   1   8         19.19         -9.27        11.01 o                         
  13   1   8         23.13        -12.38        12.38 o                         
   0   2   8        494.57        561.58        40.57 o                         
   1   2   8        479.15        609.83        11.55 o                         
   2   2   8       6108.02       6017.95        24.29 o                         
   3   2   8        187.96        212.26        24.54 o                         
   4   2   8          7.97          0.41        31.95 o                         
   5   2   8        224.54        275.55        12.10 o                         
   6   2   8        452.31        493.08        31.88 o                         
   7   2   8        524.55        568.80        26.55 o                         
   8   2   8       1117.18       1048.78        26.85 o                         
   9   2   8        196.18        219.36         9.20 o                         
  10   2   8          1.19         20.24        11.97 o                         
  11   2   8         36.06         25.48        10.34 o                         
  12   2   8          8.97         11.76        26.57 o                         
  13   2   8        261.93        256.46        14.39 o                         
   1   3   8        394.39        435.13        10.05 o                         
   2   3   8       5119.74       4832.15       221.22 o                         
   3   3   8       5268.19       5637.15        21.18 o                         
   4   3   8        257.87        260.15        13.66 o                         
   5   3   8         46.19         37.39         3.80 o                         
   6   3   8       1772.37       1724.70        14.25 o                         
   7   3   8       3231.00       3247.50        66.29 o                         
   8   3   8        162.58        134.79        11.67 o                         
   9   3   8         83.94         79.01         8.97 o                         
  10   3   8         17.63         16.51         9.59 o                         
  11   3   8         36.86         28.98        14.65 o                         
  12   3   8        329.53        357.86        18.33 o                         
  13   3   8         37.09        -11.46        17.00 o                         
   0   4   8       2070.22       2171.77        36.73 o                         
   1   4   8        495.35        647.17        11.43 o                         
   2   4   8       2028.37       1930.75       107.18 o                         
   3   4   8         47.63         47.76         5.07 o                         
   4   4   8         14.59         -1.18         6.17 o                         
   5   4   8        306.87        268.70         8.21 o                         
   6   4   8        698.26        671.53        31.29 o                         
   7   4   8         82.93         72.10         7.44 o                         
   8   4   8         54.28         25.27         9.86 o                         
   9   4   8        300.14        325.79        12.94 o                         
  10   4   8        180.43        247.93        16.31 o                         
  11   4   8         39.41         92.56        13.90 o                         
  12   4   8         83.38        106.25        14.29 o                         
   1   5   8       1294.94       1212.11        15.33 o                         
   2   5   8        776.58        868.29        13.47 o                         
   3   5   8        215.23        260.59        19.53 o                         
   4   5   8        141.93        147.15         8.56 o                         
   5   5   8        390.00        421.35        11.18 o                         
   6   5   8        279.76        272.70        18.14 o                         
   7   5   8       2013.31       1862.83       113.64 o                         
   8   5   8        188.73        175.78        12.82 o                         
   9   5   8        806.55        868.08        17.85 o                         
  10   5   8        224.63        169.00        12.01 o                         
  11   5   8        320.79        290.37        31.67 o                         
  12   5   8         24.04         19.60        12.96 o                         
   0   6   8       3775.03       4035.13        27.59 o                         
   1   6   8       1712.36       2064.80        25.26 o                         
   2   6   8        459.87        419.88        11.24 o                         
   3   6   8       6329.04       6949.26       239.17 o                         
   4   6   8         28.21         26.42        19.57 o                         
   5   6   8       1839.48       1880.08        20.11 o                         
   6   6   8        737.27        660.56        13.10 o                         
   7   6   8       3558.79       3370.32        26.61 o                         
   8   6   8          0.62         -1.87        16.62 o                         
   9   6   8         62.86         61.62        13.70 o                         
  10   6   8          9.01         43.26        15.27 o                         
  11   6   8        142.18        138.46        17.02 o                         
  12   6   8         11.94         10.84        18.95 o                         
   1   7   8         64.03         70.39        12.33 o                         
   2   7   8       2642.36       2627.37        23.45 o                         
   3   7   8       1358.78       1263.66        55.98 o                         
   4   7   8        997.83       1020.48        39.03 o                         
   5   7   8        237.27        219.04        17.90 o                         
   6   7   8         31.77         41.50        13.57 o                         
   7   7   8         22.09         56.14        18.88 o                         
   8   7   8         82.34         77.13        23.48 o                         
   9   7   8        154.43        134.42        13.38 o                         
  10   7   8          2.34         14.45        12.17 o                         
  11   7   8         56.87         49.96        17.44 o                         
  12   7   8          0.01         29.97        16.58 o                         
   0   8   8        163.56        238.26        15.69 o                         
   1   8   8        463.82        479.12        22.28 o                         
   2   8   8       2090.96       2350.52        49.36 o                         
   3   8   8          4.93         -7.57         7.57 o                         
   4   8   8        210.98        209.29        11.59 o                         
   5   8   8        187.63        150.96         9.76 o                         
   6   8   8          0.51         -2.89        10.30 o                         
   7   8   8        168.41        129.35        20.86 o                         
   8   8   8         29.66          9.76        13.15 o                         
   9   8   8        192.13        170.71        22.96 o                         
  10   8   8          0.59          3.87        16.11 o                         
  11   8   8         87.20        112.41        28.88 o                         
  12   8   8         53.05         55.77        30.03 o                         
   1   9   8         11.96         40.76        10.55 o                         
   2   9   8        971.10        862.29        14.47 o                         
   3   9   8         64.27         76.68         8.54 o                         
   4   9   8       2617.68       2672.70        62.38 o                         
   5   9   8       2189.17       2154.88        46.78 o                         
   6   9   8        348.86        341.36        26.38 o                         
   7   9   8       1385.68       1377.09        22.57 o                         
   8   9   8         11.70         26.24        14.63 o                         
   9   9   8         17.98         15.31        11.58 o                         
  10   9   8         27.56         18.54        40.72 o                         
  11   9   8        205.51        283.82        22.26 o                         
  12   9   8          5.95          5.52        13.66 o                         
   0  10   8         52.87         69.41        21.70 o                         
   1  10   8        130.74        157.14        14.34 o                         
   2  10   8          0.06        -11.37        11.37 o                         
   3  10   8        139.11        179.94        11.66 o                         
   4  10   8        119.53        131.62        10.77 o                         
   5  10   8       1357.48       1383.82        31.98 o                         
   6  10   8       2797.93       2344.18        24.68 o                         
   7  10   8         86.54         93.60        13.56 o                         
   8  10   8        255.78        207.83        13.75 o                         
   9  10   8        318.86        265.93        15.29 o                         
  10  10   8        276.67        304.75        31.46 o                         
  11  10   8         13.08          9.98        21.91 o                         
   1  11   8         48.19         32.37        19.27 o                         
   2  11   8         47.87         68.74        14.11 o                         
   3  11   8        103.31        103.92        12.92 o                         
   4  11   8        167.17        192.53        27.52 o                         
   5  11   8       3296.25       3201.06       161.11 o                         
   6  11   8       1513.18       1303.31        25.63 o                         
   7  11   8         19.88         11.73        11.25 o                         
   8  11   8        152.75        127.69        11.67 o                         
   9  11   8        109.56        118.07        26.66 o                         
  10  11   8         14.54         53.50        15.83 o                         
  11  11   8        193.27        204.99        22.56 o                         
   0  12   8        223.33        198.22        15.48 o                         
   1  12   8       1765.47       1680.54        34.57 o                         
   2  12   8       1127.39       1188.29        26.61 o                         
   3  12   8        883.00        839.32        24.35 o                         
   4  12   8        755.11        691.67        29.88 o                         
   5  12   8        173.18        120.33        29.37 o                         
   6  12   8          4.87         -7.21        14.36 o                         
   7  12   8        303.39        261.21        19.25 o                         
   8  12   8        153.41        130.24        16.70 o                         
   9  12   8        413.18        455.34        28.30 o                         
  10  12   8         99.34         84.25        27.52 o                         
  11  12   8         37.57         47.42        45.50 o                         
   1  13   8        265.78        251.92        15.92 o                         
   2  13   8       1882.94       1916.21        31.02 o                         
   3  13   8          9.79         -9.85        10.22 o                         
   4  13   8        892.03        851.18        23.57 o                         
   5  13   8        373.78        360.93        18.30 o                         
   6  13   8         86.73         90.53        18.52 o                         
   7  13   8        301.92        320.46        16.37 o                         
   8  13   8        245.72        264.44        21.64 o                         
   9  13   8        103.76         81.70        18.48 o                         
  10  13   8        357.26        357.25        22.20 o                         
  11  13   8         10.18         18.46        20.22 o                         
   0  14   8       2928.10       2902.89        51.94 o                         
   1  14   8        382.94        361.38        37.43 o                         
   2  14   8          3.85        -14.50        14.50 o                         
   3  14   8          0.49         14.53        10.65 o                         
   4  14   8        455.82        575.11        21.34 o                         
   5  14   8         34.10         86.99        25.70 o                         
   6  14   8        291.89        383.95        17.41 o                         
   7  14   8         90.86         87.24        14.13 o                         
   8  14   8         24.87         38.08        14.60 o                         
   9  14   8        319.51        314.44        23.52 o                         
  10  14   8          5.75         20.34        17.03 o                         
   1  15   8        883.46        828.27        48.55 o                         
   2  15   8         99.65         54.37        14.65 o                         
   3  15   8       1511.36       1629.23        24.69 o                         
   4  15   8        245.93        301.79        21.12 o                         
   5  15   8         69.79         75.55        16.13 o                         
   6  15   8        120.81         84.36        22.62 o                         
   7  15   8         42.46         59.06        16.04 o                         
   8  15   8         76.58         70.49        22.18 o                         
   9  15   8        175.71        241.42        24.94 o                         
  10  15   8         91.69         42.31        31.97 o                         
   0  16   8        517.19        390.17        29.98 o                         
   1  16   8        295.63        309.83        19.45 o                         
   2  16   8         76.47         59.26        13.88 o                         
   3  16   8          1.37        -14.60        14.60 o                         
   4  16   8         20.53          0.80        12.96 o                         
   5  16   8        739.56        727.60        57.24 o                         
   6  16   8        264.02        223.89        20.85 o                         
   7  16   8         32.08         42.14        15.11 o                         
   8  16   8         14.15        -20.42        36.11 o                         
   9  16   8         34.90         31.27        20.94 o                         
   1  17   8          3.93         47.91        19.28 o                         
   2  17   8        163.16        182.42        18.00 o                         
   3  17   8        261.08        281.30        19.12 o                         
   4  17   8          0.11          3.46        14.43 o                         
   5  17   8         91.48         59.97        17.73 o                         
   6  17   8        242.47        317.17        29.69 o                         
   7  17   8          2.74          8.73        19.33 o                         
   8  17   8         92.03         94.50        22.30 o                         
   9  17   8         48.59         52.79        17.75 o                         
   0  18   8         22.47         48.60        25.37 o                         
   1  18   8        124.74        123.11        31.12 o                         
   2  18   8         53.78         87.42        19.26 o                         
   3  18   8        561.74        679.76        22.88 o                         
   4  18   8        277.02        346.06        27.70 o                         
   5  18   8         35.73         21.92        14.71 o                         
   6  18   8         99.09        103.02        23.56 o                         
   7  18   8        280.49        327.61        20.32 o                         
   8  18   8          4.18         49.69        19.88 o                         
   1  19   8       1204.39       1251.19        28.99 o                         
   2  19   8          7.34         11.20        16.27 o                         
   3  19   8          5.11         43.50        16.09 o                         
   4  19   8         16.58        -13.38        18.32 o                         
   5  19   8        179.93        230.30        29.28 o                         
   6  19   8         51.31         54.64        21.23 o                         
   7  19   8        240.00        248.31        22.90 o                         
   8  19   8         17.93         27.55        16.99 o                         
   0  20   8        304.47        286.89        23.62 o                         
   1  20   8         74.93         99.92        16.65 o                         
   2  20   8        468.69        476.46        27.45 o                         
   3  20   8        259.58        362.85        30.77 o                         
   4  20   8        226.42        242.12        18.82 o                         
   5  20   8         26.05         12.63        24.01 o                         
   6  20   8         68.82         33.62        18.38 o                         
   7  20   8        100.20        129.42        40.56 o                         
   1  21   8          3.58         58.51        20.57 o                         
   2  21   8          8.02         14.16        18.10 o                         
   3  21   8          6.21         62.87        23.48 o                         
   4  21   8         31.09         23.91        19.79 o                         
   5  21   8         22.87         -7.45        17.36 o                         
   6  21   8          2.83          3.43        17.29 o                         
   0  22   8          1.23         41.48        32.18 o                         
   1  22   8        444.89        524.38        24.49 o                         
   2  22   8        348.30        316.36        28.93 o                         
   3  22   8        160.49        232.20        23.26 o                         
   4  22   8         14.17         67.79        25.01 o                         
   5  22   8          1.21         28.09        21.49 o                         
   1  23   8          9.24         22.03        23.26 o                         
   2  23   8          8.70         -2.70        22.22 o                         
   3  23   8         13.58         21.89        21.83 o                         
   4  23   8         16.55         60.71        31.29 o                         
   0  24   8         51.94         58.97        27.53 o                         
   1  24   8        150.13        119.75        26.01 o                         
   2  24   8        121.34        111.98        28.02 o                         
   1   1   9        226.61        197.93        13.51 o                         
   2   1   9        228.27        275.55        14.88 o                         
   3   1   9       3651.85       3928.63       125.98 o                         
   4   1   9        196.41        234.51        18.67 o                         
   5   1   9        188.47        170.71        19.03 o                         
   6   1   9         10.90         50.95        36.96 o                         
   7   1   9       1483.03       1584.48        55.05 o                         
   8   1   9         20.08         34.36         5.07 o                         
   9   1   9        716.96        753.67        25.23 o                         
  10   1   9         13.16          0.35         7.81 o                         
  11   1   9        152.50        165.58         9.66 o                         
  12   1   9        297.71        258.31        11.82 o                         
   0   2   9        798.64        745.92        26.40 o                         
   1   2   9        157.62        185.42        18.29 o                         
   2   2   9          1.95          5.82         3.95 o                         
   3   2   9          7.10         11.90        31.50 o                         
   4   2   9         83.00        159.54        64.02 o                         
   5   2   9        172.29        245.13        19.80 o                         
   6   2   9         49.17         38.96        18.05 o                         
   7   2   9        660.20        702.27        27.64 o                         
   8   2   9          0.02         -4.82         4.98 o                         
   9   2   9        335.45        359.35         8.51 o                         
  10   2   9          3.96         16.98        11.59 o                         
  11   2   9        357.58        415.55        17.55 o                         
  12   2   9        315.80        272.64        12.97 o                         
   1   3   9        136.75        148.15         9.55 o                         
   2   3   9        100.70         90.47        14.01 o                         
   3   3   9       1670.33       1620.17        15.56 o                         
   4   3   9         69.56         78.45        20.70 o                         
   5   3   9       1162.25       1189.82       122.33 o                         
   6   3   9        997.13       1109.21         9.83 o                         
   7   3   9        566.17        614.80        33.25 o                         
   8   3   9        169.98        125.10         8.62 o                         
   9   3   9         24.08         41.60        15.41 o                         
  10   3   9        146.01        166.48        13.67 o                         
  11   3   9        198.62        207.27        15.62 o                         
  12   3   9          7.38         31.83        19.08 o                         
   0   4   9       1325.06       1281.46        49.85 o                         
   1   4   9        123.57        141.76         9.15 o                         
   2   4   9        102.85        117.90         6.10 o                         
   3   4   9        616.46        617.86        36.41 o                         
   4   4   9        457.53        528.32        35.34 o                         
   5   4   9        561.52        551.87        25.55 o                         
   6   4   9        274.57        264.08         5.69 o                         
   7   4   9        923.95        908.85        13.47 o                         
   8   4   9        442.65        466.91        11.98 o                         
   9   4   9        810.64        723.61        17.99 o                         
  10   4   9         42.42         -4.03        12.35 o                         
  11   4   9        403.55        417.18        25.35 o                         
  12   4   9          4.10          3.35        10.70 o                         
   1   5   9        459.67        507.50        17.07 o                         
   2   5   9        848.97        858.66        21.68 o                         
   3   5   9         35.83         47.52         6.31 o                         
   4   5   9        776.83        815.50        29.43 o                         
   5   5   9       1208.97       1221.42        48.49 o                         
   6   5   9        139.82        137.39         8.11 o                         
   7   5   9        329.20        332.46        11.18 o                         
   8   5   9         60.56         76.63        10.14 o                         
   9   5   9        256.36        231.46        10.74 o                         
  10   5   9         14.77          4.36         9.23 o                         
  11   5   9         32.52         64.95        13.39 o                         
  12   5   9         52.16         23.77        14.85 o                         
   0   6   9       1099.18       1386.65        96.68 o                         
   1   6   9        996.75       1150.41        16.79 o                         
   2   6   9         64.31         98.12         9.20 o                         
   3   6   9          0.44         29.95        11.93 o                         
   4   6   9        158.72        208.97         7.50 o                         
   5   6   9       1119.71       1103.44        28.77 o                         
   6   6   9         67.74         76.53        10.84 o                         
   7   6   9         25.17         23.05         8.78 o                         
   8   6   9         11.86         -7.07        13.08 o                         
   9   6   9         39.62         36.20        12.19 o                         
  10   6   9         47.87         34.22        21.15 o                         
  11   6   9        180.55        164.08        12.00 o                         
  12   6   9          2.12         21.29        11.19 o                         
   1   7   9        229.23        207.37        10.46 o                         
   2   7   9         23.27         20.18         9.22 o                         
   3   7   9       3345.77       3482.90        73.82 o                         
   4   7   9       1375.44       1397.12        66.71 o                         
   5   7   9       1750.14       1778.29        21.10 o                         
   6   7   9        344.22        300.84         9.47 o                         
   7   7   9         14.36         19.28        10.11 o                         
   8   7   9        145.00        150.73        14.55 o                         
   9   7   9         30.14         41.97        13.59 o                         
  10   7   9         97.70        149.81        14.54 o                         
  11   7   9        133.30        116.99        15.65 o                         
  12   7   9         11.25          4.79        20.83 o                         
   0   8   9         43.16         67.61        14.07 o                         
   1   8   9        183.94        220.52        15.09 o                         
   2   8   9         66.00         85.62        14.39 o                         
   3   8   9       2182.07       2364.49        89.53 o                         
   4   8   9       1137.62       1243.71        29.58 o                         
   5   8   9       4111.52       4255.45        55.83 o                         
   6   8   9        651.06        758.35        17.32 o                         
   7   8   9        146.11        121.56        26.12 o                         
   8   8   9        126.55        112.66        11.01 o                         
   9   8   9         18.12        -31.03        31.03 o                         
  10   8   9          2.78        -16.22        16.22 o                         
  11   8   9          9.07         23.16        20.42 o                         
  12   8   9         35.48         20.54        14.47 o                         
   1   9   9         26.36          2.71         9.29 o                         
   2   9   9        556.34        641.97        15.29 o                         
   3   9   9        102.34        144.08        10.27 o                         
   4   9   9         76.29         36.89        12.83 o                         
   5   9   9        480.70        483.39        11.61 o                         
   6   9   9         51.85         52.71         9.08 o                         
   7   9   9          1.99         -9.56         9.56 o                         
   8   9   9        441.76        435.63        29.73 o                         
   9   9   9         80.15         65.50        37.60 o                         
  10   9   9          0.00        -10.95        15.70 o                         
  11   9   9        221.74        179.23        22.19 o                         
   0  10   9       1729.10       1635.23       122.22 o                         
   1  10   9        263.48        276.42        16.06 o                         
   2  10   9        108.12        116.96        11.15 o                         
   3  10   9        442.01        439.23        16.82 o                         
   4  10   9        154.79        148.26        17.37 o                         
   5  10   9       6616.12       6168.12       362.42 o                         
   6  10   9        400.43        317.18        12.97 o                         
   7  10   9        415.99        352.76        26.29 o                         
   8  10   9          0.87         -1.99        11.52 o                         
   9  10   9         67.88         73.61        12.71 o                         
  10  10   9          7.20         60.31        35.73 o                         
  11  10   9          7.21          4.98        18.12 o                         
   1  11   9        376.89        350.98        21.20 o                         
   2  11   9         12.02          0.58        10.71 o                         
   3  11   9         16.33         -9.18        13.35 o                         
   4  11   9         14.85         16.42        12.65 o                         
   5  11   9          0.00         -1.70        19.34 o                         
   6  11   9        339.53        299.06        14.84 o                         
   7  11   9       1161.98       1100.08        22.12 o                         
   8  11   9        279.43        269.54        15.99 o                         
   9  11   9        406.83        387.08        16.12 o                         
  10  11   9          0.23         34.67        42.36 o                         
  11  11   9         41.07        194.38        49.73 o                         
   0  12   9         45.28         32.17        13.72 o                         
   1  12   9          0.23        -14.89        14.89 o                         
   2  12   9        247.75        223.13        16.70 o                         
   3  12   9        407.55        432.41        33.04 o                         
   4  12   9         43.61         35.92        34.70 o                         
   5  12   9       1466.91       1364.82        19.24 o                         
   6  12   9        103.55         85.27        26.36 o                         
   7  12   9        111.68        112.79        24.69 o                         
   8  12   9         20.62        -16.11        16.11 o                         
   9  12   9        216.38        156.49        14.88 o                         
  10  12   9         15.22         21.52        25.59 o                         
  11  12   9         74.19         54.37        30.54 o                         
   1  13   9        587.24        657.09        17.04 o                         
   2  13   9          1.71         22.39        10.13 o                         
   3  13   9        479.74        482.33        22.11 o                         
   4  13   9        509.40        518.32        13.65 o                         
   5  13   9         86.91        101.92        12.51 o                         
   6  13   9          0.09         48.60        17.03 o                         
   7  13   9          1.70          4.68        14.06 o                         
   8  13   9         13.54         26.07        16.31 o                         
   9  13   9          1.58         19.79        15.37 o                         
  10  13   9          2.70        -14.25        14.25 o                         
   0  14   9        381.62        337.41        27.02 o                         
   1  14   9         95.58         78.32        17.31 o                         
   2  14   9          0.02        -10.86        10.86 o                         
   3  14   9          1.85         -0.84        13.48 o                         
   4  14   9        528.69        566.82        27.51 o                         
   5  14   9        133.26        146.40        20.55 o                         
   6  14   9          7.89         51.74        19.35 o                         
   7  14   9         19.96        -16.18        17.35 o                         
   8  14   9         18.86         37.39        15.44 o                         
   9  14   9         90.99        113.28        34.66 o                         
  10  14   9         18.87         14.84        15.91 o                         
   1  15   9         15.79         13.68        17.09 o                         
   2  15   9        356.01        350.63        31.90 o                         
   3  15   9        129.34        153.99        24.93 o                         
   4  15   9         29.05         24.20        13.47 o                         
   5  15   9         11.37        -10.64        19.98 o                         
   6  15   9         32.75         24.76        25.21 o                         
   7  15   9         10.61         36.77        17.40 o                         
   8  15   9        118.09        142.69        14.36 o                         
   9  15   9         62.40         25.90        14.73 o                         
  10  15   9          2.72        -45.59        45.63 o                         
   0  16   9        105.52        174.56        68.78 o                         
   1  16   9        131.33        133.60        16.46 o                         
   2  16   9        243.13        274.95        29.79 o                         
   3  16   9         53.45         34.38        17.89 o                         
   4  16   9        108.99        128.79        22.84 o                         
   5  16   9          2.92         -6.71        17.27 o                         
   6  16   9         62.93         62.04        44.18 o                         
   7  16   9         13.92          7.62        16.85 o                         
   8  16   9         14.62         42.44        15.73 o                         
   9  16   9         82.44         57.88        22.45 o                         
   1  17   9        147.01        137.92        25.45 o                         
   2  17   9        150.43        131.35        16.32 o                         
   3  17   9          3.79        -17.29        17.29 o                         
   4  17   9        133.35        104.99        21.66 o                         
   5  17   9        110.95         70.25        21.84 o                         
   6  17   9         49.11         75.58        28.04 o                         
   7  17   9          0.03          3.52        20.06 o                         
   8  17   9        126.56        154.73        18.48 o                         
   0  18   9         77.56        106.90        22.69 o                         
   1  18   9        413.19        412.22        32.57 o                         
   2  18   9        109.61        150.14        17.57 o                         
   3  18   9        773.94        805.09        24.39 o                         
   4  18   9         75.95         93.47        18.21 o                         
   5  18   9          0.08        -13.39        13.39 o                         
   6  18   9         17.01        -10.36        15.56 o                         
   7  18   9          3.60         46.69        17.09 o                         
   8  18   9          1.48         -2.51        19.25 o                         
   1  19   9        168.52        178.77        15.72 o                         
   2  19   9          0.26         28.60        30.52 o                         
   3  19   9        253.31        298.55        24.60 o                         
   4  19   9        173.49        209.29        21.24 o                         
   5  19   9         74.17         48.53        17.23 o                         
   6  19   9         94.02         84.88        23.57 o                         
   7  19   9          2.78          4.50        17.82 o                         
   0  20   9          5.21         77.26        23.19 o                         
   1  20   9         64.79         72.87        16.16 o                         
   2  20   9          9.81         58.76        20.93 o                         
   3  20   9         27.33         -1.43        18.64 o                         
   4  20   9         54.16         74.34        22.42 o                         
   5  20   9         15.22         -2.72        18.02 o                         
   6  20   9         58.68         71.35        21.62 o                         
   1  21   9          0.00         43.24        21.19 o                         
   2  21   9         85.54          3.15        20.32 o                         
   3  21   9         70.85         79.20        23.41 o                         
   4  21   9         87.57         96.32        22.77 o                         
   5  21   9         31.26         11.86        23.58 o                         
   6  21   9          9.73         30.87        28.65 o                         
   0  22   9        150.09        186.35        35.38 o                         
   1  22   9         30.46         35.27        20.65 o                         
   2  22   9          0.16         74.93        20.94 o                         
   3  22   9         88.47         64.09        23.02 o                         
   4  22   9          0.38          3.10        24.83 o                         
   1  23   9        130.45        169.43        27.14 o                         
   2  23   9        128.48        156.40        29.08 o                         
   3  23   9         18.28        -13.38        21.75 o                         
   1   0  10       9443.02       9710.98      1418.35 o                         
   2   0  10       1292.88       1456.20        23.80 o                         
   3   0  10        552.00        673.96        25.82 o                         
   4   0  10       2306.83       2548.33        43.32 o                         
   5   0  10       3427.55       3980.51        61.38 o                         
   6   0  10        316.27        570.24        32.05 o                         
   7   0  10        146.18         62.44        36.32 o                         
   8   0  10       1980.66       2253.82        59.54 o                         
   9   0  10        741.69        750.87        43.71 o                         
  10   0  10        139.49        149.86         7.84 o                         
  11   0  10        365.56        290.86        22.81 o                         
  12   0  10         83.15        114.63        12.57 o                         
   1   1  10        703.11        744.37        57.88 o                         
   2   1  10        167.64        191.73        20.61 o                         
   3   1  10       1181.78       1173.07        29.94 o                         
   4   1  10         41.44         71.33        37.80 o                         
   5   1  10        150.57        319.42        71.94 o                         
   6   1  10       1702.63       1792.45        46.87 o                         
   7   1  10         71.60        180.54        34.17 o                         
   8   1  10          2.39          6.35        76.72 o                         
   9   1  10         29.31         15.09        25.53 o                         
  10   1  10        344.99        353.80        17.65 o                         
  11   1  10          2.83         -2.79         6.35 o                         
  12   1  10        110.59        128.35        13.09 o                         
   0   2  10          1.32         14.95         7.32 o                         
   1   2  10        521.04        492.72        37.88 o                         
   2   2  10       2234.38       2515.97        62.12 o                         
   3   2  10         80.28        144.31        16.62 o                         
   4   2  10         15.00        -16.27        31.44 o                         
   5   2  10        468.41        523.50        35.23 o                         
   6   2  10         36.77        -12.32        20.08 o                         
   7   2  10        233.52        242.66        31.37 o                         
   8   2  10          0.01          5.38        22.39 o                         
   9   2  10        164.93        175.51         6.53 o                         
  10   2  10         79.79         77.21         8.39 o                         
  11   2  10         12.17          3.67         6.02 o                         
  12   2  10        101.07        104.29         8.86 o                         
   1   3  10       2273.79       2446.86        83.23 o                         
   2   3  10       1350.11       1502.11        21.76 o                         
   3   3  10          3.02         11.46         2.80 o                         
   4   3  10        984.52       1134.86        25.76 o                         
   5   3  10         10.72         35.56        18.25 o                         
   6   3  10         81.18        157.12        20.53 o                         
   7   3  10         11.66         -2.43        22.72 o                         
   8   3  10        156.78        204.66        41.64 o                         
   9   3  10        700.84        675.23        11.44 o                         
  10   3  10          0.89         -4.12         8.45 o                         
  11   3  10         45.82         50.12         7.86 o                         
  12   3  10          9.77         -6.53         7.72 o                         
   0   4  10         29.38         -2.91         9.50 o                         
   1   4  10          5.30         -2.24         9.21 o                         
   2   4  10        753.27        718.61         9.54 o                         
   3   4  10         15.33         -1.59         4.83 o                         
   4   4  10        239.31        235.26         9.16 o                         
   5   4  10        134.38        121.34         2.45 o                         
   6   4  10        262.59        209.03         9.54 o                         
   7   4  10        115.95        133.85         4.13 o                         
   8   4  10         53.32         34.46         4.99 o                         
   9   4  10        457.49        435.20         8.20 o                         
  10   4  10         22.66         28.16         9.79 o                         
  11   4  10         23.85         -1.40         7.25 o                         
  12   4  10         39.59         49.07         8.91 o                         
   1   5  10          4.27          4.28        11.84 o                         
   2   5  10         29.66         25.72         8.78 o                         
   3   5  10       1963.45       2105.48        32.03 o                         
   4   5  10        132.09        121.78         8.25 o                         
   5   5  10         22.66         41.79         5.63 o                         
   6   5  10        192.19        190.72        34.00 o                         
   7   5  10        143.90        129.36         9.88 o                         
   8   5  10        505.78        483.97        14.50 o                         
   9   5  10          1.04          5.43         8.11 o                         
  10   5  10          6.26        -22.36        22.36 o                         
  11   5  10          9.24         12.04        12.05 o                         
  12   5  10         20.96          7.19        13.15 o                         
   0   6  10        789.28        867.16        71.79 o                         
   1   6  10         47.02         16.88        11.14 o                         
   2   6  10         31.32         30.52         9.44 o                         
   3   6  10        347.78        341.88        10.40 o                         
   4   6  10         20.63         20.69         5.64 o                         
   5   6  10       1213.87       1166.06        17.09 o                         
   6   6  10       1366.08       1306.87        54.06 o                         
   7   6  10        102.28         79.07         8.39 o                         
   8   6  10        206.91        148.16        21.83 o                         
   9   6  10        549.58        523.91        15.74 o                         
  10   6  10         96.86         87.11        17.20 o                         
  11   6  10          4.07         -5.51        24.72 o                         
  12   6  10         39.04         26.58        15.50 o                         
   1   7  10        781.96        820.88        18.54 o                         
   2   7  10        403.64        431.72        29.88 o                         
   3   7  10         48.78         50.88         7.28 o                         
   4   7  10         64.84         83.34         9.27 o                         
   5   7  10        610.80        645.43        11.54 o                         
   6   7  10        706.91        672.73        15.60 o                         
   7   7  10          4.64          9.66         9.43 o                         
   8   7  10          0.66        -12.93        21.41 o                         
   9   7  10        140.90        123.55         9.24 o                         
  10   7  10          0.99          9.31         8.89 o                         
  11   7  10        244.90        270.97        17.10 o                         
   0   8  10         86.38        108.17        15.82 o                         
   1   8  10        692.69        737.44        17.78 o                         
   2   8  10        448.30        514.66        15.26 o                         
   3   8  10        301.66        243.95        12.19 o                         
   4   8  10          0.10         15.05         8.15 o                         
   5   8  10        150.28        114.12        23.13 o                         
   6   8  10         94.45         77.48        10.32 o                         
   7   8  10         87.27         79.33         9.11 o                         
   8   8  10         44.90         32.39        22.60 o                         
   9   8  10        151.76         82.91        15.88 o                         
  10   8  10          8.04         11.35        10.31 o                         
  11   8  10         28.38         18.12        14.81 o                         
   1   9  10       1478.81       1543.94        20.30 o                         
   2   9  10        464.05        467.92        15.30 o                         
   3   9  10        248.86        320.06        22.49 o                         
   4   9  10          9.76         -5.19        14.91 o                         
   5   9  10        430.72        484.56        15.70 o                         
   6   9  10       1187.94       1152.29        22.48 o                         
   7   9  10         60.29         67.06        22.81 o                         
   8   9  10        272.11        250.63        19.68 o                         
   9   9  10        376.74        372.69        43.13 o                         
  10   9  10          8.57          4.73        18.10 o                         
  11   9  10          3.14          2.82        29.37 o                         
   0  10  10        294.30        346.90        27.08 o                         
   1  10  10         58.20        113.68        19.89 o                         
   2  10  10       1775.60       1906.31        25.35 o                         
   3  10  10        784.85        747.65        18.75 o                         
   4  10  10         42.20         46.40        11.27 o                         
   5  10  10        136.20        147.04         9.59 o                         
   6  10  10       1423.11       1431.68        53.93 o                         
   7  10  10       1985.66       1868.44        28.88 o                         
   8  10  10          6.48         -9.58         9.58 o                         
   9  10  10        386.45        369.24        15.18 o                         
  10  10  10         26.86         17.96        15.51 o                         
  11  10  10         13.68          4.66        12.06 o                         
   1  11  10         75.17        123.03        16.59 o                         
   2  11  10        771.21        802.37        16.79 o                         
   3  11  10        536.88        457.04        13.05 o                         
   4  11  10         12.65          6.92        13.22 o                         
   5  11  10        382.93        368.85        12.80 o                         
   6  11  10         15.49          9.07         9.69 o                         
   7  11  10         91.83         88.61        11.47 o                         
   8  11  10          5.22          3.62        10.47 o                         
   9  11  10         57.56         67.70        12.60 o                         
  10  11  10          2.10          5.33        21.28 o                         
  11  11  10          0.04         -8.13        54.12 o                         
   0  12  10       4829.01       4765.16        67.76 o                         
   1  12  10        109.85        148.70        18.95 o                         
   2  12  10         12.59         12.97        12.97 o                         
   3  12  10        246.38        278.68        16.34 o                         
   4  12  10         36.48         33.62        19.87 o                         
   5  12  10       1302.20       1233.93        30.96 o                         
   6  12  10        226.41        189.36        17.24 o                         
   7  12  10          5.53         -9.42         9.42 o                         
   8  12  10          0.66         27.26        14.36 o                         
   9  12  10         39.86         30.56        16.59 o                         
  10  12  10        202.41        154.06        35.04 o                         
   1  13  10        574.73        515.95        20.14 o                         
   2  13  10         38.23         30.00        23.99 o                         
   3  13  10         41.35         47.31        10.88 o                         
   4  13  10         32.54         33.76        16.55 o                         
   5  13  10        576.39        522.38        27.72 o                         
   6  13  10        681.67        703.68        30.54 o                         
   7  13  10         19.98        -10.89        10.89 o                         
   8  13  10        110.78        120.98        14.17 o                         
   9  13  10         41.81          7.81        15.57 o                         
  10  13  10         93.83         54.84        17.07 o                         
   0  14  10        466.36        475.19        27.53 o                         
   1  14  10       1111.09       1176.40        27.44 o                         
   2  14  10         32.45          9.74        13.37 o                         
   3  14  10         45.84         74.13        11.33 o                         
   4  14  10        318.81        293.30        17.89 o                         
   5  14  10         11.59        -16.37        16.37 o                         
   6  14  10         51.07         32.65        22.79 o                         
   7  14  10          5.20         -1.10        16.41 o                         
   8  14  10          2.03        -16.62        16.62 o                         
   9  14  10        457.95        401.60        23.33 o                         
  10  14  10         56.57         83.75        26.61 o                         
   1  15  10        537.98        532.10        22.02 o                         
   2  15  10          2.65        -16.75        16.92 o                         
   3  15  10        111.18        102.07        16.23 o                         
   4  15  10        177.91        200.16        16.47 o                         
   5  15  10          3.41        -14.15        14.15 o                         
   6  15  10         27.99         27.27        46.10 o                         
   7  15  10         71.02         89.77        13.96 o                         
   8  15  10         28.71         -9.73        17.64 o                         
   9  15  10         39.88         22.28        15.04 o                         
   0  16  10        523.81        547.49        38.97 o                         
   1  16  10         42.25          9.77        17.29 o                         
   2  16  10         13.20          9.49        13.82 o                         
   3  16  10         31.39         22.52        16.13 o                         
   4  16  10         17.96         49.65        16.43 o                         
   5  16  10        162.45        161.47        48.06 o                         
   6  16  10         23.06         10.12        17.10 o                         
   7  16  10         72.38         32.60        32.08 o                         
   8  16  10          0.62          5.15        17.90 o                         
   9  16  10          2.69         15.87        17.78 o                         
   1  17  10         59.30         39.71        22.30 o                         
   2  17  10         16.26         26.43        20.59 o                         
   3  17  10          0.27         15.51        18.37 o                         
   4  17  10         74.05        113.67        21.79 o                         
   5  17  10          0.18         16.23        16.27 o                         
   6  17  10         25.23          4.11        16.43 o                         
   7  17  10         49.62          2.46        17.49 o                         
   8  17  10          2.27         20.30        15.95 o                         
   0  18  10         48.29         57.57        34.77 o                         
   1  18  10        385.85        450.97        24.92 o                         
   2  18  10         76.34         92.87        30.28 o                         
   3  18  10         25.30          2.27        17.34 o                         
   4  18  10        108.32        106.39        15.51 o                         
   5  18  10        365.30        359.46        20.81 o                         
   6  18  10        114.49        123.28        18.95 o                         
   7  18  10         68.66         62.98        17.93 o                         
   1  19  10         30.31         24.29        20.96 o                         
   2  19  10          7.12        -18.73        18.73 o                         
   3  19  10        206.99        194.21        16.73 o                         
   4  19  10         35.68         64.68        25.06 o                         
   5  19  10         30.02          3.64        16.01 o                         
   6  19  10          4.07        -22.21        22.21 o                         
   7  19  10        115.47        131.76        25.99 o                         
   0  20  10          7.84         10.61        49.77 o                         
   1  20  10        129.51        127.99        25.34 o                         
   2  20  10         69.55         38.97        19.79 o                         
   3  20  10        158.56        166.93        23.13 o                         
   4  20  10        105.51        127.14        18.56 o                         
   5  20  10         23.12          1.34        21.47 o                         
   6  20  10         38.01         53.63        19.63 o                         
   1  21  10         84.46         68.74        19.40 o                         
   2  21  10         12.77         24.18        17.82 o                         
   3  21  10         10.21         46.90        22.00 o                         
   4  21  10        525.00        484.58        25.20 o                         
   5  21  10         17.59         23.70        22.28 o                         
   0  22  10          0.26        -28.81        28.81 o                         
   1  22  10         21.43         10.20        20.48 o                         
   2  22  10        290.83        335.24        23.58 o                         
   3  22  10          3.48        -18.05        19.29 o                         
   4  22  10          4.97         11.53        27.96 o                         
   1  23  10          0.60        -23.31        31.73 o                         
   1   1  11        133.69        155.58        15.47 o                         
   2   1  11        721.60        844.31         9.99 o                         
   3   1  11          6.05          3.98        20.30 o                         
   4   1  11         27.53         27.02        16.91 o                         
   5   1  11         77.22         16.54        25.78 o                         
   6   1  11       1143.23       1312.67        29.89 o                         
   7   1  11         79.17         84.34        25.20 o                         
   8   1  11        517.08        524.73        29.14 o                         
   9   1  11          0.00         13.54        25.36 o                         
  10   1  11         29.97         -0.94        23.69 o                         
  11   1  11          4.90        -26.45        26.45 o                         
  12   1  11        681.02        694.64        46.99 o                         
   0   2  11       1490.63       1411.29       119.96 o                         
   1   2  11       1322.35       1815.52        15.72 o                         
   2   2  11          0.09          2.44         4.51 o                         
   3   2  11          0.16          7.64        23.09 o                         
   4   2  11       1287.81       1277.68        24.92 o                         
   5   2  11         75.77         14.42        27.72 o                         
   6   2  11         60.69         59.88        70.51 o                         
   7   2  11          0.12         -5.59        19.89 o                         
   8   2  11          2.81         12.69        24.69 o                         
   9   2  11         39.94         44.73        85.56 o                         
  10   2  11        264.47        374.05        28.83 o                         
  11   2  11         13.24         18.47        26.63 o                         
  12   2  11        200.46        235.90        32.24 o                         
   1   3  11        340.89        392.10        14.44 o                         
   2   3  11        249.11        305.70         8.98 o                         
   3   3  11        229.54        321.51        32.84 o                         
   4   3  11         26.33         68.80        15.94 o                         
   5   3  11         52.71        159.79        19.22 o                         
   6   3  11        728.14        891.12        27.79 o                         
   7   3  11          4.71         15.91        40.31 o                         
   8   3  11         39.59         80.94        22.47 o                         
   9   3  11          0.88         68.16        24.37 o                         
  10   3  11          0.05        -52.93        52.93 o                         
  11   3  11         11.08         -1.85        33.01 o                         
  12   3  11          6.23        -14.64        28.65 o                         
   0   4  11       1291.46       1336.74       110.25 o                         
   1   4  11         87.72         99.79         9.34 o                         
   2   4  11         47.05         36.99        16.69 o                         
   3   4  11         90.20        124.41         4.78 o                         
   4   4  11         68.61         59.97        21.85 o                         
   5   4  11          0.09          5.67        19.19 o                         
   6   4  11        555.76        512.32        23.65 o                         
   7   4  11         85.97        114.51        26.93 o                         
   8   4  11          3.48        -16.52        23.33 o                         
   9   4  11          3.37        -14.72        22.31 o                         
  10   4  11        180.38        203.39        25.23 o                         
  11   4  11         24.72         12.88        29.59 o                         
   1   5  11          0.92         10.61        10.24 o                         
   2   5  11        920.04       1047.39        14.33 o                         
   3   5  11          8.70         13.17         8.37 o                         
   4   5  11        781.68        795.37        31.67 o                         
   5   5  11         14.30         17.45         4.40 o                         
   6   5  11        485.30        507.77        32.95 o                         
   7   5  11        108.12        121.81        53.37 o                         
   8   5  11         31.47        172.10        33.63 o                         
   9   5  11          1.37         -5.34         5.34 o                         
  10   5  11        123.53        122.29        10.65 o                         
  11   5  11         39.35         40.48        10.50 o                         
   0   6  11        640.38        784.51        71.75 o                         
   1   6  11        155.12        162.08         9.35 o                         
   2   6  11        375.53        394.20        35.62 o                         
   3   6  11          0.30         13.42         6.57 o                         
   4   6  11         12.89         31.28         6.83 o                         
   5   6  11        843.33        859.28        14.75 o                         
   6   6  11        364.02        399.54        31.20 o                         
   7   6  11        381.26        373.40         9.40 o                         
   8   6  11          1.00         -0.61         4.68 o                         
   9   6  11         29.55         32.41         5.78 o                         
  10   6  11          2.44          0.16        14.60 o                         
  11   6  11          6.84         -5.83         6.65 o                         
   1   7  11         30.15         39.57         9.38 o                         
   2   7  11         27.59          2.08        21.41 o                         
   3   7  11        426.72        415.33        14.96 o                         
   4   7  11       1567.16       1474.29        38.12 o                         
   5   7  11        170.87        156.04         7.85 o                         
   6   7  11        737.04        731.71        13.55 o                         
   7   7  11         65.73         63.66        39.95 o                         
   8   7  11         52.49         48.27         7.25 o                         
   9   7  11        444.02        373.20        13.15 o                         
  10   7  11         38.36         12.41         7.18 o                         
  11   7  11          8.79         18.32         7.97 o                         
   0   8  11       1070.41       1132.48        22.90 o                         
   1   8  11         12.35        -12.23        12.23 o                         
   2   8  11       2039.74       2010.77       155.64 o                         
   3   8  11        589.50        612.77        13.33 o                         
   4   8  11       7221.31       7652.28       219.65 o                         
   5   8  11          0.00         -8.77         8.77 o                         
   6   8  11        641.82        724.21        30.84 o                         
   7   8  11        108.64         92.31        10.35 o                         
   8   8  11         85.07         91.92        29.37 o                         
   9   8  11        101.11         75.40        11.61 o                         
  10   8  11         55.83         61.84         8.58 o                         
  11   8  11        137.93        130.24        14.66 o                         
   1   9  11        178.91        206.30        12.37 o                         
   2   9  11        109.27         99.99         9.67 o                         
   3   9  11        424.28        511.75        15.52 o                         
   4   9  11       1456.39       1594.21        35.04 o                         
   5   9  11        333.12        366.42        23.92 o                         
   6   9  11        285.01        362.18        14.36 o                         
   7   9  11        522.29        480.62        14.95 o                         
   8   9  11         20.05          3.75        14.85 o                         
   9   9  11         15.20         21.60        22.64 o                         
  10   9  11        192.87        238.55        18.18 o                         
  11   9  11         42.43         34.69        15.35 o                         
   0  10  11        516.76        573.44        37.60 o                         
   1  10  11         69.67         63.69        12.44 o                         
   2  10  11        392.66        424.40        39.01 o                         
   3  10  11        255.55        232.50        14.53 o                         
   4  10  11       3579.59       3387.54        32.60 o                         
   5  10  11        370.48        331.80        14.47 o                         
   6  10  11       1537.77       1506.62        35.21 o                         
   7  10  11         32.11         65.30        10.17 o                         
   8  10  11          0.00          4.85         9.30 o                         
   9  10  11          0.56         -6.88        13.80 o                         
  10  10  11        399.30        455.61        17.47 o                         
   1  11  11        159.33        144.84        12.95 o                         
   2  11  11          8.38          2.06         9.29 o                         
   3  11  11        352.11        423.06        15.59 o                         
   4  11  11       1292.25       1261.54        23.55 o                         
   5  11  11          5.71        -12.06        12.06 o                         
   6  11  11        109.37         93.87        10.48 o                         
   7  11  11          0.60          9.90         9.86 o                         
   8  11  11          7.27         -5.47        15.31 o                         
   9  11  11          0.77          8.02        10.26 o                         
  10  11  11         14.30          9.61        49.58 o                         
   0  12  11        108.84         83.23        16.31 o                         
   1  12  11        124.36         52.84        17.23 o                         
   2  12  11        898.00        883.72        17.26 o                         
   3  12  11         48.83         71.01        16.51 o                         
   4  12  11         32.68         74.06        15.84 o                         
   5  12  11         42.48         39.17        14.83 o                         
   6  12  11        320.16        303.26        14.24 o                         
   7  12  11         12.53          5.42        14.93 o                         
   8  12  11         84.60         83.72        16.74 o                         
   9  12  11         38.30         35.88        12.25 o                         
  10  12  11         35.33         33.89        17.34 o                         
   1  13  11          0.18         -9.89        13.97 o                         
   2  13  11        274.75        304.56        21.33 o                         
   3  13  11        312.98        309.73        32.84 o                         
   4  13  11        464.68        459.76        21.13 o                         
   5  13  11        232.21        233.91        19.39 o                         
   6  13  11        265.68        270.03        15.60 o                         
   7  13  11         29.89         33.74        12.34 o                         
   8  13  11         16.69         35.33        16.80 o                         
   9  13  11         53.10         52.77        20.51 o                         
   0  14  11        101.22        122.16        18.10 o                         
   1  14  11        225.03        298.84        21.95 o                         
   2  14  11       1191.18       1259.61        19.66 o                         
   3  14  11         27.71         34.41        20.59 o                         
   4  14  11         24.49         25.97        17.00 o                         
   5  14  11          1.82        -13.33        13.51 o                         
   6  14  11        300.03        349.92        17.56 o                         
   7  14  11         14.76         31.26        17.71 o                         
   8  14  11         67.56         54.50        17.41 o                         
   9  14  11         11.54          5.77        19.92 o                         
   1  15  11          4.88         19.53        13.66 o                         
   2  15  11         79.03         61.74        16.31 o                         
   3  15  11         37.38         29.20        15.95 o                         
   4  15  11          1.13          0.73        18.26 o                         
   5  15  11         30.65         33.72        13.66 o                         
   6  15  11          0.03          8.30        20.52 o                         
   7  15  11          0.32        -17.11        17.11 o                         
   8  15  11          0.21          8.02        14.48 o                         
   9  15  11          7.54         27.67        14.73 o                         
   0  16  11       2945.73       3102.99        63.81 o                         
   1  16  11          1.02          9.30        13.48 o                         
   2  16  11         14.49          0.51        16.91 o                         
   3  16  11         33.63         31.16        14.66 o                         
   4  16  11        115.27        120.07        15.33 o                         
   5  16  11         16.80         59.55        21.54 o                         
   6  16  11         29.51         44.48        16.86 o                         
   7  16  11          4.50         23.01        16.22 o                         
   8  16  11        150.44        153.46        16.85 o                         
   1  17  11          5.16        -11.25        22.44 o                         
   2  17  11         41.71         -9.11        15.62 o                         
   3  17  11         12.90         -7.24        15.61 o                         
   4  17  11        135.69        155.09        30.94 o                         
   5  17  11          8.33         21.35        15.94 o                         
   6  17  11         38.36         10.93        19.44 o                         
   7  17  11         18.33         16.51        18.47 o                         
   8  17  11          4.26        -18.20        18.20 o                         
   0  18  11         22.53         41.82        19.87 o                         
   1  18  11         82.29        133.73        27.74 o                         
   2  18  11        283.87        302.00        27.29 o                         
   3  18  11        184.95        273.81        23.39 o                         
   4  18  11        151.20        204.48        18.13 o                         
   5  18  11          0.41         15.65        18.52 o                         
   6  18  11          0.28         28.78        18.98 o                         
   7  18  11        188.60        161.19        37.94 o                         
   1  19  11        104.36        133.34        15.29 o                         
   2  19  11        212.60        318.93        21.25 o                         
   3  19  11         89.53        114.73        17.52 o                         
   4  19  11         66.17        102.18        46.14 o                         
   5  19  11          0.04         -9.55        16.33 o                         
   6  19  11         34.05         35.54        23.68 o                         
   0  20  11          0.09          5.96        56.92 o                         
   1  20  11         31.63         11.87        17.61 o                         
   2  20  11        127.31        224.84        24.11 o                         
   3  20  11        187.54        227.79        27.66 o                         
   4  20  11        490.45        460.72        28.91 o                         
   5  20  11          0.29          6.72        18.13 o                         
   1  21  11          0.07         -6.03        23.25 o                         
   2  21  11        150.39        151.69        18.92 o                         
   3  21  11         43.17         52.98        20.15 o                         
   4  21  11         78.23         91.06        21.42 o                         
   0  22  11          4.31        -15.88        48.47 o                         
   1  22  11         17.11        -14.29        22.56 o                         
   2  22  11          8.44        -26.73        26.73 o                         
   1   0  12        975.99       1047.67       121.84 o                         
   2   0  12        163.00        174.90        12.48 o                         
   3   0  12       2150.66       2135.97        39.52 o                         
   4   0  12       1533.35       1744.10        44.35 o                         
   5   0  12       1106.42       1233.15        44.86 o                         
   6   0  12        259.37        391.66        34.70 o                         
   7   0  12       1650.65       1612.08        51.35 o                         
   8   0  12        251.82        264.12        36.66 o                         
   9   0  12         37.85          4.57        33.63 o                         
  10   0  12        133.30        166.16        49.77 o                         
  11   0  12         29.78         25.91        39.01 o                         
   1   1  12       2406.64       2604.36        21.18 o                         
   2   1  12        576.31        652.79         9.96 o                         
   3   1  12          0.02         -4.83        50.77 o                         
   4   1  12        252.15        241.81        57.30 o                         
   5   1  12        269.18        427.24        35.41 o                         
   6   1  12        717.24        822.81        28.38 o                         
   7   1  12         98.18        110.24        23.16 o                         
   8   1  12        214.41        201.04        27.22 o                         
   9   1  12        163.79        173.03        44.75 o                         
  10   1  12          1.51        -29.19        35.55 o                         
  11   1  12        259.18        259.63        34.02 o                         
   0   2  12         17.65         41.50        30.07 o                         
   1   2  12          1.85         -2.26         8.23 o                         
   2   2  12       1118.01       1226.51        52.82 o                         
   3   2  12        353.69        326.73        29.22 o                         
   4   2  12        231.55        172.84        21.83 o                         
   5   2  12         80.77         73.58        17.49 o                         
   6   2  12        312.31        399.93        24.63 o                         
   7   2  12          2.41        -22.33        22.33 o                         
   8   2  12         27.40         19.92        25.18 o                         
   9   2  12        552.07        588.13       145.76 o                         
  10   2  12        117.29         17.67        48.00 o                         
  11   2  12          4.03         39.21        30.27 o                         
   1   3  12        202.36        216.29        13.08 o                         
   2   3  12        485.41        572.75        11.40 o                         
   3   3  12        619.26        579.49        23.01 o                         
   4   3  12          5.71        -19.49        19.49 o                         
   5   3  12        442.79        390.78        22.14 o                         
   6   3  12        439.86        360.58        39.29 o                         
   7   3  12         69.62        101.19        39.74 o                         
   8   3  12        398.32        460.78        75.19 o                         
   9   3  12        139.73        155.53        56.17 o                         
  10   3  12         33.54         12.28        49.00 o                         
  11   3  12          9.89         73.79        31.63 o                         
   0   4  12         88.59         87.80        13.19 o                         
   1   4  12        345.34        377.32        25.52 o                         
   2   4  12       1207.07       1198.81        18.48 o                         
   3   4  12       1309.21       1433.47        65.56 o                         
   4   4  12         14.23         11.30        18.82 o                         
   5   4  12         89.60        149.73        98.96 o                         
   6   4  12         33.22         43.85        41.30 o                         
   7   4  12        643.16        630.71       112.26 o                         
   8   4  12         46.90         98.31        23.59 o                         
   9   4  12         16.64         10.64        24.10 o                         
  10   4  12          0.72         -9.48        68.27 o                         
  11   4  12         45.97         78.85        33.13 o                         
   1   5  12       1646.12       1429.26        50.81 o                         
   2   5  12        288.11        275.73        10.87 o                         
   3   5  12        658.99        657.70        28.36 o                         
   4   5  12        399.89        394.36        43.94 o                         
   5   5  12        612.40        565.49        46.87 o                         
   6   5  12        216.34        195.69        19.27 o                         
   7   5  12          4.67         -0.86        24.88 o                         
   8   5  12         49.17         51.17        36.52 o                         
   9   5  12          1.22        -24.95        24.95 o                         
  10   5  12         51.31         41.91        26.93 o                         
  11   5  12         82.74         85.23        34.19 o                         
   0   6  12        918.42       1061.80        19.88 o                         
   1   6  12          0.35          0.01         8.32 o                         
   2   6  12         38.53         23.32        10.65 o                         
   3   6  12        405.36        447.25        11.50 o                         
   4   6  12        186.31        178.70         7.47 o                         
   5   6  12         12.43          7.02         9.24 o                         
   6   6  12          0.54         10.93        27.36 o                         
   7   6  12         97.75        139.02        23.91 o                         
   8   6  12        122.38        124.92        66.01 o                         
   9   6  12        176.47        191.52        29.82 o                         
  10   6  12        763.93        846.03       148.94 o                         
  11   6  12          4.54        -12.05        67.33 o                         
   1   7  12        358.57        339.26        16.11 o                         
   2   7  12         63.84        149.53        13.22 o                         
   3   7  12        199.34        201.83         9.04 o                         
   4   7  12          6.27         11.70        13.02 o                         
   5   7  12         28.88         21.47         5.83 o                         
   6   7  12        208.26        202.26         9.45 o                         
   7   7  12        149.86        121.82         9.97 o                         
   8   7  12         38.27         41.28         5.87 o                         
   9   7  12         30.91          5.18        28.58 o                         
  10   7  12        240.95        165.14        50.47 o                         
  11   7  12        188.34        207.11       100.15 o                         
   0   8  12         88.12         60.94        11.51 o                         
   1   8  12         52.91         51.84        14.30 o                         
   2   8  12          1.73         -5.08        10.47 o                         
   3   8  12        719.79        676.16        15.99 o                         
   4   8  12        195.51        207.01        11.80 o                         
   5   8  12          1.45         -0.04         6.71 o                         
   6   8  12         35.31         49.18        23.86 o                         
   7   8  12        820.76        921.66        29.86 o                         
   8   8  12         17.98         17.78         9.28 o                         
   9   8  12         35.81         22.65        13.17 o                         
  10   8  12        288.76        265.38        10.40 o                         
   1   9  12         51.60         34.26        12.13 o                         
   2   9  12         57.32         79.74        10.22 o                         
   3   9  12       1442.65       1542.66        24.40 o                         
   4   9  12       1793.37       1962.28        55.40 o                         
   5   9  12        676.09        665.96        17.70 o                         
   6   9  12         64.43         31.11        12.23 o                         
   7   9  12          4.32         -1.34         6.87 o                         
   8   9  12         44.88         84.97        13.55 o                         
   9   9  12          2.24         -2.22         8.42 o                         
  10   9  12         30.70         -3.69        25.31 o                         
   0  10  12       3194.74       3404.18       228.76 o                         
   1  10  12         51.36         61.47        33.23 o                         
   2  10  12        227.08        257.45        11.89 o                         
   3  10  12       2052.05       1971.18        21.03 o                         
   4  10  12          6.89         23.80         9.72 o                         
   5  10  12        589.60        699.17        49.87 o                         
   6  10  12          3.47          4.27         8.94 o                         
   7  10  12         27.81         32.65        12.23 o                         
   8  10  12         13.32          5.64         8.42 o                         
   9  10  12        178.53        130.36        45.54 o                         
  10  10  12        160.74        202.21        20.30 o                         
   1  11  12        638.56        695.53        25.84 o                         
   2  11  12         39.22         28.88        14.23 o                         
   3  11  12          0.10          4.61        11.26 o                         
   4  11  12        148.40        111.66        14.04 o                         
   5  11  12        281.12        255.98        28.43 o                         
   6  11  12        535.44        509.65        19.18 o                         
   7  11  12         21.02         36.61        17.30 o                         
   8  11  12          0.24         -0.83        12.22 o                         
   9  11  12         10.83         20.43        13.51 o                         
  10  11  12          1.70          1.78        10.88 o                         
   0  12  12       1656.09       1735.29       112.45 o                         
   1  12  12        617.09        618.72        21.02 o                         
   2  12  12        279.69        263.55        14.21 o                         
   3  12  12        911.58        941.76        42.83 o                         
   4  12  12          2.29        -14.65        20.86 o                         
   5  12  12         46.64         30.89        11.81 o                         
   6  12  12         86.45         67.37        12.02 o                         
   7  12  12        772.07        732.65        22.86 o                         
   8  12  12         60.51         99.14        18.93 o                         
   9  12  12          4.79         18.92        10.47 o                         
   1  13  12         40.04         36.60        17.95 o                         
   2  13  12         27.81        -13.69        13.69 o                         
   3  13  12        316.76        250.74        14.37 o                         
   4  13  12          1.35         33.25        15.16 o                         
   5  13  12       1302.22       1300.21        27.66 o                         
   6  13  12        240.77        199.52        17.07 o                         
   7  13  12         68.09         54.22        20.30 o                         
   8  13  12         79.68         90.83        13.87 o                         
   9  13  12         13.67         15.83        11.47 o                         
   0  14  12        177.51        158.70        16.67 o                         
   1  14  12         72.09         87.33        14.40 o                         
   2  14  12         21.20         12.50        24.54 o                         
   3  14  12         73.73         81.55        17.18 o                         
   4  14  12         51.99         42.21        17.52 o                         
   5  14  12        266.81        225.91        17.11 o                         
   6  14  12         71.78        107.30        16.30 o                         
   7  14  12        127.33         79.08        28.75 o                         
   8  14  12         46.81         47.76        13.36 o                         
   9  14  12         31.93         21.42        19.08 o                         
   1  15  12         21.34          0.26        38.41 o                         
   2  15  12         47.33         31.84        13.70 o                         
   3  15  12          7.91         32.45        12.42 o                         
   4  15  12          8.66         -4.01        24.29 o                         
   5  15  12         32.67         43.43        17.70 o                         
   6  15  12         53.77         86.75        18.40 o                         
   7  15  12         11.80          2.78        15.61 o                         
   8  15  12         62.44         61.67        13.60 o                         
   0  16  12         42.75         60.23        28.64 o                         
   1  16  12        182.30        171.92        17.14 o                         
   2  16  12         32.42         47.25        17.73 o                         
   3  16  12          3.74          4.57        16.05 o                         
   4  16  12         44.13         50.91        14.43 o                         
   5  16  12         17.51        -23.65        23.65 o                         
   6  16  12         19.38         18.45        15.51 o                         
   7  16  12         11.22          3.65        14.74 o                         
   8  16  12          0.52        -26.44        32.16 o                         
   1  17  12        445.60        405.93        24.81 o                         
   2  17  12         32.09         24.80        22.67 o                         
   3  17  12         17.68         26.21        13.68 o                         
   4  17  12         78.29        129.22        18.01 o                         
   5  17  12         50.67         66.72        23.86 o                         
   6  17  12          2.08         -3.64        18.42 o                         
   7  17  12          0.78         46.84        18.91 o                         
   0  18  12        476.33        564.99       115.09 o                         
   1  18  12        454.07        388.97        24.19 o                         
   2  18  12         88.25         97.22        24.03 o                         
   3  18  12         17.14        -17.62        17.70 o                         
   4  18  12          0.16        -16.38        16.38 o                         
   5  18  12        198.63        237.80        37.01 o                         
   6  18  12          2.13        -12.75        18.13 o                         
   1  19  12         13.61         50.33        24.04 o                         
   2  19  12         38.99         81.55        24.34 o                         
   3  19  12         33.74         91.59        27.74 o                         
   4  19  12          3.90        -10.21        26.94 o                         
   5  19  12          4.93        -14.57        27.19 o                         
   0  20  12          0.52         -3.65        43.19 o                         
   1  20  12         42.45         11.82        30.71 o                         
   2  20  12         28.78        -27.00        27.00 o                         
   3  20  12         31.28         59.52        18.29 o                         
   4  20  12        327.05        365.01        50.47 o                         
   1  21  12        168.16        167.06        22.66 o                         
   2  21  12         21.20        -21.08        21.08 o                         
   3  21  12        119.75         49.14        24.99 o                         
   1   1  13       1142.43       1290.13        93.48 o                         
   2   1  13          3.79         16.35         4.50 o                         
   3   1  13        189.61        316.13        18.68 o                         
   4   1  13        454.85        479.49        19.87 o                         
   5   1  13         16.22         36.30        34.87 o                         
   6   1  13         85.11        130.94        43.96 o                         
   7   1  13        376.65        501.13        27.93 o                         
   8   1  13        158.61         86.42        26.52 o                         
   9   1  13          1.05         27.59        29.93 o                         
  10   1  13        491.36        675.55        35.35 o                         
  11   1  13         36.90         48.76        51.90 o                         
   1   2  13       2079.33       2236.23       114.45 o                         
   2   2  13        285.19        301.05        15.90 o                         
   3   2  13        592.47        663.78        21.42 o                         
   4   2  13         66.76         86.91        30.01 o                         
   5   2  13        801.24        745.05        56.62 o                         
   6   2  13        517.06        503.81        24.36 o                         
   7   2  13          0.08         -0.28        25.48 o                         
   8   2  13         47.51         88.95        86.30 o                         
   9   2  13          0.26        -26.15        28.57 o                         
  10   2  13         22.49         98.73        29.48 o                         
  11   2  13         16.44        -46.63        52.35 o                         
   1   3  13         43.51         50.50        11.03 o                         
   2   3  13         60.82         62.98         5.26 o                         
   3   3  13        801.39        866.71        94.12 o                         
   4   3  13       1156.63       1068.51        76.00 o                         
   5   3  13        249.52        266.69        19.80 o                         
   6   3  13        252.24        244.84        21.79 o                         
   7   3  13          7.63        -42.90        42.90 o                         
   8   3  13        193.75        166.08        28.28 o                         
   9   3  13        333.55        386.65        97.38 o                         
  10   3  13         89.50        136.10        73.61 o                         
  11   3  13         58.18         74.12        39.63 o                         
   0   4  13       1382.17       1553.32       183.81 o                         
   1   4  13         30.95          2.38        15.45 o                         
   2   4  13        246.82        301.41         9.90 o                         
   3   4  13        108.49         96.94         6.00 o                         
   4   4  13        258.47        214.63        29.19 o                         
   5   4  13         97.08         44.88        28.17 o                         
   6   4  13         43.88          5.77        40.06 o                         
   7   4  13        227.33        229.14        26.16 o                         
   8   4  13         72.55         57.77        27.03 o                         
   9   4  13          0.29        -29.68        29.68 o                         
  10   4  13          3.03        -29.18        79.75 o                         
  11   4  13        161.70        159.34        39.07 o                         
   1   5  13        482.42        523.01        19.27 o                         
   2   5  13       1962.92       1730.31        34.51 o                         
   3   5  13       2219.65       2372.70        17.61 o                         
   4   5  13         43.60         15.51        36.88 o                         
   5   5  13         68.30         57.72        31.39 o                         
   6   5  13         14.57         58.57        37.22 o                         
   7   5  13        155.05        165.81        23.67 o                         
   8   5  13         13.22        -30.84        57.43 o                         
   9   5  13          4.44         32.35        36.62 o                         
  10   5  13         46.33         46.16        29.96 o                         
  11   5  13        426.16        358.53        53.31 o                         
   0   6  13        592.33        588.08        27.77 o                         
   1   6  13       1063.09       1129.12        17.27 o                         
   2   6  13        276.11        271.04        12.74 o                         
   3   6  13       1267.54       1211.80        17.76 o                         
   4   6  13       1121.48        988.50        30.67 o                         
   5   6  13        868.31        833.64        38.67 o                         
   6   6  13         44.09         19.10        31.07 o                         
   7   6  13        122.17        135.90        55.23 o                         
   8   6  13         45.15          3.53        32.89 o                         
   9   6  13         15.44         11.53        25.30 o                         
  10   6  13        172.75        155.71        57.62 o                         
   1   7  13        647.77        631.08        26.78 o                         
   2   7  13          7.62         30.24        11.34 o                         
   3   7  13        134.69        108.77         7.97 o                         
   4   7  13         65.68         83.80         7.02 o                         
   5   7  13        547.41        508.45         6.91 o                         
   6   7  13        114.70         78.07        30.56 o                         
   7   7  13        591.69        634.49        28.33 o                         
   8   7  13       1949.01       1990.52        93.67 o                         
   9   7  13        406.59        402.98        44.50 o                         
  10   7  13         58.34         77.86        38.01 o                         
   0   8  13        525.98        541.75        92.69 o                         
   1   8  13         67.00         59.85         8.82 o                         
   2   8  13          2.06         -4.45        12.31 o                         
   3   8  13        156.76        155.14        11.12 o                         
   4   8  13        374.09        392.47        18.61 o                         
   5   8  13        251.98        249.57         7.80 o                         
   6   8  13        395.63        347.37        22.88 o                         
   7   8  13          3.32          0.56         6.66 o                         
   8   8  13        565.65        462.90       120.86 o                         
   9   8  13        350.26        376.15        62.17 o                         
  10   8  13          0.19        -32.28        33.51 o                         
   1   9  13        152.53        118.35        10.56 o                         
   2   9  13        536.30        526.77        25.66 o                         
   3   9  13         86.49         58.72        10.17 o                         
   4   9  13        470.19        553.84        33.72 o                         
   5   9  13         14.26         32.56        10.06 o                         
   6   9  13         39.43         43.45         7.07 o                         
   7   9  13         32.04         41.56        20.42 o                         
   8   9  13        202.02        162.99        22.37 o                         
   9   9  13         10.24          0.20         4.50 o                         
  10   9  13          2.85         18.97        24.68 o                         
   0  10  13         32.30         46.83        21.53 o                         
   1  10  13        519.93        465.59        13.32 o                         
   2  10  13        911.34        950.81        20.52 o                         
   3  10  13        222.89        195.04        49.45 o                         
   4  10  13          2.41         10.56         8.84 o                         
   5  10  13        768.04        792.55        20.06 o                         
   6  10  13        381.14        366.33        41.36 o                         
   7  10  13         10.76         20.42        11.41 o                         
   8  10  13          1.22        -11.50        11.50 o                         
   9  10  13        150.52        132.97         9.28 o                         
   1  11  13        271.63        266.84        21.21 o                         
   2  11  13        100.86        100.98        11.75 o                         
   3  11  13        131.93        127.33        23.43 o                         
   4  11  13         96.69         97.30        11.06 o                         
   5  11  13        359.73        358.44        12.67 o                         
   6  11  13         84.00         82.42        15.62 o                         
   7  11  13        358.47        393.66        16.47 o                         
   8  11  13         29.02         25.33        10.22 o                         
   9  11  13         93.81         80.21        35.96 o                         
   0  12  13        203.87        260.19        61.51 o                         
   1  12  13        269.38        243.45        18.26 o                         
   2  12  13        288.03        278.66        11.88 o                         
   3  12  13          1.15         13.92        12.12 o                         
   4  12  13        232.67        266.64        29.79 o                         
   5  12  13        125.96         65.86        20.43 o                         
   6  12  13        118.87        107.17        11.91 o                         
   7  12  13          0.16          7.23         9.63 o                         
   8  12  13        173.76        204.88        15.98 o                         
   9  12  13          5.59        -12.95        12.95 o                         
   1  13  13         87.33         54.38        31.54 o                         
   2  13  13        133.30        151.52        14.30 o                         
   3  13  13        127.27         79.79        17.78 o                         
   4  13  13          7.24         13.25        10.71 o                         
   5  13  13          1.19          7.54        14.28 o                         
   6  13  13        219.58        218.35        19.78 o                         
   7  13  13        416.40        393.04        31.47 o                         
   8  13  13         53.86         94.23        14.77 o                         
   0  14  13         89.10         79.85        17.55 o                         
   1  14  13          0.60         -2.68        14.29 o                         
   2  14  13         15.89         32.80        14.07 o                         
   3  14  13         51.58         32.79        15.57 o                         
   4  14  13         59.98         61.60        16.07 o                         
   5  14  13        279.13        365.41        17.20 o                         
   6  14  13        105.20         89.27        13.43 o                         
   7  14  13          4.86        -14.62        14.62 o                         
   8  14  13          3.88        -15.61        15.61 o                         
   1  15  13        232.42        246.88        17.34 o                         
   2  15  13        156.08        137.80        17.70 o                         
   3  15  13         95.06         83.24        16.56 o                         
   4  15  13          0.46        -13.26        14.81 o                         
   5  15  13         20.23         14.95        12.58 o                         
   6  15  13         22.88         51.15        14.46 o                         
   7  15  13         73.09         86.62        19.84 o                         
   0  16  13        232.57        331.77        30.86 o                         
   1  16  13        923.21       1122.67        49.19 o                         
   2  16  13         22.18         37.35        16.37 o                         
   3  16  13          7.09        -13.73        13.73 o                         
   4  16  13        163.84        150.80        16.18 o                         
   5  16  13          6.15          5.92        22.77 o                         
   6  16  13         52.63         75.00        16.09 o                         
   7  16  13         77.79         42.82        15.02 o                         
   1  17  13          0.75         36.82        20.14 o                         
   2  17  13          0.23         -4.37        22.68 o                         
   3  17  13          0.90         14.28        19.66 o                         
   4  17  13         71.05        129.27        22.84 o                         
   5  17  13        109.83        141.58        16.72 o                         
   6  17  13         90.29         81.15        17.06 o                         
   0  18  13          0.21        -10.78        21.33 o                         
   1  18  13         12.66          4.27        16.85 o                         
   2  18  13          2.88        -14.27        15.48 o                         
   3  18  13         93.70        121.32        16.56 o                         
   4  18  13          0.31        -20.65        20.65 o                         
   5  18  13        374.46        401.53        28.19 o                         
   1  19  13         76.06         66.99        44.94 o                         
   2  19  13        231.82        262.40        23.27 o                         
   3  19  13         26.52         24.97        21.92 o                         
   4  19  13         37.21         55.62        19.24 o                         
   0  20  13         14.72         15.61        21.90 o                         
   1  20  13         71.82         37.33        20.72 o                         
   2  20  13        255.91        251.62        21.76 o                         
   3  20  13        173.03        163.08        26.61 o                         
   1  21  13          3.85         13.74        33.93 o                         
   1   0  14        999.79       1021.71       110.21 o                         
   2   0  14         96.58        108.44         9.30 o                         
   3   0  14        564.41        623.13        27.02 o                         
   4   0  14         25.94         47.51        22.71 o                         
   5   0  14        703.10        845.80        43.02 o                         
   6   0  14        135.19         90.96        30.94 o                         
   7   0  14        152.97         37.69        40.72 o                         
   8   0  14        253.50        304.41        37.86 o                         
   9   0  14        108.43         15.02        49.17 o                         
  10   0  14         99.75        211.02        53.61 o                         
   1   1  14         21.26         30.82         8.77 o                         
   2   1  14          0.27          0.55         4.22 o                         
   3   1  14        427.11        378.01        41.72 o                         
   4   1  14        197.16        273.06        51.62 o                         
   5   1  14        434.69        473.76        24.86 o                         
   6   1  14         58.78        119.18        26.91 o                         
   7   1  14         75.89         63.95        29.22 o                         
   8   1  14        253.45        173.51        29.09 o                         
   9   1  14          0.00          9.11        48.17 o                         
  10   1  14         85.69        133.02        56.26 o                         
   1   2  14        561.00        630.29        33.16 o                         
   2   2  14        113.16        122.93         7.56 o                         
   3   2  14        936.28        909.24        25.89 o                         
   4   2  14         46.92         22.06        20.48 o                         
   5   2  14          5.40        -10.22        19.71 o                         
   6   2  14        990.39        894.52        29.00 o                         
   7   2  14        264.83        248.30        29.02 o                         
   8   2  14        243.27        239.11        61.12 o                         
   9   2  14          8.84        106.46        35.46 o                         
  10   2  14          0.72         -6.71        29.63 o                         
   1   3  14        166.28        210.75        17.80 o                         
   2   3  14        150.33        168.12        10.16 o                         
   3   3  14        319.83        313.47        22.17 o                         
   4   3  14          7.31         23.27        49.81 o                         
   5   3  14         28.31         75.82        18.80 o                         
   6   3  14        269.63        269.76        88.29 o                         
   7   3  14         53.64         67.09        23.06 o                         
   8   3  14        143.89        162.19        32.76 o                         
   9   3  14         66.28         53.12        27.67 o                         
  10   3  14          2.29         -5.50        32.99 o                         
   0   4  14         12.52          6.16         8.78 o                         
   1   4  14        506.64        507.87        13.69 o                         
   2   4  14         21.71         14.01         6.18 o                         
   3   4  14        289.41        284.58        15.70 o                         
   4   4  14          3.48        -17.01        17.01 o                         
   5   4  14         19.61          6.75        43.37 o                         
   6   4  14         13.18          7.26        62.85 o                         
   7   4  14        256.92        298.41        29.06 o                         
   8   4  14         33.97         19.03        24.48 o                         
   9   4  14          2.77         -1.49       100.24 o                         
  10   4  14        175.18        213.16        29.51 o                         
   1   5  14        105.95        126.48        36.13 o                         
   2   5  14        105.40         86.80         6.61 o                         
   3   5  14        358.75        343.87        29.24 o                         
   4   5  14         67.58         42.90        36.75 o                         
   5   5  14         17.43        -19.42        19.42 o                         
   6   5  14          0.36          4.01        27.96 o                         
   7   5  14          5.29         -8.65        41.96 o                         
   8   5  14        138.36        169.39        41.49 o                         
   9   5  14          0.35        -17.43        29.37 o                         
  10   5  14          0.78         50.62        33.17 o                         
   0   6  14       1198.33       1327.72        95.12 o                         
   1   6  14        265.60        201.74        12.01 o                         
   2   6  14       1403.26       1450.56       103.72 o                         
   3   6  14       3010.72       2678.79        54.57 o                         
   4   6  14         25.86         39.04        16.89 o                         
   5   6  14        380.70        338.79        37.20 o                         
   6   6  14        173.33        152.68        24.84 o                         
   7   6  14          4.60        -20.99        39.08 o                         
   8   6  14         80.85         65.83        30.33 o                         
   9   6  14          1.35         11.74        27.45 o                         
  10   6  14         10.40          2.21        35.58 o                         
   1   7  14       1101.26       1128.43        27.06 o                         
   2   7  14        137.93        125.78        11.56 o                         
   3   7  14         20.77         13.60         9.53 o                         
   4   7  14        368.54        349.67         8.07 o                         
   5   7  14          6.05        -18.35        33.80 o                         
   6   7  14        214.67        199.18        28.70 o                         
   7   7  14          0.21          1.30        18.67 o                         
   8   7  14        255.00        325.87        28.19 o                         
   9   7  14        313.37        350.90        32.88 o                         
  10   7  14         20.65          8.77        32.99 o                         
   0   8  14          0.26         -3.20        23.99 o                         
   1   8  14        586.61        649.30        19.83 o                         
   2   8  14        456.45        449.06        18.51 o                         
   3   8  14       1689.91       1712.93        28.15 o                         
   4   8  14       1045.19       1075.25        69.06 o                         
   5   8  14        264.00        289.03         6.54 o                         
   6   8  14          1.60        -26.98        26.98 o                         
   7   8  14        106.24         54.33        30.92 o                         
   8   8  14          3.80         32.72        23.65 o                         
   9   8  14        507.46        670.52        83.87 o                         
   1   9  14        262.69        264.48        14.25 o                         
   2   9  14        439.64        433.46        14.97 o                         
   3   9  14        340.00        385.60        31.05 o                         
   4   9  14          2.00         16.59         8.27 o                         
   5   9  14          1.37         -9.26         9.26 o                         
   6   9  14        269.21        214.14         6.40 o                         
   7   9  14        383.26        390.03        48.70 o                         
   8   9  14         16.05         46.78        24.30 o                         
   9   9  14         83.72         75.24        42.34 o                         
   0  10  14        199.04        172.24        40.02 o                         
   1  10  14        583.68        583.42        13.71 o                         
   2  10  14         67.49         63.96        14.79 o                         
   3  10  14        850.83        812.91        22.54 o                         
   4  10  14          1.25          6.80         9.41 o                         
   5  10  14        995.24       1060.42        18.26 o                         
   6  10  14        200.50        195.74         9.04 o                         
   7  10  14          0.80          0.63        39.18 o                         
   8  10  14         30.42         33.95         4.84 o                         
   9  10  14        312.76        280.09        27.72 o                         
   1  11  14       1167.99       1363.23        29.91 o                         
   2  11  14         80.62         69.23        12.05 o                         
   3  11  14        606.30        610.06        14.47 o                         
   4  11  14         18.00         -2.73        18.95 o                         
   5  11  14         82.99         60.75        16.30 o                         
   6  11  14        113.44        107.44         9.12 o                         
   7  11  14          0.09         -5.44         6.72 o                         
   8  11  14         92.49         99.46        49.53 o                         
   9  11  14         28.56         10.59         6.10 o                         
   0  12  14        468.99        563.55        51.75 o                         
   1  12  14         57.19         53.33        16.54 o                         
   2  12  14         11.46         -3.22        10.17 o                         
   3  12  14        341.94        299.89        15.11 o                         
   4  12  14          0.60         29.83         9.74 o                         
   5  12  14       1940.51       2055.15        54.66 o                         
   6  12  14         12.48         27.56         9.70 o                         
   7  12  14        110.15        103.92        10.22 o                         
   8  12  14          5.16         -7.38         9.07 o                         
   1  13  14        764.21        857.12        28.05 o                         
   2  13  14        172.97        204.57        18.85 o                         
   3  13  14        206.88        163.24        14.71 o                         
   4  13  14          0.85          0.18        18.48 o                         
   5  13  14         74.13         72.40        12.13 o                         
   6  13  14        147.57        177.91        12.45 o                         
   7  13  14         89.83         47.68        10.70 o                         
   8  13  14        169.49        184.74        16.23 o                         
   0  14  14        396.39        326.17        21.99 o                         
   1  14  14        864.33        882.02        24.00 o                         
   2  14  14          5.32          5.73        12.97 o                         
   3  14  14          2.95         27.70        14.75 o                         
   4  14  14         32.70         32.70        12.16 o                         
   5  14  14          7.46          1.27        13.55 o                         
   6  14  14         12.80         17.19        13.01 o                         
   7  14  14        200.51        211.66        17.08 o                         
   1  15  14        289.80        283.82        20.74 o                         
   2  15  14        178.17        186.57        17.97 o                         
   3  15  14          4.22         -3.07        15.11 o                         
   4  15  14        219.72        313.54        21.68 o                         
   5  15  14          2.48         28.07        21.26 o                         
   6  15  14        548.89        530.53        19.18 o                         
   7  15  14          2.99        -12.32        12.32 o                         
   0  16  14        301.75        266.55        36.45 o                         
   1  16  14          8.72        -12.87        12.87 o                         
   2  16  14        134.42        179.56        20.67 o                         
   3  16  14          0.14         13.98        16.21 o                         
   4  16  14          0.12         21.15        13.68 o                         
   5  16  14          0.81          3.42        15.02 o                         
   6  16  14        285.60        263.95        32.38 o                         
   1  17  14        482.30        516.20        22.20 o                         
   2  17  14         13.14          0.20        16.28 o                         
   3  17  14         34.18         25.99        17.32 o                         
   4  17  14         28.94         21.63        14.69 o                         
   5  17  14         62.70         54.66        18.67 o                         
   0  18  14          7.96        107.65        29.11 o                         
   1  18  14         19.42         90.41        23.05 o                         
   2  18  14         12.71        -13.61        21.80 o                         
   3  18  14         65.60        116.99        18.33 o                         
   4  18  14         35.53         39.88        22.51 o                         
   1  19  14         35.28          7.58        21.28 o                         
   2  19  14          0.94         51.16        22.03 o                         
   3  19  14          2.59         21.65        21.67 o                         
   0  20  14         74.23         28.72        64.19 o                         
   1  20  14         45.14         44.22        23.64 o                         
   1   1  15       1681.96       1821.82        32.55 o                         
   2   1  15         98.09         97.17         9.82 o                         
   3   1  15          8.83         13.06        20.38 o                         
   4   1  15         16.20         68.85        21.39 o                         
   5   1  15          5.45          5.36        20.53 o                         
   6   1  15         62.73          6.11        28.63 o                         
   7   1  15         44.77         60.47        39.80 o                         
   8   1  15         52.11         51.58        55.27 o                         
   9   1  15         24.86         38.40        37.45 o                         
  10   1  15         55.56         92.87        34.98 o                         
   1   2  15        962.27       1046.23        49.79 o                         
   2   2  15        135.13        123.86         6.01 o                         
   3   2  15        750.33        747.30        55.25 o                         
   4   2  15         96.10         79.91        16.46 o                         
   5   2  15         78.75         38.47        19.25 o                         
   6   2  15         59.76         59.41        27.46 o                         
   7   2  15          0.55        -28.27        28.51 o                         
   8   2  15         49.30         39.61        26.77 o                         
   9   2  15         19.66        -18.34        67.95 o                         
  10   2  15          0.01        -34.12        34.12 o                         
   1   3  15        105.85         94.37         8.49 o                         
   2   3  15        486.25        451.36        18.59 o                         
   3   3  15         76.01         96.52        18.22 o                         
   4   3  15        850.67        892.19        50.02 o                         
   5   3  15        106.68        103.58        21.78 o                         
   6   3  15         16.01         22.38        22.63 o                         
   7   3  15         83.58        215.71        68.53 o                         
   8   3  15        336.06        399.83        30.36 o                         
   9   3  15        118.37        118.19        95.01 o                         
  10   3  15         14.28         46.66        28.00 o                         
   0   4  15       2584.04       2697.55        37.09 o                         
   1   4  15         11.20         19.02         9.18 o                         
   2   4  15        188.30        198.79        12.29 o                         
   3   4  15        158.88        125.68        38.97 o                         
   4   4  15        491.59        400.17        20.03 o                         
   5   4  15        402.65        423.16        37.88 o                         
   6   4  15         24.01          2.35        21.38 o                         
   7   4  15          1.47        -20.98        20.98 o                         
   8   4  15          6.24         -5.42        91.47 o                         
   9   4  15        102.23         27.93        34.90 o                         
  10   4  15        175.63        167.29        78.32 o                         
   1   5  15         88.91        121.04         9.68 o                         
   2   5  15         76.96         88.95        10.95 o                         
   3   5  15         81.98         69.99         5.80 o                         
   4   5  15         45.68         59.19        16.37 o                         
   5   5  15          0.23         -0.24        17.10 o                         
   6   5  15        487.21        540.10        70.02 o                         
   7   5  15         85.42         57.70        22.52 o                         
   8   5  15        144.24        139.21        27.98 o                         
   9   5  15          7.70         32.74        24.61 o                         
   0   6  15          5.22          6.42        20.42 o                         
   1   6  15        230.83        213.10        18.67 o                         
   2   6  15         24.13          0.38        11.26 o                         
   3   6  15         30.58         41.32         5.01 o                         
   4   6  15        646.93        541.74        68.66 o                         
   5   6  15        173.66        202.01        62.98 o                         
   6   6  15         23.57        -17.29        17.29 o                         
   7   6  15         30.96        -15.64        24.13 o                         
   8   6  15          2.24        -30.19        55.42 o                         
   9   6  15         30.24         53.65        35.32 o                         
   1   7  15        172.59        161.89        12.94 o                         
   2   7  15         17.19         11.38        11.71 o                         
   3   7  15        261.94        294.97        16.75 o                         
   4   7  15         49.00         48.82         4.27 o                         
   5   7  15        548.35        470.32        61.08 o                         
   6   7  15          3.41          9.40        19.50 o                         
   7   7  15         73.90        130.15        21.20 o                         
   8   7  15         86.21        101.37        22.36 o                         
   9   7  15          0.81         42.44        24.33 o                         
   0   8  15        375.77        456.44        85.02 o                         
   1   8  15          1.00         -9.11        10.29 o                         
   2   8  15        795.95        805.85        13.34 o                         
   3   8  15        646.18        596.96        11.14 o                         
   4   8  15        547.72        504.52        13.16 o                         
   5   8  15         43.58         44.77        29.54 o                         
   6   8  15         17.93         34.03        32.99 o                         
   7   8  15        120.91        119.17        23.05 o                         
   8   8  15        127.81         92.01        22.56 o                         
   9   8  15        182.89        268.52       109.55 o                         
   1   9  15         40.75         44.22        14.82 o                         
   2   9  15        762.25        627.06        17.64 o                         
   3   9  15        165.69        194.91        14.04 o                         
   4   9  15         22.40         32.65         7.16 o                         
   5   9  15         17.74         16.46         7.15 o                         
   6   9  15         80.04         90.87        44.43 o                         
   7   9  15          3.12        -19.28        27.36 o                         
   8   9  15        217.36        165.49        82.95 o                         
   9   9  15        102.63         40.74        27.96 o                         
   0  10  15          4.60         -6.43        14.67 o                         
   1  10  15          0.51         -5.04        10.41 o                         
   2  10  15        130.71        123.60        22.46 o                         
   3  10  15        361.35        354.07        11.26 o                         
   4  10  15        148.31        130.41        13.17 o                         
   5  10  15        700.93        697.95        58.05 o                         
   6  10  15         13.52          5.69         8.63 o                         
   7  10  15        196.36        182.38        38.63 o                         
   8  10  15          0.01        -18.40        24.18 o                         
   1  11  15        168.26        185.83        19.05 o                         
   2  11  15         40.32         38.79        38.31 o                         
   3  11  15          8.52         26.84        23.16 o                         
   4  11  15         82.07         85.06        21.48 o                         
   5  11  15         88.24         67.85        15.91 o                         
   6  11  15         22.38         11.22        18.78 o                         
   7  11  15        150.48        120.65        87.01 o                         
   8  11  15         72.11         69.64        68.34 o                         
   0  12  15          5.84         28.46        17.67 o                         
   1  12  15        615.41        589.76        30.88 o                         
   2  12  15          0.74         -4.62        11.44 o                         
   3  12  15          2.35          0.93        10.46 o                         
   4  12  15        253.41        275.17        13.82 o                         
   5  12  15        129.40        125.65        10.28 o                         
   6  12  15          6.16         -5.91         8.08 o                         
   7  12  15          9.20          7.01         6.03 o                         
   1  13  15         54.37         61.70        15.79 o                         
   2  13  15        108.57         91.72        13.99 o                         
   3  13  15         12.55          6.75        11.87 o                         
   4  13  15          4.51        -10.11        10.11 o                         
   5  13  15          1.99        -10.61        10.61 o                         
   6  13  15         45.14         43.41        12.07 o                         
   7  13  15        121.33         49.05        17.86 o                         
   0  14  15        693.66        922.29        37.86 o                         
   1  14  15         40.89         22.18        22.86 o                         
   2  14  15         26.02          5.81        17.05 o                         
   3  14  15        155.05        183.88        32.40 o                         
   4  14  15         72.43        104.05        15.84 o                         
   5  14  15         26.33          5.36        20.55 o                         
   6  14  15         16.03        -11.18        11.18 o                         
   7  14  15         49.48        -37.18        37.18 o                         
   1  15  15          0.04        -14.49        14.49 o                         
   2  15  15         88.43        162.65        17.38 o                         
   3  15  15          4.60         -7.12        14.71 o                         
   4  15  15         82.13         80.56        17.81 o                         
   5  15  15         22.42         23.89        14.40 o                         
   6  15  15         65.86         74.82        14.58 o                         
   0  16  15          0.45         12.59        28.60 o                         
   1  16  15         59.49         94.25        21.30 o                         
   2  16  15         10.08          7.38        13.89 o                         
   3  16  15          1.88        -12.97        16.52 o                         
   4  16  15        530.63        566.37        27.28 o                         
   5  16  15         50.59         67.81        13.43 o                         
   1  17  15        133.60        209.86        19.91 o                         
   2  17  15        170.39        160.49        17.76 o                         
   3  17  15          2.09        -16.16        16.16 o                         
   4  17  15         58.36         59.46        14.00 o                         
   0  18  15         85.04         93.34        47.72 o                         
   1  18  15         74.31         71.13        21.12 o                         
   2  18  15        178.04        129.77        31.76 o                         
   3  18  15          3.43         28.93        17.47 o                         
   1  19  15          0.71        -25.23        25.23 o                         
   1   0  16        126.25        112.64        21.47 o                         
   2   0  16         21.17         21.56         6.24 o                         
   3   0  16        401.62        312.95        25.74 o                         
   4   0  16       2232.41       2088.38        48.15 o                         
   5   0  16          2.76         91.30        27.96 o                         
   6   0  16         79.64        130.78        30.05 o                         
   7   0  16         92.49         98.08        40.16 o                         
   8   0  16         19.84        -28.38        34.53 o                         
   9   0  16         63.49         82.16        39.10 o                         
   1   1  16        159.25        157.05        11.88 o                         
   2   1  16          5.22         15.12        10.99 o                         
   3   1  16         18.44          6.95        23.11 o                         
   4   1  16         39.38         52.71        22.90 o                         
   5   1  16          0.28         26.41        23.97 o                         
   6   1  16         87.45         52.15        21.91 o                         
   7   1  16          8.46         46.43        87.24 o                         
   8   1  16          5.68         10.76        30.35 o                         
   9   1  16         31.16         61.47        33.72 o                         
   1   2  16         33.14         25.65        16.35 o                         
   2   2  16         27.97         28.38         6.95 o                         
   3   2  16        115.79        122.14        25.31 o                         
   4   2  16        854.48        878.30        71.75 o                         
   5   2  16        225.17        223.27        23.53 o                         
   6   2  16         64.35         27.49        22.56 o                         
   7   2  16        426.44        440.91        28.33 o                         
   8   2  16          7.82          9.44        40.59 o                         
   9   2  16        267.45        286.63        36.55 o                         
   1   3  16        111.69        108.44        10.81 o                         
   2   3  16       1686.09       1681.26        87.91 o                         
   3   3  16        315.65        303.52        25.08 o                         
   4   3  16        151.66        151.60        24.12 o                         
   5   3  16         99.98        154.01        39.01 o                         
   6   3  16         99.97        140.12        25.37 o                         
   7   3  16         55.74         50.25        35.87 o                         
   8   3  16         32.07         22.66        44.58 o                         
   9   3  16         45.97         25.55        27.19 o                         
   1   4  16        586.60        568.03        35.06 o                         
   2   4  16       1773.98       1919.86        30.21 o                         
   3   4  16        326.38        342.44        20.23 o                         
   4   4  16        330.96        302.59        25.71 o                         
   5   4  16        581.68        691.89        83.51 o                         
   6   4  16        179.36        176.29        21.43 o                         
   7   4  16          0.91          3.55        24.10 o                         
   8   4  16         80.20        105.87        50.58 o                         
   9   4  16        283.12        291.04        48.17 o                         
   1   5  16        420.52        376.23        13.98 o                         
   2   5  16         59.17         36.74         8.11 o                         
   3   5  16          2.25         -9.84        16.16 o                         
   4   5  16         68.21         64.99        48.66 o                         
   5   5  16        154.56        152.42        34.77 o                         
   6   5  16        292.55        355.51        25.26 o                         
   7   5  16        188.83        201.04        24.69 o                         
   8   5  16        148.01        201.34        26.95 o                         
   9   5  16        380.55        345.16        30.37 o                         
   0   6  16         20.23         24.34        11.56 o                         
   1   6  16         63.56        101.98        11.11 o                         
   2   6  16        293.39        243.56        17.43 o                         
   3   6  16        273.98        268.01        10.54 o                         
   4   6  16        108.99        129.49        19.45 o                         
   5   6  16        282.11        297.55        33.87 o                         
   6   6  16         14.28          3.02        50.13 o                         
   7   6  16        141.71        110.92        80.58 o                         
   8   6  16          3.05         41.49        35.77 o                         
   9   6  16         48.67          2.42        26.77 o                         
   1   7  16        160.94         97.24        16.37 o                         
   2   7  16         23.46         36.22         9.21 o                         
   3   7  16       1206.03       1313.13        17.39 o                         
   4   7  16         53.35         26.42        35.06 o                         
   5   7  16          2.19        -20.12        20.12 o                         
   6   7  16         34.34        -20.23        20.23 o                         
   7   7  16        135.80         86.99        40.70 o                         
   8   7  16        204.97        198.35        25.27 o                         
   0   8  16          4.59         -0.24        21.26 o                         
   1   8  16       1070.51       1037.16        24.72 o                         
   2   8  16         83.95         53.57         9.90 o                         
   3   8  16        411.39        429.87        33.04 o                         
   4   8  16        120.60        128.83         4.40 o                         
   5   8  16         14.05         17.30        15.79 o                         
   6   8  16         26.86         20.98        32.18 o                         
   7   8  16         31.04         -2.32        64.17 o                         
   8   8  16         57.97         71.77        22.61 o                         
   1   9  16         74.52         71.68        12.20 o                         
   2   9  16        326.91        315.29        12.07 o                         
   3   9  16         23.44         27.56        12.25 o                         
   4   9  16        267.56        279.64        13.87 o                         
   5   9  16        158.98        147.17        32.65 o                         
   6   9  16          5.57         38.84        20.38 o                         
   7   9  16        427.47        444.86       100.92 o                         
   8   9  16        116.02        111.95        24.02 o                         
   0  10  16         16.08         -6.95        15.22 o                         
   1  10  16         25.41         42.34        11.18 o                         
   2  10  16         40.90         42.77        13.48 o                         
   3  10  16          6.36         39.55        14.44 o                         
   4  10  16         52.80         50.15         9.06 o                         
   5  10  16        196.50        185.42         8.63 o                         
   6  10  16        489.84        518.72        42.68 o                         
   7  10  16         62.77         67.45        23.56 o                         
   8  10  16        115.96         64.32        31.12 o                         
   1  11  16         31.96         47.03        16.78 o                         
   2  11  16         39.72         19.43        11.25 o                         
   3  11  16        318.82        364.81        13.24 o                         
   4  11  16         54.63         69.85        10.17 o                         
   5  11  16          1.68         -0.01         6.91 o                         
   6  11  16          4.43         12.23         7.94 o                         
   7  11  16          1.85         52.59        47.89 o                         
   0  12  16          0.07        -22.62        42.13 o                         
   1  12  16        156.40        134.72        17.74 o                         
   2  12  16         75.35         66.12        12.27 o                         
   3  12  16         62.59         59.22        13.37 o                         
   4  12  16         14.14          3.51        11.18 o                         
   5  12  16         32.15         45.27         9.38 o                         
   6  12  16         19.52          5.10         6.25 o                         
   7  12  16        101.47         63.92         9.13 o                         
   1  13  16         22.26        -12.21        14.43 o                         
   2  13  16          1.42          7.17        13.23 o                         
   3  13  16        102.71        142.93        22.11 o                         
   4  13  16        274.13        253.51        14.91 o                         
   5  13  16        122.00        168.70        22.34 o                         
   6  13  16        161.18        160.13        10.23 o                         
   0  14  16        639.27        891.94        42.60 o                         
   1  14  16        502.59        542.95        24.78 o                         
   2  14  16        135.67        151.83        20.07 o                         
   3  14  16         32.43         42.45        14.34 o                         
   4  14  16        102.12        103.65        38.16 o                         
   5  14  16        123.42         89.75        12.29 o                         
   6  14  16         97.47         89.08        17.78 o                         
   1  15  16         65.87         83.88        17.65 o                         
   2  15  16         36.10         42.70        14.22 o                         
   3  15  16          5.54          7.28        13.35 o                         
   4  15  16          0.49         17.34        46.12 o                         
   5  15  16         19.50        -14.46        14.46 o                         
   0  16  16        202.65        157.46        30.94 o                         
   1  16  16          2.05         11.56        17.49 o                         
   2  16  16         58.37         52.88        17.26 o                         
   3  16  16         24.43         48.64        20.29 o                         
   4  16  16         49.79         44.61        15.85 o                         
   1  17  16        168.58        256.89        26.21 o                         
   2  17  16         66.87         44.45        19.91 o                         
   3  17  16         64.64         78.00        19.29 o                         
   1   1  17         63.15         58.80         7.13 o                         
   2   1  17        133.08        130.27        18.18 o                         
   3   1  17         25.17         60.75        17.99 o                         
   4   1  17        220.63        276.06        23.11 o                         
   5   1  17         23.63         64.95        40.10 o                         
   6   1  17          0.66         16.33        25.35 o                         
   7   1  17          3.06         -8.16        28.10 o                         
   8   1  17         25.44          0.66        28.00 o                         
   1   2  17          0.69          4.28         6.77 o                         
   2   2  17        243.85        251.99        14.32 o                         
   3   2  17         35.36          3.48        37.69 o                         
   4   2  17         36.15          9.06        22.03 o                         
   5   2  17          6.30          9.95        21.58 o                         
   6   2  17          6.47          9.44        24.93 o                         
   7   2  17        166.51         94.77        26.54 o                         
   8   2  17        472.53        468.94       122.65 o                         
   1   3  17        291.66        302.75        12.98 o                         
   2   3  17         92.52         81.75         8.50 o                         
   3   3  17         43.14         38.26        17.62 o                         
   4   3  17         29.81         38.88        30.84 o                         
   5   3  17         19.64         70.98        20.93 o                         
   6   3  17        244.20        288.06        27.31 o                         
   7   3  17          0.98         -2.29        51.50 o                         
   8   3  17         90.59         23.15        29.00 o                         
   1   4  17         36.47         48.28         8.66 o                         
   2   4  17        778.94        829.03        24.50 o                         
   3   4  17        313.38        296.53        33.66 o                         
   4   4  17         79.96         43.88        17.98 o                         
   5   4  17        280.97        302.79        27.49 o                         
   6   4  17         27.52         63.45        21.49 o                         
   7   4  17        163.57        115.01        36.37 o                         
   8   4  17         17.91         32.00        35.00 o                         
   1   5  17        109.97         99.30        14.98 o                         
   2   5  17         28.16         21.50         7.98 o                         
   3   5  17         15.76         16.83        15.26 o                         
   4   5  17          0.01         23.66        26.70 o                         
   5   5  17        405.79        504.51       135.07 o                         
   6   5  17         52.45         64.71        22.04 o                         
   7   5  17         23.27         92.55        48.70 o                         
   8   5  17        149.37        206.95        52.88 o                         
   0   6  17        104.75        122.24        19.46 o                         
   1   6  17         52.68         29.40        10.67 o                         
   2   6  17          0.03          2.64         9.05 o                         
   3   6  17        332.93        314.53         4.94 o                         
   4   6  17          1.21         25.96        20.53 o                         
   5   6  17         33.13         44.76        46.65 o                         
   6   6  17        121.16         80.70        41.34 o                         
   7   6  17        282.68        288.31        34.87 o                         
   8   6  17         21.79        -14.52        25.05 o                         
   1   7  17          8.89          5.27        12.66 o                         
   2   7  17        480.55        494.66        16.18 o                         
   3   7  17        177.36        184.19         6.46 o                         
   4   7  17         35.32         20.85        25.48 o                         
   5   7  17        244.19        230.51        22.77 o                         
   6   7  17        412.37        477.00        44.48 o                         
   7   7  17        178.59        183.60        63.70 o                         
   8   7  17         11.50         -4.17        23.02 o                         
   0   8  17         38.25          9.04         9.36 o                         
   1   8  17          1.16         -0.51        10.75 o                         
   2   8  17        120.23        102.40        12.08 o                         
   3   8  17         14.93         12.11         6.35 o                         
   4   8  17          7.76         -5.11        15.57 o                         
   5   8  17         45.48         28.78        19.26 o                         
   6   8  17          3.36         18.14        27.17 o                         
   7   8  17         25.52         53.92        25.28 o                         
   1   9  17        168.51        192.37        32.37 o                         
   2   9  17          2.13         -3.71        23.65 o                         
   3   9  17          2.36          3.76         7.48 o                         
   4   9  17        199.53        158.03        16.75 o                         
   5   9  17          0.00         -8.69        15.70 o                         
   6   9  17          0.54          7.52        20.78 o                         
   7   9  17        152.37        120.74        48.47 o                         
   0  10  17          5.72         17.19        16.53 o                         
   1  10  17         56.51          4.56        15.85 o                         
   2  10  17          0.01         17.71        10.75 o                         
   3  10  17         16.41          8.65        14.58 o                         
   4  10  17         32.68         23.06         5.75 o                         
   5  10  17         37.45         34.79        15.30 o                         
   6  10  17        108.56         62.45        17.09 o                         
   7  10  17         45.15         22.31        23.95 o                         
   1  11  17          3.26         25.58        13.69 o                         
   2  11  17        217.59        242.73        15.53 o                         
   3  11  17          0.00         11.20        12.62 o                         
   4  11  17         11.76        -12.83        12.83 o                         
   5  11  17         52.43         36.12         3.96 o                         
   6  11  17          0.11          9.89        22.43 o                         
   0  12  17          2.99         12.78        24.59 o                         
   1  12  17        252.66        245.07        17.43 o                         
   2  12  17        109.23        133.06        17.77 o                         
   3  12  17        119.39        134.27        14.17 o                         
   4  12  17        171.12        160.78        19.74 o                         
   5  12  17        113.20         97.73         8.35 o                         
   6  12  17        112.56         65.42         8.87 o                         
   1  13  17         10.54         -0.73        12.25 o                         
   2  13  17         27.51         43.52        13.78 o                         
   3  13  17          0.09        -11.86        11.86 o                         
   4  13  17        209.65        233.45        16.51 o                         
   5  13  17          0.48         -5.31         9.08 o                         
   0  14  17          7.44         24.50        30.35 o                         
   1  14  17         52.77         44.11        21.23 o                         
   2  14  17         99.58        105.49        19.80 o                         
   3  14  17         73.88        150.76        16.75 o                         
   4  14  17         56.85         29.68        17.20 o                         
   1  15  17          0.01        -15.39        15.39 o                         
   2  15  17        290.62        327.44        23.48 o                         
   3  15  17        130.25        123.22        17.37 o                         
   0  16  17         86.22         97.47        28.66 o                         
   1  16  17          2.75         -2.37        19.77 o                         
   2  16  17        184.87        181.04        28.76 o                         
   1   0  18        272.95        235.11        13.47 o                         
   2   0  18          0.85         -0.85         4.83 o                         
   3   0  18        832.97        827.15        37.69 o                         
   4   0  18         41.31         -8.88        26.04 o                         
   5   0  18        172.51        128.30        29.32 o                         
   6   0  18         17.34         41.15        30.56 o                         
   7   0  18        115.48        160.62        36.32 o                         
   8   0  18          6.99        -12.46        35.30 o                         
   1   1  18         13.69         17.50         9.01 o                         
   2   1  18          3.81          1.90         3.90 o                         
   3   1  18         47.21         38.04        15.86 o                         
   4   1  18          1.24          7.68        17.81 o                         
   5   1  18        374.42        439.55        68.66 o                         
   6   1  18        131.40        156.16        37.52 o                         
   7   1  18         20.92         63.73        25.92 o                         
   8   1  18          1.40          5.16        28.69 o                         
   1   2  18         91.15        110.82        10.00 o                         
   2   2  18         21.36         26.92        10.08 o                         
   3   2  18         39.74         57.38        63.75 o                         
   4   2  18          4.95         41.04        58.18 o                         
   5   2  18        111.77        121.26        54.04 o                         
   6   2  18          3.86        -22.67        22.67 o                         
   7   2  18         63.12         93.03        24.54 o                         
   8   2  18         13.21         20.42        30.44 o                         
   1   3  18        102.65        105.30        11.80 o                         
   2   3  18        431.74        454.63        25.01 o                         
   3   3  18        379.18        419.27        56.26 o                         
   4   3  18          6.98        -22.90        44.39 o                         
   5   3  18        773.71        871.13        30.83 o                         
   6   3  18        120.92         83.63        21.84 o                         
   7   3  18         45.70         47.43        38.03 o                         
   1   4  18          0.01        -12.43        16.20 o                         
   2   4  18          7.67        -13.32        13.32 o                         
   3   4  18         35.91         18.55        16.55 o                         
   4   4  18          1.26         16.74        44.45 o                         
   5   4  18         13.18         31.30        18.35 o                         
   6   4  18         57.15         28.10        25.48 o                         
   7   4  18         28.13          4.75        52.39 o                         
   1   5  18         24.79         35.90         8.81 o                         
   2   5  18        180.80        222.37        13.64 o                         
   3   5  18         60.68        124.23        40.51 o                         
   4   5  18        107.78         82.32        18.14 o                         
   5   5  18         29.60         37.24        18.26 o                         
   6   5  18          1.76         65.25        21.43 o                         
   7   5  18         14.48         37.15        23.59 o                         
   1   6  18         13.53         17.84         7.92 o                         
   2   6  18        544.77        594.02        15.51 o                         
   3   6  18       1504.11       1200.84       195.98 o                         
   4   6  18         17.96         42.36        22.28 o                         
   5   6  18        148.06        143.42        23.45 o                         
   6   6  18         86.46        166.38        41.89 o                         
   7   6  18        104.18         96.95        32.95 o                         
   1   7  18        536.77        501.95        20.38 o                         
   2   7  18          8.51         15.32         9.79 o                         
   3   7  18         13.72         18.57         3.73 o                         
   4   7  18         42.62        100.65        33.06 o                         
   5   7  18          0.28        -17.70        17.70 o                         
   6   7  18         50.52         43.16        18.15 o                         
   7   7  18         73.00         80.37        25.91 o                         
   0   8  18        207.17        195.10        25.57 o                         
   1   8  18        113.62         76.58        11.65 o                         
   2   8  18        196.93        209.40        13.79 o                         
   3   8  18        121.85        122.60        11.45 o                         
   4   8  18          1.14         30.41        14.97 o                         
   5   8  18        112.77         98.52        17.67 o                         
   6   8  18         10.26         -9.41        17.98 o                         
   1   9  18         10.46         -9.70        13.83 o                         
   2   9  18        100.42        105.99        21.49 o                         
   3   9  18         10.45          7.53         6.98 o                         
   4   9  18         99.57         79.91        56.15 o                         
   5   9  18         33.58         13.26        18.06 o                         
   6   9  18        130.23        129.50        58.94 o                         
   0  10  18          0.34        -22.58        22.58 o                         
   1  10  18          0.31        -23.48        23.48 o                         
   2  10  18         95.39         99.23        12.05 o                         
   3  10  18        112.24        102.64         8.27 o                         
   4  10  18         28.54         19.38         4.48 o                         
   5  10  18         20.84          9.25        21.62 o                         
   6  10  18        125.65         58.50        17.78 o                         
   1  11  18        254.98        234.89        25.42 o                         
   2  11  18          3.08         -1.05        11.22 o                         
   3  11  18          3.48         15.53        15.41 o                         
   4  11  18        167.17        181.34        58.77 o                         
   5  11  18          2.91         18.94        14.59 o                         
   0  12  18        464.70        524.50        23.90 o                         
   1  12  18         20.73         -1.45        19.91 o                         
   2  12  18        170.34        156.64        13.66 o                         
   3  12  18         25.66         46.62        12.21 o                         
   4  12  18        142.19         94.11        10.50 o                         
   1  13  18          0.01         20.86        29.45 o                         
   2  13  18         55.46         61.71        13.64 o                         
   3  13  18         76.23         54.65        12.30 o                         
   4  13  18         58.77         17.26        22.41 o                         
   0  14  18          0.92         47.42        25.57 o                         
   1  14  18          0.57          8.34        20.74 o                         
   2  14  18          2.55          8.76        12.68 o                         
   1  15  18         90.92         31.33        23.77 o                         
   1   1  19         23.35          8.43         8.62 o                         
   2   1  19          9.47         31.04        48.36 o                         
   3   1  19        511.08        589.13        51.09 o                         
   4   1  19        141.29        217.32        22.47 o                         
   5   1  19          3.70         12.27        21.07 o                         
   6   1  19         51.06         -4.62        22.62 o                         
   7   1  19          0.41         36.67        22.90 o                         
   0   2  19          5.24         13.88        11.76 o                         
   1   2  19        109.49        111.22        10.64 o                         
   2   2  19          3.61         63.14        41.53 o                         
   3   2  19         95.44        105.26        40.98 o                         
   4   2  19          2.10        -14.40        23.60 o                         
   5   2  19        225.43        207.96        23.26 o                         
   6   2  19        106.32         39.25        39.67 o                         
   7   2  19          1.05        -21.28        34.98 o                         
   1   3  19        159.83        170.56        12.42 o                         
   2   3  19        415.37        393.75         7.81 o                         
   3   3  19         35.10         17.07        15.89 o                         
   4   3  19          0.02        -10.12        18.36 o                         
   5   3  19          0.55          4.53        57.32 o                         
   6   3  19        566.02        587.46        38.99 o                         
   0   4  19         32.58         41.74        19.63 o                         
   1   4  19          2.07          0.82         7.49 o                         
   2   4  19        263.98        276.63        19.46 o                         
   3   4  19        309.39        305.77        54.53 o                         
   4   4  19         95.99         55.40        30.65 o                         
   5   4  19        623.70        580.15        26.85 o                         
   6   4  19        122.58         51.20        25.75 o                         
   1   5  19         33.51         26.28        13.19 o                         
   2   5  19         76.01         60.79         6.15 o                         
   3   5  19        186.54        186.29        20.33 o                         
   4   5  19        221.76        235.43        87.09 o                         
   5   5  19        268.67        283.99        29.54 o                         
   6   5  19         15.74          2.92        19.28 o                         
   1   6  19         40.43         91.16        11.12 o                         
   2   6  19        193.05        226.22        11.08 o                         
   3   6  19          9.46          4.62        66.44 o                         
   4   6  19        176.69        181.04        32.10 o                         
   5   6  19          0.20        -12.07        18.17 o                         
   6   6  19         72.36         51.64        45.12 o                         
   1   7  19         35.24         36.98        20.55 o                         
   2   7  19          1.21         -2.41         7.24 o                         
   3   7  19          3.90        -20.96        20.96 o                         
   4   7  19         12.84        -25.86        52.67 o                         
   5   7  19        394.35        351.02        87.41 o                         
   0   8  19         13.42         32.40        16.30 o                         
   1   8  19        140.89        127.23        11.24 o                         
   2   8  19         42.27         34.21         7.40 o                         
   3   8  19         11.70          7.11         5.56 o                         
   4   8  19        275.46        253.05        21.31 o                         
   5   8  19        211.04        229.08        39.12 o                         
   1   9  19          1.32        -10.05        11.15 o                         
   2   9  19          2.98         -3.04         8.38 o                         
   3   9  19         26.88         26.02         6.67 o                         
   4   9  19          0.45        -14.87        18.14 o                         
   5   9  19          1.82         -0.70        18.69 o                         
   0  10  19        554.25        454.26        67.29 o                         
   1  10  19          3.07         23.55        22.45 o                         
   2  10  19        387.33        326.99        28.84 o                         
   3  10  19         54.82         19.35        18.16 o                         
   4  10  19        347.57        244.07       101.95 o                         
   1  11  19          4.50          7.77        12.00 o                         
   2  11  19        150.54        143.57        11.27 o                         
   3  11  19         37.92         33.83         8.71 o                         
   0  12  19         72.92         78.29        34.87 o                         
   1  12  19         21.88          5.73        12.08 o                         
   2  12  19         41.40         61.93        15.15 o                         
   3  12  19        105.74        147.51        17.54 o                         
   1  13  19         22.77         32.36        17.37 o                         
   0   0  20          0.01         10.07        15.32 o                         
   1   0  20       2597.50       2431.29        33.12 o                         
   2   0  20         30.95        -17.76        27.44 o                         
   3   0  20         80.19         90.32        30.13 o                         
   4   0  20         55.77        105.34        37.65 o                         
   5   0  20        495.28        490.34        43.45 o                         
   1   1  20        161.55        173.88        10.01 o                         
   2   1  20         46.46         48.15        15.37 o                         
   3   1  20          5.49         41.36        20.73 o                         
   4   1  20          4.15         19.12        23.15 o                         
   5   1  20        176.70        156.51        24.44 o                         
   0   2  20          5.01         -3.26        23.65 o                         
   1   2  20       1059.54        987.68        54.48 o                         
   2   2  20         41.59         71.10        43.69 o                         
   3   2  20         62.55         68.03        17.81 o                         
   4   2  20        101.65         53.89        28.53 o                         
   5   2  20        144.20        169.54        36.30 o                         
   1   3  20        186.09        194.92        11.60 o                         
   2   3  20          9.11         -2.85        16.85 o                         
   3   3  20        195.68        219.25        19.63 o                         
   4   3  20         86.74         37.06        42.58 o                         
   5   3  20        306.96        254.77        32.72 o                         
   0   4  20         24.50         22.24        11.81 o                         
   1   4  20          2.78         11.01         8.63 o                         
   2   4  20          3.05         17.32        31.09 o                         
   3   4  20        175.06        194.66        19.08 o                         
   4   4  20         47.63         34.33        21.08 o                         
   5   4  20         49.31          7.28        24.19 o                         
   1   5  20          2.88         17.71        14.51 o                         
   2   5  20          0.32         -0.38         4.04 o                         
   3   5  20        106.15         92.05        18.49 o                         
   4   5  20         42.50         24.85        21.34 o                         
   5   5  20         81.48         60.07        20.12 o                         
   0   6  20       1576.91       1460.05        34.53 o                         
   1   6  20          7.17         -0.77         9.15 o                         
   2   6  20         12.54         29.09         5.91 o                         
   3   6  20         47.15         33.58        16.65 o                         
   4   6  20          0.12        -12.53        49.04 o                         
   1   7  20         14.78         11.83        17.54 o                         
   2   7  20         99.80         88.10         7.38 o                         
   3   7  20          7.87         34.72        16.14 o                         
   4   7  20        114.69        111.24        18.76 o                         
   1   8  20          9.48         -1.12        16.03 o                         
   2   8  20         88.26        114.41        13.12 o                         
   3   8  20        210.13        188.00        21.29 o                         
   4   8  20         60.00         90.15        43.54 o                         
   1   9  20        107.44        128.95        15.09 o                         
   2   9  20         13.12          5.43         8.06 o                         
   3   9  20          0.78          6.59        29.64 o                         
   0  10  20        118.66         29.88        26.89 o                         
   1  10  20         23.79         16.17        10.35 o                         
   2  10  20          3.37          6.37        11.65 o                         
   1   1  21          2.86         -6.39         7.27 o                         
   2   1  21          0.00         -6.59        33.16 o                         
   3   1  21         44.04         33.43        17.63 o                         
   4   1  21          7.10        -12.00        36.96 o                         
   0   2  21        134.61        126.35        26.46 o                         
   1   2  21        160.44        173.55         9.46 o                         
   2   2  21         24.81          9.49        16.59 o                         
   3   2  21         85.24        120.28        20.23 o                         
   4   2  21          1.70        -31.93        31.93 o                         
   1   3  21          6.62          3.40         7.97 o                         
   2   3  21          0.03         21.47        14.93 o                         
   3   3  21        163.24        158.61        50.62 o                         
   0   4  21         33.34         28.07        18.99 o                         
   1   4  21          0.07          2.47        19.46 o                         
   2   4  21        100.73         97.48        19.28 o                         
   3   4  21         10.06         28.08        27.79 o                         
   1   5  21         12.34          7.05         9.60 o                         
   2   5  21         85.13         78.72        20.02 o                         
   3   5  21          4.17         -7.10        22.94 o                         
   0   6  21         21.83         12.08        18.44 o                         
   1   6  21         35.78         38.56        11.72 o                         
   2   6  21          0.81         -6.21        24.46 o                         
   1   7  21          9.08         11.23        10.37 o                         
   2   7  21         52.82         19.08         8.07 o                         
                                                                                
