# Supplementary material for: 1-{3-[(7-Fluoro-9H-pyrimido[4,5-b]indol-4-yl)(meth­yl)amino]­piperidin-1-yl}propan-1-one
Source: IUCrdata. 2021 Feb 23;6(Pt 2):x210159. doi: 10.1107/S2414314621001590 (PMC9462319; doi:10.1107/S2414314621001590)
Supplement: Supplementary file 3 [file x-06-x210159-Isup3.cml]

<?xml version="1.0" encoding="UTF-8"?>
<cml convention="cmlDict:cmllite" xmlns="http://www.xml-cml.org/schema" xmlns:cmlDict="http://www.xml-cml.org/dictionary/cml/" xmlns:nameDict="http://www.xml-cml.org/dictionary/cml/name/">
  <molecule id="m1">
    <name dictRef="nameDict:unknown">1-{3-[(7-Fluoro-9H-pyrimido[4,5-b]indol-4-yl)(methyl)amino]piperidin-1-yl}propan-1-one</name>
    <atomArray>
      <atom id="a1" elementType="F" hydrogenCount="0">
        <label value="F" dictRef="cmlDict:locant"/>
      </atom>
      <atom id="a17" elementType="C">
        <label value="1" dictRef="cmlDict:locant"/>
        <label value="C" dictRef="cmlDict:locant"/>
      </atom>
      <atom id="a43" elementType="H"/>
      <atom id="a44" elementType="H"/>
      <atom id="a45" elementType="H"/>
      <atom id="a18" elementType="N" hydrogenCount="0">
        <label value="N" dictRef="cmlDict:locant"/>
      </atom>
      <atom id="a19" elementType="N" hydrogenCount="0">
        <label value="1" dictRef="cmlDict:locant"/>
        <label value="N" dictRef="cmlDict:locant"/>
      </atom>
      <atom id="a20" elementType="C">
        <label value="2" dictRef="cmlDict:locant"/>
      </atom>
      <atom id="a21" elementType="C">
        <label value="3" dictRef="cmlDict:locant"/>
      </atom>
      <atom id="a22" elementType="C">
        <label value="4" dictRef="cmlDict:locant"/>
      </atom>
      <atom id="a23" elementType="C">
        <label value="5" dictRef="cmlDict:locant"/>
      </atom>
      <atom id="a24" elementType="C">
        <label value="6" dictRef="cmlDict:locant"/>
      </atom>
      <atom id="a46" elementType="H"/>
      <atom id="a47" elementType="H"/>
      <atom id="a48" elementType="H"/>
      <atom id="a49" elementType="H"/>
      <atom id="a50" elementType="H"/>
      <atom id="a51" elementType="H"/>
      <atom id="a52" elementType="H"/>
      <atom id="a53" elementType="H"/>
      <atom id="a54" elementType="H"/>
      <atom id="a25" elementType="C" hydrogenCount="0">
        <label value="1" dictRef="cmlDict:locant"/>
      </atom>
      <atom id="a26" elementType="C">
        <label value="2" dictRef="cmlDict:locant"/>
      </atom>
      <atom id="a27" elementType="C">
        <label value="3" dictRef="cmlDict:locant"/>
      </atom>
      <atom id="a29" elementType="O" hydrogenCount="0">
        <label value="O" dictRef="cmlDict:locant"/>
      </atom>
      <atom id="a55" elementType="H"/>
      <atom id="a56" elementType="H"/>
      <atom id="a57" elementType="H"/>
      <atom id="a58" elementType="H"/>
      <atom id="a59" elementType="H"/>
      <atom id="a30" elementType="N" hydrogenCount="0">
        <label value="1" dictRef="cmlDict:locant"/>
        <label value="N" dictRef="cmlDict:locant"/>
      </atom>
      <atom id="a31" elementType="C">
        <label value="2" dictRef="cmlDict:locant"/>
      </atom>
      <atom id="a32" elementType="N" hydrogenCount="0">
        <label value="3" dictRef="cmlDict:locant"/>
        <label value="N'" dictRef="cmlDict:locant"/>
      </atom>
      <atom id="a33" elementType="C" hydrogenCount="0">
        <label value="4" dictRef="cmlDict:locant"/>
      </atom>
      <atom id="a34" elementType="C" hydrogenCount="0">
        <label value="4a" dictRef="cmlDict:locant"/>
      </atom>
      <atom id="a35" elementType="C" hydrogenCount="0">
        <label value="4b" dictRef="cmlDict:locant"/>
      </atom>
      <atom id="a36" elementType="C">
        <label value="5" dictRef="cmlDict:locant"/>
      </atom>
      <atom id="a37" elementType="C">
        <label value="6" dictRef="cmlDict:locant"/>
      </atom>
      <atom id="a38" elementType="C" hydrogenCount="0">
        <label value="7" dictRef="cmlDict:locant"/>
      </atom>
      <atom id="a39" elementType="C">
        <label value="8" dictRef="cmlDict:locant"/>
      </atom>
      <atom id="a40" elementType="C" hydrogenCount="0">
        <label value="8a" dictRef="cmlDict:locant"/>
      </atom>
      <atom id="a41" elementType="N">
        <label value="9" dictRef="cmlDict:locant"/>
        <label value="N''" dictRef="cmlDict:locant"/>
      </atom>
      <atom id="a42" elementType="C" hydrogenCount="0">
        <label value="9a" dictRef="cmlDict:locant"/>
      </atom>
      <atom id="a60" elementType="H"/>
      <atom id="a61" elementType="H"/>
      <atom id="a62" elementType="H"/>
      <atom id="a63" elementType="H"/>
      <atom id="a64" elementType="H"/>
    </atomArray>
    <bondArray>
      <bond id="a17_a43" atomRefs2="a17 a43" order="S"/>
      <bond id="a17_a44" atomRefs2="a17 a44" order="S"/>
      <bond id="a17_a45" atomRefs2="a17 a45" order="S"/>
      <bond id="a17_a18" atomRefs2="a17 a18" order="S"/>
      <bond id="a19_a20" atomRefs2="a19 a20" order="S"/>
      <bond id="a20_a21" atomRefs2="a20 a21" order="S"/>
      <bond id="a21_a22" atomRefs2="a21 a22" order="S"/>
      <bond id="a22_a23" atomRefs2="a22 a23" order="S"/>
      <bond id="a23_a24" atomRefs2="a23 a24" order="S"/>
      <bond id="a24_a19" atomRefs2="a24 a19" order="S"/>
      <bond id="a20_a46" atomRefs2="a20 a46" order="S"/>
      <bond id="a20_a47" atomRefs2="a20 a47" order="S"/>
      <bond id="a21_a48" atomRefs2="a21 a48" order="S"/>
      <bond id="a22_a49" atomRefs2="a22 a49" order="S"/>
      <bond id="a22_a50" atomRefs2="a22 a50" order="S"/>
      <bond id="a23_a51" atomRefs2="a23 a51" order="S"/>
      <bond id="a23_a52" atomRefs2="a23 a52" order="S"/>
      <bond id="a24_a53" atomRefs2="a24 a53" order="S"/>
      <bond id="a24_a54" atomRefs2="a24 a54" order="S"/>
      <bond id="a18_a21" atomRefs2="a18 a21" order="S"/>
      <bond id="a25_a26" atomRefs2="a25 a26" order="S"/>
      <bond id="a26_a27" atomRefs2="a26 a27" order="S"/>
      <bond id="a25_a29" atomRefs2="a25 a29" order="D"/>
      <bond id="a26_a55" atomRefs2="a26 a55" order="S"/>
      <bond id="a26_a56" atomRefs2="a26 a56" order="S"/>
      <bond id="a27_a57" atomRefs2="a27 a57" order="S"/>
      <bond id="a27_a58" atomRefs2="a27 a58" order="S"/>
      <bond id="a27_a59" atomRefs2="a27 a59" order="S"/>
      <bond id="a19_a25" atomRefs2="a19 a25" order="S"/>
      <bond id="a41_a42" atomRefs2="a41 a42" order="S"/>
      <bond id="a42_a34" atomRefs2="a42 a34" order="D"/>
      <bond id="a34_a35" atomRefs2="a34 a35" order="S"/>
      <bond id="a35_a36" atomRefs2="a35 a36" order="D"/>
      <bond id="a36_a37" atomRefs2="a36 a37" order="S"/>
      <bond id="a37_a38" atomRefs2="a37 a38" order="D"/>
      <bond id="a38_a39" atomRefs2="a38 a39" order="S"/>
      <bond id="a39_a40" atomRefs2="a39 a40" order="D"/>
      <bond id="a40_a35" atomRefs2="a40 a35" order="S"/>
      <bond id="a40_a41" atomRefs2="a40 a41" order="S"/>
      <bond id="a32_a31" atomRefs2="a32 a31" order="S"/>
      <bond id="a31_a30" atomRefs2="a31 a30" order="D"/>
      <bond id="a33_a32" atomRefs2="a33 a32" order="D"/>
      <bond id="a30_a42" atomRefs2="a30 a42" order="S"/>
      <bond id="a34_a33" atomRefs2="a34 a33" order="S"/>
      <bond id="a31_a60" atomRefs2="a31 a60" order="S"/>
      <bond id="a36_a61" atomRefs2="a36 a61" order="S"/>
      <bond id="a37_a62" atomRefs2="a37 a62" order="S"/>
      <bond id="a39_a63" atomRefs2="a39 a63" order="S"/>
      <bond id="a41_a64" atomRefs2="a41 a64" order="S"/>
      <bond id="a1_a38" atomRefs2="a1 a38" order="S"/>
      <bond id="a33_a18" atomRefs2="a33 a18" order="S"/>
    </bondArray>
  </molecule>
</cml>
